# Supplementary material for: Genome-Wide RNA Polymerase II Profiles and RNA Accumulation Reveal Kinetics of Transcription and Associated Epigenetic Changes During Diurnal Cycles
Source: PLoS Biol. 2012 Nov 27;10(11):e1001442. doi: 10.1371/journal.pbio.1001442 (PMC3507959; doi:10.1371/journal.pbio.1001442)
Supplement: Table S1 — Summary of the number of mapped reads per time point per mark. (XLS) [file pbio.1001442.s013.xls]

## Sheet: Sheet1
	PolII							H3K4me3							H3K36me3							Total Input
	ZT02	ZT06	ZT10	ZT14	ZT18	ZT22	ZT26	ZT02	ZT06	ZT10	ZT14	ZT18	ZT22	ZT26	ZT02	ZT06	ZT10	ZT14	ZT18	ZT22	ZT26	ZT02	ZT06	ZT10	ZT14	ZT18	ZT22	ZT26
Reads total	41856951	35014754	28512861	37188250	33813832	28442817	35351018	21586608	23877208	29431056	37031641	36593041	31270121	30671317	41156850	41068041	37626894	40775894	31624624	33178728	34134334	37204646	30876978	35335297	39985526	37304198	40722423	39635340
Reads Unmapped	3451057	4199464	3089469	3785597	3167959	2408747	3002893	861621	1788880	1302167	2093676	2442337	1328652	1211497	1943803	1978549	2034774	2436426	1580663	1777539	1674428	3993490	3353095	4015934	4606110	4271244	4792725	4374529
Reads Mapped	38405894	30815290	25423392	33402653	30645873	26034070	32348125	20724987	22088328	28128889	34937965	34150704	29941469	29459820	39213047	39089492	35592120	38339468	30043961	31401189	32459906	33211156	27523883	31319363	35379416	33032954	35929698	35260811
Reads non-duplicated	29677231	25423392	26158705	28257544	25379876	22493707	25977040	13155328	14122238	15886802	21720177	24373933	18058239	17687556	27284369	33527521	30630579	32733235	24823873	26753567	26780827	25824876	24440870	25751228	27977606	26910335	30537479	27106017
Reads Uniquely Mapped	28653880	24405951	25200894	27216629	24475300	21680178	25072174	12887352	13796161	15512022	21145996	23633477	17629331	17305706	26607131	32666620	29816559	31863881	24186551	26085229	26094631	24830588	23494678	24749917	26888362	25863169	29340136	26054823
