# Supplementary material for: Genome-Wide RNA Polymerase II Profiles and RNA Accumulation Reveal Kinetics of Transcription and Associated Epigenetic Changes During Diurnal Cycles
Source: PLoS Biol. 2012 Nov 27;10(11):e1001442. doi: 10.1371/journal.pbio.1001442 (PMC3507959; doi:10.1371/journal.pbio.1001442)
Supplement: Table S2 — List of the transcription units selected to define the density profiles. (XLS) [file pbio.1001442.s014.xls]

## Sheet: Sheet1
transcript_id
ENSMUST00000000001
ENSMUST00000000010
ENSMUST00000000058
ENSMUST00000000080
ENSMUST00000000090
ENSMUST00000000094
ENSMUST00000000095
ENSMUST00000000122
ENSMUST00000000127
ENSMUST00000000128
ENSMUST00000000129
ENSMUST00000000137
ENSMUST00000000153
ENSMUST00000000186
ENSMUST00000000187
ENSMUST00000000188
ENSMUST00000000193
ENSMUST00000000194
ENSMUST00000000199
ENSMUST00000000201
ENSMUST00000000208
ENSMUST00000000221
ENSMUST00000000253
ENSMUST00000000260
ENSMUST00000000275
ENSMUST00000000284
ENSMUST00000000287
ENSMUST00000000291
ENSMUST00000000299
ENSMUST00000000304
ENSMUST00000000305
ENSMUST00000000312
ENSMUST00000000314
ENSMUST00000000326
ENSMUST00000000342
ENSMUST00000000348
ENSMUST00000000349
ENSMUST00000000369
ENSMUST00000000384
ENSMUST00000000391
ENSMUST00000000395
ENSMUST00000000430
ENSMUST00000000445
ENSMUST00000000450
ENSMUST00000000466
ENSMUST00000000476
ENSMUST00000000500
ENSMUST00000000514
ENSMUST00000000542
ENSMUST00000000543
ENSMUST00000000544
ENSMUST00000000572
ENSMUST00000000573
ENSMUST00000000574
ENSMUST00000000579
ENSMUST00000000594
ENSMUST00000000608
ENSMUST00000000619
ENSMUST00000000631
ENSMUST00000000641
ENSMUST00000000642
ENSMUST00000000687
ENSMUST00000000704
ENSMUST00000000717
ENSMUST00000000718
ENSMUST00000000724
ENSMUST00000000727
ENSMUST00000000755
ENSMUST00000000756
ENSMUST00000000769
ENSMUST00000000776
ENSMUST00000000793
ENSMUST00000000808
ENSMUST00000000809
ENSMUST00000000811
ENSMUST00000000828
ENSMUST00000000834
ENSMUST00000000896
ENSMUST00000000910
ENSMUST00000000924
ENSMUST00000000964
ENSMUST00000001008
ENSMUST00000001009
ENSMUST00000001027
ENSMUST00000001047
ENSMUST00000001059
ENSMUST00000001063
ENSMUST00000001079
ENSMUST00000001115
ENSMUST00000001122
ENSMUST00000001181
ENSMUST00000001184
ENSMUST00000001185
ENSMUST00000001186
ENSMUST00000001187
ENSMUST00000001240
ENSMUST00000001247
ENSMUST00000001253
ENSMUST00000001254
ENSMUST00000001258
ENSMUST00000001304
ENSMUST00000001326
ENSMUST00000001335
ENSMUST00000001339
ENSMUST00000001384
ENSMUST00000001412
ENSMUST00000001451
ENSMUST00000001453
ENSMUST00000001460
ENSMUST00000001479
ENSMUST00000001480
ENSMUST00000001484
ENSMUST00000001513
ENSMUST00000001520
ENSMUST00000001522
ENSMUST00000001534
ENSMUST00000001536
ENSMUST00000001544
ENSMUST00000001547
ENSMUST00000001565
ENSMUST00000001583
ENSMUST00000001592
ENSMUST00000001608
ENSMUST00000001611
ENSMUST00000001620
ENSMUST00000001631
ENSMUST00000001652
ENSMUST00000001675
ENSMUST00000001699
ENSMUST00000001700
ENSMUST00000001701
ENSMUST00000001703
ENSMUST00000001706
ENSMUST00000001709
ENSMUST00000001711
ENSMUST00000001712
ENSMUST00000001713
ENSMUST00000001715
ENSMUST00000001720
ENSMUST00000001722
ENSMUST00000001757
ENSMUST00000001780
ENSMUST00000001792
ENSMUST00000001801
ENSMUST00000001802
ENSMUST00000001806
ENSMUST00000001809
ENSMUST00000001812
ENSMUST00000001824
ENSMUST00000001825
ENSMUST00000001834
ENSMUST00000001836
ENSMUST00000001867
ENSMUST00000001872
ENSMUST00000001878
ENSMUST00000001920
ENSMUST00000001921
ENSMUST00000001963
ENSMUST00000001965
ENSMUST00000001984
ENSMUST00000002011
ENSMUST00000002025
ENSMUST00000002048
ENSMUST00000002063
ENSMUST00000002073
ENSMUST00000002128
ENSMUST00000002133
ENSMUST00000002145
ENSMUST00000002152
ENSMUST00000002171
ENSMUST00000002172
ENSMUST00000002259
ENSMUST00000002274
ENSMUST00000002280
ENSMUST00000002284
ENSMUST00000002289
ENSMUST00000002291
ENSMUST00000002292
ENSMUST00000002298
ENSMUST00000002305
ENSMUST00000002320
ENSMUST00000002327
ENSMUST00000002344
ENSMUST00000002350
ENSMUST00000002360
ENSMUST00000002379
ENSMUST00000002389
ENSMUST00000002397
ENSMUST00000002400
ENSMUST00000002412
ENSMUST00000002436
ENSMUST00000002445
ENSMUST00000002466
ENSMUST00000002487
ENSMUST00000002502
ENSMUST00000002518
ENSMUST00000002551
ENSMUST00000002599
ENSMUST00000002640
ENSMUST00000002663
ENSMUST00000002677
ENSMUST00000002683
ENSMUST00000002708
ENSMUST00000002710
ENSMUST00000002733
ENSMUST00000002735
ENSMUST00000002765
ENSMUST00000002808
ENSMUST00000002809
ENSMUST00000002818
ENSMUST00000002825
ENSMUST00000002848
ENSMUST00000002850
ENSMUST00000002880
ENSMUST00000002881
ENSMUST00000002883
ENSMUST00000002885
ENSMUST00000002902
ENSMUST00000002923
ENSMUST00000002924
ENSMUST00000002925
ENSMUST00000002926
ENSMUST00000002976
ENSMUST00000002979
ENSMUST00000002989
ENSMUST00000003017
ENSMUST00000003029
ENSMUST00000003049
ENSMUST00000003061
ENSMUST00000003066
ENSMUST00000003100
ENSMUST00000003115
ENSMUST00000003116
ENSMUST00000003117
ENSMUST00000003121
ENSMUST00000003123
ENSMUST00000003135
ENSMUST00000003137
ENSMUST00000003154
ENSMUST00000003183
ENSMUST00000003238
ENSMUST00000003274
ENSMUST00000003310
ENSMUST00000003312
ENSMUST00000003313
ENSMUST00000003318
ENSMUST00000003319
ENSMUST00000003320
ENSMUST00000003345
ENSMUST00000003360
ENSMUST00000003370
ENSMUST00000003386
ENSMUST00000003404
ENSMUST00000003413
ENSMUST00000003416
ENSMUST00000003436
ENSMUST00000003438
ENSMUST00000003459
ENSMUST00000003461
ENSMUST00000003469
ENSMUST00000003509
ENSMUST00000003512
ENSMUST00000003521
ENSMUST00000003527
ENSMUST00000003554
ENSMUST00000003561
ENSMUST00000003568
ENSMUST00000003569
ENSMUST00000003572
ENSMUST00000003574
ENSMUST00000003575
ENSMUST00000003597
ENSMUST00000003621
ENSMUST00000003622
ENSMUST00000003640
ENSMUST00000003655
ENSMUST00000003681
ENSMUST00000003687
ENSMUST00000003705
ENSMUST00000003714
ENSMUST00000003717
ENSMUST00000003720
ENSMUST00000003754
ENSMUST00000003777
ENSMUST00000003843
ENSMUST00000003850
ENSMUST00000003860
ENSMUST00000003870
ENSMUST00000003912
ENSMUST00000003946
ENSMUST00000003947
ENSMUST00000003971
ENSMUST00000003981
ENSMUST00000004036
ENSMUST00000004054
ENSMUST00000004072
ENSMUST00000004076
ENSMUST00000004133
ENSMUST00000004134
ENSMUST00000004137
ENSMUST00000004140
ENSMUST00000004143
ENSMUST00000004203
ENSMUST00000004208
ENSMUST00000004214
ENSMUST00000004225
ENSMUST00000004281
ENSMUST00000004340
ENSMUST00000004377
ENSMUST00000004392
ENSMUST00000004396
ENSMUST00000004453
ENSMUST00000004470
ENSMUST00000004494
ENSMUST00000004505
ENSMUST00000004507
ENSMUST00000004508
ENSMUST00000004554
ENSMUST00000004565
ENSMUST00000004587
ENSMUST00000004614
ENSMUST00000004622
ENSMUST00000004646
ENSMUST00000004655
ENSMUST00000004657
ENSMUST00000004683
ENSMUST00000004728
ENSMUST00000004732
ENSMUST00000004756
ENSMUST00000004770
ENSMUST00000004774
ENSMUST00000004784
ENSMUST00000004786
ENSMUST00000004829
ENSMUST00000004850
ENSMUST00000004868
ENSMUST00000004910
ENSMUST00000004913
ENSMUST00000004920
ENSMUST00000004936
ENSMUST00000004943
ENSMUST00000004949
ENSMUST00000004955
ENSMUST00000004964
ENSMUST00000004965
ENSMUST00000004986
ENSMUST00000005003
ENSMUST00000005015
ENSMUST00000005017
ENSMUST00000005019
ENSMUST00000005053
ENSMUST00000005057
ENSMUST00000005067
ENSMUST00000005069
ENSMUST00000005073
ENSMUST00000005077
ENSMUST00000005103
ENSMUST00000005114
ENSMUST00000005185
ENSMUST00000005188
ENSMUST00000005234
ENSMUST00000005255
ENSMUST00000005256
ENSMUST00000005262
ENSMUST00000005279
ENSMUST00000005334
ENSMUST00000005352
ENSMUST00000005365
ENSMUST00000005406
ENSMUST00000005431
ENSMUST00000005452
ENSMUST00000005487
ENSMUST00000005490
ENSMUST00000005493
ENSMUST00000005497
ENSMUST00000005507
ENSMUST00000005509
ENSMUST00000005545
ENSMUST00000005548
ENSMUST00000005592
ENSMUST00000005606
ENSMUST00000005607
ENSMUST00000005611
ENSMUST00000005620
ENSMUST00000005671
ENSMUST00000005685
ENSMUST00000005692
ENSMUST00000005714
ENSMUST00000005722
ENSMUST00000005749
ENSMUST00000005751
ENSMUST00000005791
ENSMUST00000005810
ENSMUST00000005817
ENSMUST00000005825
ENSMUST00000005830
ENSMUST00000005841
ENSMUST00000005849
ENSMUST00000005862
ENSMUST00000005889
ENSMUST00000005891
ENSMUST00000005923
ENSMUST00000005933
ENSMUST00000005952
ENSMUST00000005953
ENSMUST00000005954
ENSMUST00000005975
ENSMUST00000005976
ENSMUST00000006027
ENSMUST00000006029
ENSMUST00000006046
ENSMUST00000006053
ENSMUST00000006071
ENSMUST00000006094
ENSMUST00000006101
ENSMUST00000006104
ENSMUST00000006112
ENSMUST00000006128
ENSMUST00000006164
ENSMUST00000006175
ENSMUST00000006178
ENSMUST00000006181
ENSMUST00000006235
ENSMUST00000006286
ENSMUST00000006293
ENSMUST00000006311
ENSMUST00000006341
ENSMUST00000006367
ENSMUST00000006378
ENSMUST00000006392
ENSMUST00000006431
ENSMUST00000006432
ENSMUST00000006439
ENSMUST00000006444
ENSMUST00000006451
ENSMUST00000006476
ENSMUST00000006496
ENSMUST00000006523
ENSMUST00000006544
ENSMUST00000006559
ENSMUST00000006570
ENSMUST00000006578
ENSMUST00000006614
ENSMUST00000006618
ENSMUST00000006625
ENSMUST00000006628
ENSMUST00000006629
ENSMUST00000006638
ENSMUST00000006659
ENSMUST00000006660
ENSMUST00000006662
ENSMUST00000006664
ENSMUST00000006669
ENSMUST00000006679
ENSMUST00000006687
ENSMUST00000006697
ENSMUST00000006701
ENSMUST00000006703
ENSMUST00000006704
ENSMUST00000006713
ENSMUST00000006716
ENSMUST00000006718
ENSMUST00000006721
ENSMUST00000006760
ENSMUST00000006761
ENSMUST00000006762
ENSMUST00000006786
ENSMUST00000006792
ENSMUST00000006818
ENSMUST00000006825
ENSMUST00000006828
ENSMUST00000006893
ENSMUST00000006907
ENSMUST00000006949
ENSMUST00000006952
ENSMUST00000006956
ENSMUST00000006963
ENSMUST00000006969
ENSMUST00000006976
ENSMUST00000006991
ENSMUST00000007005
ENSMUST00000007012
ENSMUST00000007161
ENSMUST00000007212
ENSMUST00000007236
ENSMUST00000007251
ENSMUST00000007257
ENSMUST00000007266
ENSMUST00000007272
ENSMUST00000007275
ENSMUST00000007318
ENSMUST00000007340
ENSMUST00000007423
ENSMUST00000007433
ENSMUST00000007449
ENSMUST00000007523
ENSMUST00000007555
ENSMUST00000007601
ENSMUST00000007624
ENSMUST00000007708
ENSMUST00000007735
ENSMUST00000007738
ENSMUST00000007747
ENSMUST00000007757
ENSMUST00000007797
ENSMUST00000007799
ENSMUST00000007949
ENSMUST00000007971
ENSMUST00000007993
ENSMUST00000008016
ENSMUST00000008024
ENSMUST00000008051
ENSMUST00000008052
ENSMUST00000008131
ENSMUST00000008280
ENSMUST00000008297
ENSMUST00000008350
ENSMUST00000008462
ENSMUST00000008477
ENSMUST00000008528
ENSMUST00000008542
ENSMUST00000008582
ENSMUST00000008594
ENSMUST00000008605
ENSMUST00000008684
ENSMUST00000008801
ENSMUST00000008893
ENSMUST00000008907
ENSMUST00000008957
ENSMUST00000008995
ENSMUST00000009018
ENSMUST00000009036
ENSMUST00000009058
ENSMUST00000009099
ENSMUST00000009102
ENSMUST00000009143
ENSMUST00000009174
ENSMUST00000009214
ENSMUST00000009259
ENSMUST00000009329
ENSMUST00000009340
ENSMUST00000009344
ENSMUST00000009356
ENSMUST00000009358
ENSMUST00000009396
ENSMUST00000009435
ENSMUST00000009437
ENSMUST00000009522
ENSMUST00000009538
ENSMUST00000009617
ENSMUST00000009631
ENSMUST00000009667
ENSMUST00000009689
ENSMUST00000009695
ENSMUST00000009699
ENSMUST00000009727
ENSMUST00000009732
ENSMUST00000009789
ENSMUST00000009877
ENSMUST00000010007
ENSMUST00000010020
ENSMUST00000010044
ENSMUST00000010049
ENSMUST00000010188
ENSMUST00000010210
ENSMUST00000010239
ENSMUST00000010250
ENSMUST00000010251
ENSMUST00000010267
ENSMUST00000010279
ENSMUST00000010280
ENSMUST00000010286
ENSMUST00000010298
ENSMUST00000010319
ENSMUST00000010421
ENSMUST00000010451
ENSMUST00000010506
ENSMUST00000010520
ENSMUST00000010536
ENSMUST00000010550
ENSMUST00000010579
ENSMUST00000010597
ENSMUST00000010736
ENSMUST00000010807
ENSMUST00000010899
ENSMUST00000010940
ENSMUST00000010941
ENSMUST00000011029
ENSMUST00000011152
ENSMUST00000011178
ENSMUST00000011302
ENSMUST00000011315
ENSMUST00000011323
ENSMUST00000011398
ENSMUST00000011445
ENSMUST00000011492
ENSMUST00000011526
ENSMUST00000011607
ENSMUST00000011896
ENSMUST00000011975
ENSMUST00000012028
ENSMUST00000012161
ENSMUST00000012186
ENSMUST00000012220
ENSMUST00000012259
ENSMUST00000012279
ENSMUST00000012281
ENSMUST00000012314
ENSMUST00000012348
ENSMUST00000012426
ENSMUST00000012580
ENSMUST00000012587
ENSMUST00000012664
ENSMUST00000012679
ENSMUST00000012725
ENSMUST00000012796
ENSMUST00000012847
ENSMUST00000012849
ENSMUST00000012873
ENSMUST00000013227
ENSMUST00000013294
ENSMUST00000013497
ENSMUST00000013559
ENSMUST00000013633
ENSMUST00000013693
ENSMUST00000013737
ENSMUST00000013755
ENSMUST00000013759
ENSMUST00000013797
ENSMUST00000013807
ENSMUST00000013886
ENSMUST00000013910
ENSMUST00000013970
ENSMUST00000013995
ENSMUST00000014058
ENSMUST00000014118
ENSMUST00000014133
ENSMUST00000014218
ENSMUST00000014220
ENSMUST00000014290
ENSMUST00000014499
ENSMUST00000014505
ENSMUST00000014525
ENSMUST00000014546
ENSMUST00000014597
ENSMUST00000014640
ENSMUST00000014642
ENSMUST00000014673
ENSMUST00000014684
ENSMUST00000014686
ENSMUST00000014687
ENSMUST00000014691
ENSMUST00000014694
ENSMUST00000014698
ENSMUST00000014743
ENSMUST00000014747
ENSMUST00000014812
ENSMUST00000014830
ENSMUST00000014848
ENSMUST00000014913
ENSMUST00000014917
ENSMUST00000014957
ENSMUST00000015003
ENSMUST00000015124
ENSMUST00000015137
ENSMUST00000015138
ENSMUST00000015146
ENSMUST00000015197
ENSMUST00000015256
ENSMUST00000015267
ENSMUST00000015277
ENSMUST00000015278
ENSMUST00000015320
ENSMUST00000015346
ENSMUST00000015391
ENSMUST00000015394
ENSMUST00000015449
ENSMUST00000015456
ENSMUST00000015460
ENSMUST00000015498
ENSMUST00000015499
ENSMUST00000015501
ENSMUST00000015511
ENSMUST00000015540
ENSMUST00000015576
ENSMUST00000015578
ENSMUST00000015581
ENSMUST00000015583
ENSMUST00000015585
ENSMUST00000015587
ENSMUST00000015594
ENSMUST00000015612
ENSMUST00000015620
ENSMUST00000015663
ENSMUST00000015664
ENSMUST00000015667
ENSMUST00000015680
ENSMUST00000015712
ENSMUST00000015719
ENSMUST00000015723
ENSMUST00000015725
ENSMUST00000015749
ENSMUST00000015771
ENSMUST00000015796
ENSMUST00000015800
ENSMUST00000015877
ENSMUST00000015889
ENSMUST00000015891
ENSMUST00000015892
ENSMUST00000015893
ENSMUST00000015903
ENSMUST00000015950
ENSMUST00000015956
ENSMUST00000015987
ENSMUST00000015998
ENSMUST00000016033
ENSMUST00000016072
ENSMUST00000016105
ENSMUST00000016106
ENSMUST00000016115
ENSMUST00000016124
ENSMUST00000016138
ENSMUST00000016143
ENSMUST00000016168
ENSMUST00000016274
ENSMUST00000016279
ENSMUST00000016309
ENSMUST00000016315
ENSMUST00000016323
ENSMUST00000016344
ENSMUST00000016399
ENSMUST00000016401
ENSMUST00000016427
ENSMUST00000016488
ENSMUST00000016498
ENSMUST00000016511
ENSMUST00000016569
ENSMUST00000016589
ENSMUST00000016602
ENSMUST00000016638
ENSMUST00000016640
ENSMUST00000016670
ENSMUST00000016672
ENSMUST00000016673
ENSMUST00000016685
ENSMUST00000016696
ENSMUST00000016698
ENSMUST00000016763
ENSMUST00000016771
ENSMUST00000016781
ENSMUST00000016897
ENSMUST00000016902
ENSMUST00000016951
ENSMUST00000017090
ENSMUST00000017142
ENSMUST00000017144
ENSMUST00000017148
ENSMUST00000017151
ENSMUST00000017153
ENSMUST00000017188
ENSMUST00000017208
ENSMUST00000017255
ENSMUST00000017270
ENSMUST00000017288
ENSMUST00000017309
ENSMUST00000017348
ENSMUST00000017365
ENSMUST00000017384
ENSMUST00000017454
ENSMUST00000017544
ENSMUST00000017549
ENSMUST00000017552
ENSMUST00000017561
ENSMUST00000017562
ENSMUST00000017572
ENSMUST00000017590
ENSMUST00000017597
ENSMUST00000017610
ENSMUST00000017620
ENSMUST00000017622
ENSMUST00000017637
ENSMUST00000017732
ENSMUST00000017741
ENSMUST00000017743
ENSMUST00000017751
ENSMUST00000017783
ENSMUST00000017799
ENSMUST00000017821
ENSMUST00000017832
ENSMUST00000017836
ENSMUST00000017839
ENSMUST00000017864
ENSMUST00000017868
ENSMUST00000017891
ENSMUST00000018005
ENSMUST00000018012
ENSMUST00000018061
ENSMUST00000018066
ENSMUST00000018087
ENSMUST00000018212
ENSMUST00000018313
ENSMUST00000018337
ENSMUST00000018383
ENSMUST00000018389
ENSMUST00000018399
ENSMUST00000018407
ENSMUST00000018429
ENSMUST00000018430
ENSMUST00000018470
ENSMUST00000018476
ENSMUST00000018478
ENSMUST00000018485
ENSMUST00000018506
ENSMUST00000018568
ENSMUST00000018569
ENSMUST00000018571
ENSMUST00000018572
ENSMUST00000018610
ENSMUST00000018625
ENSMUST00000018630
ENSMUST00000018632
ENSMUST00000018640
ENSMUST00000018651
ENSMUST00000018653
ENSMUST00000018699
ENSMUST00000018727
ENSMUST00000018744
ENSMUST00000018755
ENSMUST00000018765
ENSMUST00000018767
ENSMUST00000018792
ENSMUST00000018795
ENSMUST00000018816
ENSMUST00000018841
ENSMUST00000018842
ENSMUST00000018875
ENSMUST00000018877
ENSMUST00000018884
ENSMUST00000018914
ENSMUST00000018964
ENSMUST00000018966
ENSMUST00000018971
ENSMUST00000018990
ENSMUST00000018992
ENSMUST00000018993
ENSMUST00000019012
ENSMUST00000019026
ENSMUST00000019044
ENSMUST00000019051
ENSMUST00000019058
ENSMUST00000019060
ENSMUST00000019063
ENSMUST00000019065
ENSMUST00000019068
ENSMUST00000019069
ENSMUST00000019071
ENSMUST00000019074
ENSMUST00000019075
ENSMUST00000019076
ENSMUST00000019109
ENSMUST00000019117
ENSMUST00000019143
ENSMUST00000019147
ENSMUST00000019192
ENSMUST00000019199
ENSMUST00000019248
ENSMUST00000019266
ENSMUST00000019268
ENSMUST00000019276
ENSMUST00000019290
ENSMUST00000019333
ENSMUST00000019378
ENSMUST00000019379
ENSMUST00000019386
ENSMUST00000019405
ENSMUST00000019426
ENSMUST00000019456
ENSMUST00000019469
ENSMUST00000019470
ENSMUST00000019512
ENSMUST00000019514
ENSMUST00000019516
ENSMUST00000019608
ENSMUST00000019616
ENSMUST00000019625
ENSMUST00000019631
ENSMUST00000019633
ENSMUST00000019649
ENSMUST00000019660
ENSMUST00000019676
ENSMUST00000019708
ENSMUST00000019721
ENSMUST00000019723
ENSMUST00000019726
ENSMUST00000019749
ENSMUST00000019808
ENSMUST00000019859
ENSMUST00000019896
ENSMUST00000019906
ENSMUST00000019907
ENSMUST00000019908
ENSMUST00000019911
ENSMUST00000019913
ENSMUST00000019917
ENSMUST00000019920
ENSMUST00000019924
ENSMUST00000019927
ENSMUST00000019929
ENSMUST00000019931
ENSMUST00000019937
ENSMUST00000019939
ENSMUST00000019950
ENSMUST00000019962
ENSMUST00000019974
ENSMUST00000019986
ENSMUST00000019987
ENSMUST00000019992
ENSMUST00000019994
ENSMUST00000019997
ENSMUST00000019998
ENSMUST00000019999
ENSMUST00000020000
ENSMUST00000020002
ENSMUST00000020003
ENSMUST00000020004
ENSMUST00000020008
ENSMUST00000020015
ENSMUST00000020016
ENSMUST00000020022
ENSMUST00000020024
ENSMUST00000020027
ENSMUST00000020040
ENSMUST00000020042
ENSMUST00000020062
ENSMUST00000020064
ENSMUST00000020071
ENSMUST00000020078
ENSMUST00000020081
ENSMUST00000020085
ENSMUST00000020090
ENSMUST00000020099
ENSMUST00000020101
ENSMUST00000020102
ENSMUST00000020103
ENSMUST00000020106
ENSMUST00000020107
ENSMUST00000020109
ENSMUST00000020112
ENSMUST00000020118
ENSMUST00000020156
ENSMUST00000020159
ENSMUST00000020161
ENSMUST00000020163
ENSMUST00000020165
ENSMUST00000020167
ENSMUST00000020169
ENSMUST00000020171
ENSMUST00000020173
ENSMUST00000020174
ENSMUST00000020182
ENSMUST00000020185
ENSMUST00000020188
ENSMUST00000020190
ENSMUST00000020200
ENSMUST00000020204
ENSMUST00000020209
ENSMUST00000020212
ENSMUST00000020217
ENSMUST00000020220
ENSMUST00000020223
ENSMUST00000020227
ENSMUST00000020234
ENSMUST00000020241
ENSMUST00000020243
ENSMUST00000020248
ENSMUST00000020252
ENSMUST00000020255
ENSMUST00000020266
ENSMUST00000020268
ENSMUST00000020270
ENSMUST00000020272
ENSMUST00000020273
ENSMUST00000020277
ENSMUST00000020278
ENSMUST00000020284
ENSMUST00000020285
ENSMUST00000020286
ENSMUST00000020287
ENSMUST00000020288
ENSMUST00000020289
ENSMUST00000020308
ENSMUST00000020311
ENSMUST00000020315
ENSMUST00000020317
ENSMUST00000020322
ENSMUST00000020323
ENSMUST00000020329
ENSMUST00000020334
ENSMUST00000020339
ENSMUST00000020350
ENSMUST00000020362
ENSMUST00000020365
ENSMUST00000020366
ENSMUST00000020372
ENSMUST00000020375
ENSMUST00000020378
ENSMUST00000020381
ENSMUST00000020382
ENSMUST00000020383
ENSMUST00000020400
ENSMUST00000020403
ENSMUST00000020408
ENSMUST00000020411
ENSMUST00000020413
ENSMUST00000020420
ENSMUST00000020424
ENSMUST00000020434
ENSMUST00000020437
ENSMUST00000020439
ENSMUST00000020444
ENSMUST00000020446
ENSMUST00000020449
ENSMUST00000020450
ENSMUST00000020463
ENSMUST00000020478
ENSMUST00000020484
ENSMUST00000020488
ENSMUST00000020490
ENSMUST00000020497
ENSMUST00000020500
ENSMUST00000020502
ENSMUST00000020504
ENSMUST00000020507
ENSMUST00000020513
ENSMUST00000020527
ENSMUST00000020531
ENSMUST00000020537
ENSMUST00000020543
ENSMUST00000020546
ENSMUST00000020547
ENSMUST00000020554
ENSMUST00000020562
ENSMUST00000020564
ENSMUST00000020566
ENSMUST00000020576
ENSMUST00000020586
ENSMUST00000020608
ENSMUST00000020629
ENSMUST00000020634
ENSMUST00000020637
ENSMUST00000020643
ENSMUST00000020649
ENSMUST00000020650
ENSMUST00000020653
ENSMUST00000020657
ENSMUST00000020662
ENSMUST00000020664
ENSMUST00000020668
ENSMUST00000020672
ENSMUST00000020681
ENSMUST00000020683
ENSMUST00000020687
ENSMUST00000020689
ENSMUST00000020692
ENSMUST00000020695
ENSMUST00000020699
ENSMUST00000020702
ENSMUST00000020703
ENSMUST00000020704
ENSMUST00000020706
ENSMUST00000020707
ENSMUST00000020717
ENSMUST00000020732
ENSMUST00000020734
ENSMUST00000020756
ENSMUST00000020759
ENSMUST00000020767
ENSMUST00000020776
ENSMUST00000020779
ENSMUST00000020801
ENSMUST00000020804
ENSMUST00000020820
ENSMUST00000020826
ENSMUST00000020835
ENSMUST00000020877
ENSMUST00000020878
ENSMUST00000020886
ENSMUST00000020896
ENSMUST00000020898
ENSMUST00000020899
ENSMUST00000020908
ENSMUST00000020909
ENSMUST00000020911
ENSMUST00000020920
ENSMUST00000020922
ENSMUST00000020926
ENSMUST00000020927
ENSMUST00000020929
ENSMUST00000020939
ENSMUST00000020948
ENSMUST00000020957
ENSMUST00000020958
ENSMUST00000020959
ENSMUST00000020962
ENSMUST00000020964
ENSMUST00000020969
ENSMUST00000020970
ENSMUST00000020971
ENSMUST00000020974
ENSMUST00000020979
ENSMUST00000020980
ENSMUST00000020982
ENSMUST00000020986
ENSMUST00000020990
ENSMUST00000020991
ENSMUST00000021004
ENSMUST00000021005
ENSMUST00000021011
ENSMUST00000021016
ENSMUST00000021018
ENSMUST00000021028
ENSMUST00000021030
ENSMUST00000021044
ENSMUST00000021050
ENSMUST00000021065
ENSMUST00000021066
ENSMUST00000021078
ENSMUST00000021083
ENSMUST00000021090
ENSMUST00000021091
ENSMUST00000021119
ENSMUST00000021133
ENSMUST00000021135
ENSMUST00000021141
ENSMUST00000021147
ENSMUST00000021148
ENSMUST00000021155
ENSMUST00000021157
ENSMUST00000021161
ENSMUST00000021168
ENSMUST00000021170
ENSMUST00000021177
ENSMUST00000021183
ENSMUST00000021187
ENSMUST00000021197
ENSMUST00000021201
ENSMUST00000021204
ENSMUST00000021207
ENSMUST00000021209
ENSMUST00000021226
ENSMUST00000021241
ENSMUST00000021242
ENSMUST00000021243
ENSMUST00000021246
ENSMUST00000021262
ENSMUST00000021268
ENSMUST00000021273
ENSMUST00000021278
ENSMUST00000021283
ENSMUST00000021288
ENSMUST00000021290
ENSMUST00000021296
ENSMUST00000021297
ENSMUST00000021311
ENSMUST00000021324
ENSMUST00000021328
ENSMUST00000021329
ENSMUST00000021345
ENSMUST00000021346
ENSMUST00000021347
ENSMUST00000021356
ENSMUST00000021359
ENSMUST00000021380
ENSMUST00000021381
ENSMUST00000021390
ENSMUST00000021396
ENSMUST00000021405
ENSMUST00000021413
ENSMUST00000021416
ENSMUST00000021420
ENSMUST00000021424
ENSMUST00000021428
ENSMUST00000021443
ENSMUST00000021447
ENSMUST00000021450
ENSMUST00000021453
ENSMUST00000021459
ENSMUST00000021471
ENSMUST00000021479
ENSMUST00000021494
ENSMUST00000021495
ENSMUST00000021512
ENSMUST00000021522
ENSMUST00000021523
ENSMUST00000021527
ENSMUST00000021532
ENSMUST00000021539
ENSMUST00000021544
ENSMUST00000021548
ENSMUST00000021552
ENSMUST00000021554
ENSMUST00000021558
ENSMUST00000021567
ENSMUST00000021574
ENSMUST00000021596
ENSMUST00000021603
ENSMUST00000021605
ENSMUST00000021606
ENSMUST00000021607
ENSMUST00000021609
ENSMUST00000021610
ENSMUST00000021628
ENSMUST00000021630
ENSMUST00000021631
ENSMUST00000021632
ENSMUST00000021634
ENSMUST00000021635
ENSMUST00000021639
ENSMUST00000021641
ENSMUST00000021642
ENSMUST00000021645
ENSMUST00000021649
ENSMUST00000021652
ENSMUST00000021665
ENSMUST00000021666
ENSMUST00000021670
ENSMUST00000021674
ENSMUST00000021680
ENSMUST00000021681
ENSMUST00000021682
ENSMUST00000021684
ENSMUST00000021685
ENSMUST00000021691
ENSMUST00000021692
ENSMUST00000021693
ENSMUST00000021699
ENSMUST00000021707
ENSMUST00000021709
ENSMUST00000021719
ENSMUST00000021726
ENSMUST00000021728
ENSMUST00000021729
ENSMUST00000021734
ENSMUST00000021738
ENSMUST00000021750
ENSMUST00000021757
ENSMUST00000021761
ENSMUST00000021769
ENSMUST00000021770
ENSMUST00000021772
ENSMUST00000021773
ENSMUST00000021776
ENSMUST00000021778
ENSMUST00000021779
ENSMUST00000021784
ENSMUST00000021790
ENSMUST00000021791
ENSMUST00000021793
ENSMUST00000021794
ENSMUST00000021796
ENSMUST00000021800
ENSMUST00000021802
ENSMUST00000021803
ENSMUST00000021810
ENSMUST00000021813
ENSMUST00000021816
ENSMUST00000021820
ENSMUST00000021822
ENSMUST00000021828
ENSMUST00000021834
ENSMUST00000021837
ENSMUST00000021844
ENSMUST00000021847
ENSMUST00000021850
ENSMUST00000021851
ENSMUST00000021855
ENSMUST00000021860
ENSMUST00000021864
ENSMUST00000021870
ENSMUST00000021880
ENSMUST00000021884
ENSMUST00000021885
ENSMUST00000021888
ENSMUST00000021889
ENSMUST00000021890
ENSMUST00000021891
ENSMUST00000021892
ENSMUST00000021898
ENSMUST00000021900
ENSMUST00000021903
ENSMUST00000021907
ENSMUST00000021911
ENSMUST00000021913
ENSMUST00000021918
ENSMUST00000021920
ENSMUST00000021921
ENSMUST00000021922
ENSMUST00000021929
ENSMUST00000021932
ENSMUST00000021933
ENSMUST00000021937
ENSMUST00000021938
ENSMUST00000021939
ENSMUST00000021940
ENSMUST00000021948
ENSMUST00000021956
ENSMUST00000021957
ENSMUST00000021959
ENSMUST00000021968
ENSMUST00000021970
ENSMUST00000021971
ENSMUST00000021997
ENSMUST00000022007
ENSMUST00000022009
ENSMUST00000022013
ENSMUST00000022019
ENSMUST00000022032
ENSMUST00000022036
ENSMUST00000022048
ENSMUST00000022051
ENSMUST00000022059
ENSMUST00000022060
ENSMUST00000022064
ENSMUST00000022075
ENSMUST00000022078
ENSMUST00000022081
ENSMUST00000022082
ENSMUST00000022089
ENSMUST00000022091
ENSMUST00000022097
ENSMUST00000022099
ENSMUST00000022100
ENSMUST00000022102
ENSMUST00000022104
ENSMUST00000022105
ENSMUST00000022108
ENSMUST00000022114
ENSMUST00000022119
ENSMUST00000022120
ENSMUST00000022122
ENSMUST00000022124
ENSMUST00000022129
ENSMUST00000022142
ENSMUST00000022147
ENSMUST00000022148
ENSMUST00000022150
ENSMUST00000022169
ENSMUST00000022176
ENSMUST00000022182
ENSMUST00000022185
ENSMUST00000022189
ENSMUST00000022195
ENSMUST00000022197
ENSMUST00000022210
ENSMUST00000022212
ENSMUST00000022213
ENSMUST00000022217
ENSMUST00000022222
ENSMUST00000022228
ENSMUST00000022232
ENSMUST00000022235
ENSMUST00000022239
ENSMUST00000022242
ENSMUST00000022245
ENSMUST00000022256
ENSMUST00000022257
ENSMUST00000022262
ENSMUST00000022264
ENSMUST00000022269
ENSMUST00000022271
ENSMUST00000022272
ENSMUST00000022275
ENSMUST00000022282
ENSMUST00000022286
ENSMUST00000022287
ENSMUST00000022314
ENSMUST00000022315
ENSMUST00000022316
ENSMUST00000022325
ENSMUST00000022327
ENSMUST00000022331
ENSMUST00000022337
ENSMUST00000022338
ENSMUST00000022343
ENSMUST00000022353
ENSMUST00000022368
ENSMUST00000022369
ENSMUST00000022378
ENSMUST00000022380
ENSMUST00000022391
ENSMUST00000022398
ENSMUST00000022418
ENSMUST00000022424
ENSMUST00000022428
ENSMUST00000022429
ENSMUST00000022451
ENSMUST00000022460
ENSMUST00000022467
ENSMUST00000022494
ENSMUST00000022496
ENSMUST00000022497
ENSMUST00000022499
ENSMUST00000022501
ENSMUST00000022508
ENSMUST00000022511
ENSMUST00000022512
ENSMUST00000022517
ENSMUST00000022522
ENSMUST00000022528
ENSMUST00000022529
ENSMUST00000022531
ENSMUST00000022535
ENSMUST00000022541
ENSMUST00000022543
ENSMUST00000022545
ENSMUST00000022548
ENSMUST00000022550
ENSMUST00000022567
ENSMUST00000022573
ENSMUST00000022574
ENSMUST00000022576
ENSMUST00000022579
ENSMUST00000022580
ENSMUST00000022589
ENSMUST00000022590
ENSMUST00000022591
ENSMUST00000022592
ENSMUST00000022595
ENSMUST00000022596
ENSMUST00000022597
ENSMUST00000022599
ENSMUST00000022600
ENSMUST00000022603
ENSMUST00000022609
ENSMUST00000022610
ENSMUST00000022614
ENSMUST00000022616
ENSMUST00000022618
ENSMUST00000022634
ENSMUST00000022637
ENSMUST00000022640
ENSMUST00000022641
ENSMUST00000022646
ENSMUST00000022666
ENSMUST00000022678
ENSMUST00000022681
ENSMUST00000022682
ENSMUST00000022691
ENSMUST00000022692
ENSMUST00000022694
ENSMUST00000022697
ENSMUST00000022698
ENSMUST00000022699
ENSMUST00000022701
ENSMUST00000022702
ENSMUST00000022704
ENSMUST00000022707
ENSMUST00000022708
ENSMUST00000022709
ENSMUST00000022711
ENSMUST00000022715
ENSMUST00000022716
ENSMUST00000022718
ENSMUST00000022720
ENSMUST00000022721
ENSMUST00000022722
ENSMUST00000022725
ENSMUST00000022727
ENSMUST00000022728
ENSMUST00000022734
ENSMUST00000022742
ENSMUST00000022744
ENSMUST00000022746
ENSMUST00000022749
ENSMUST00000022757
ENSMUST00000022781
ENSMUST00000022783
ENSMUST00000022784
ENSMUST00000022787
ENSMUST00000022791
ENSMUST00000022815
ENSMUST00000022819
ENSMUST00000022820
ENSMUST00000022821
ENSMUST00000022830
ENSMUST00000022834
ENSMUST00000022836
ENSMUST00000022849
ENSMUST00000022851
ENSMUST00000022853
ENSMUST00000022857
ENSMUST00000022861
ENSMUST00000022865
ENSMUST00000022867
ENSMUST00000022871
ENSMUST00000022875
ENSMUST00000022881
ENSMUST00000022894
ENSMUST00000022895
ENSMUST00000022897
ENSMUST00000022901
ENSMUST00000022904
ENSMUST00000022905
ENSMUST00000022906
ENSMUST00000022913
ENSMUST00000022915
ENSMUST00000022921
ENSMUST00000022925
ENSMUST00000022945
ENSMUST00000022947
ENSMUST00000022952
ENSMUST00000022953
ENSMUST00000022954
ENSMUST00000022964
ENSMUST00000022967
ENSMUST00000022971
ENSMUST00000022985
ENSMUST00000022986
ENSMUST00000022993
ENSMUST00000023007
ENSMUST00000023008
ENSMUST00000023015
ENSMUST00000023040
ENSMUST00000023043
ENSMUST00000023044
ENSMUST00000023048
ENSMUST00000023050
ENSMUST00000023053
ENSMUST00000023055
ENSMUST00000023059
ENSMUST00000023065
ENSMUST00000023069
ENSMUST00000023070
ENSMUST00000023071
ENSMUST00000023072
ENSMUST00000023074
ENSMUST00000023075
ENSMUST00000023083
ENSMUST00000023087
ENSMUST00000023089
ENSMUST00000023090
ENSMUST00000023095
ENSMUST00000023099
ENSMUST00000023100
ENSMUST00000023101
ENSMUST00000023119
ENSMUST00000023128
ENSMUST00000023134
ENSMUST00000023138
ENSMUST00000023140
ENSMUST00000023146
ENSMUST00000023150
ENSMUST00000023154
ENSMUST00000023159
ENSMUST00000023165
ENSMUST00000023171
ENSMUST00000023176
ENSMUST00000023180
ENSMUST00000023203
ENSMUST00000023206
ENSMUST00000023221
ENSMUST00000023225
ENSMUST00000023231
ENSMUST00000023238
ENSMUST00000023243
ENSMUST00000023246
ENSMUST00000023247
ENSMUST00000023250
ENSMUST00000023253
ENSMUST00000023259
ENSMUST00000023260
ENSMUST00000023265
ENSMUST00000023270
ENSMUST00000023271
ENSMUST00000023282
ENSMUST00000023289
ENSMUST00000023291
ENSMUST00000023292
ENSMUST00000023294
ENSMUST00000023295
ENSMUST00000023312
ENSMUST00000023328
ENSMUST00000023329
ENSMUST00000023330
ENSMUST00000023335
ENSMUST00000023336
ENSMUST00000023339
ENSMUST00000023341
ENSMUST00000023356
ENSMUST00000023357
ENSMUST00000023359
ENSMUST00000023362
ENSMUST00000023364
ENSMUST00000023390
ENSMUST00000023400
ENSMUST00000023405
ENSMUST00000023426
ENSMUST00000023431
ENSMUST00000023435
ENSMUST00000023437
ENSMUST00000023450
ENSMUST00000023453
ENSMUST00000023464
ENSMUST00000023467
ENSMUST00000023468
ENSMUST00000023471
ENSMUST00000023477
ENSMUST00000023478
ENSMUST00000023482
ENSMUST00000023487
ENSMUST00000023497
ENSMUST00000023501
ENSMUST00000023502
ENSMUST00000023504
ENSMUST00000023507
ENSMUST00000023509
ENSMUST00000023510
ENSMUST00000023513
ENSMUST00000023514
ENSMUST00000023530
ENSMUST00000023532
ENSMUST00000023538
ENSMUST00000023550
ENSMUST00000023559
ENSMUST00000023561
ENSMUST00000023562
ENSMUST00000023571
ENSMUST00000023580
ENSMUST00000023583
ENSMUST00000023587
ENSMUST00000023590
ENSMUST00000023593
ENSMUST00000023600
ENSMUST00000023602
ENSMUST00000023610
ENSMUST00000023611
ENSMUST00000023615
ENSMUST00000023616
ENSMUST00000023617
ENSMUST00000023619
ENSMUST00000023629
ENSMUST00000023631
ENSMUST00000023652
ENSMUST00000023660
ENSMUST00000023666
ENSMUST00000023669
ENSMUST00000023673
ENSMUST00000023686
ENSMUST00000023687
ENSMUST00000023689
ENSMUST00000023693
ENSMUST00000023707
ENSMUST00000023709
ENSMUST00000023710
ENSMUST00000023712
ENSMUST00000023713
ENSMUST00000023720
ENSMUST00000023722
ENSMUST00000023726
ENSMUST00000023727
ENSMUST00000023732
ENSMUST00000023734
ENSMUST00000023736
ENSMUST00000023737
ENSMUST00000023747
ENSMUST00000023750
ENSMUST00000023752
ENSMUST00000023754
ENSMUST00000023758
ENSMUST00000023760
ENSMUST00000023762
ENSMUST00000023769
ENSMUST00000023775
ENSMUST00000023776
ENSMUST00000023779
ENSMUST00000023781
ENSMUST00000023786
ENSMUST00000023788
ENSMUST00000023790
ENSMUST00000023797
ENSMUST00000023799
ENSMUST00000023803
ENSMUST00000023805
ENSMUST00000023807
ENSMUST00000023809
ENSMUST00000023810
ENSMUST00000023818
ENSMUST00000023820
ENSMUST00000023828
ENSMUST00000023830
ENSMUST00000023835
ENSMUST00000023840
ENSMUST00000023849
ENSMUST00000023856
ENSMUST00000023861
ENSMUST00000023867
ENSMUST00000023869
ENSMUST00000023873
ENSMUST00000023884
ENSMUST00000023886
ENSMUST00000023897
ENSMUST00000023906
ENSMUST00000023911
ENSMUST00000023917
ENSMUST00000023920
ENSMUST00000023924
ENSMUST00000023934
ENSMUST00000023953
ENSMUST00000023965
ENSMUST00000023978
ENSMUST00000023994
ENSMUST00000024011
ENSMUST00000024015
ENSMUST00000024032
ENSMUST00000024035
ENSMUST00000024044
ENSMUST00000024047
ENSMUST00000024056
ENSMUST00000024107
ENSMUST00000024121
ENSMUST00000024155
ENSMUST00000024159
ENSMUST00000024171
ENSMUST00000024179
ENSMUST00000024249
ENSMUST00000024338
ENSMUST00000024470
ENSMUST00000024486
ENSMUST00000024518
ENSMUST00000024543
ENSMUST00000024565
ENSMUST00000024575
ENSMUST00000024594
ENSMUST00000024596
ENSMUST00000024599
ENSMUST00000024620
ENSMUST00000024627
ENSMUST00000024650
ENSMUST00000024659
ENSMUST00000024660
ENSMUST00000024696
ENSMUST00000024704
ENSMUST00000024706
ENSMUST00000024707
ENSMUST00000024708
ENSMUST00000024711
ENSMUST00000024717
ENSMUST00000024721
ENSMUST00000024724
ENSMUST00000024725
ENSMUST00000024731
ENSMUST00000024733
ENSMUST00000024736
ENSMUST00000024738
ENSMUST00000024742
ENSMUST00000024748
ENSMUST00000024755
ENSMUST00000024757
ENSMUST00000024761
ENSMUST00000024773
ENSMUST00000024774
ENSMUST00000024792
ENSMUST00000024802
ENSMUST00000024805
ENSMUST00000024811
ENSMUST00000024823
ENSMUST00000024826
ENSMUST00000024827
ENSMUST00000024829
ENSMUST00000024831
ENSMUST00000024832
ENSMUST00000024837
ENSMUST00000024839
ENSMUST00000024840
ENSMUST00000024849
ENSMUST00000024851
ENSMUST00000024854
ENSMUST00000024857
ENSMUST00000024858
ENSMUST00000024860
ENSMUST00000024866
ENSMUST00000024869
ENSMUST00000024870
ENSMUST00000024873
ENSMUST00000024879
ENSMUST00000024880
ENSMUST00000024882
ENSMUST00000024884
ENSMUST00000024888
ENSMUST00000024896
ENSMUST00000024897
ENSMUST00000024905
ENSMUST00000024914
ENSMUST00000024916
ENSMUST00000024928
ENSMUST00000024930
ENSMUST00000024931
ENSMUST00000024932
ENSMUST00000024936
ENSMUST00000024939
ENSMUST00000024940
ENSMUST00000024947
ENSMUST00000024954
ENSMUST00000024956
ENSMUST00000024963
ENSMUST00000024967
ENSMUST00000024970
ENSMUST00000024972
ENSMUST00000024984
ENSMUST00000024988
ENSMUST00000024993
ENSMUST00000025002
ENSMUST00000025003
ENSMUST00000025007
ENSMUST00000025010
ENSMUST00000025019
ENSMUST00000025025
ENSMUST00000025036
ENSMUST00000025046
ENSMUST00000025050
ENSMUST00000025053
ENSMUST00000025060
ENSMUST00000025061
ENSMUST00000025062
ENSMUST00000025064
ENSMUST00000025065
ENSMUST00000025073
ENSMUST00000025075
ENSMUST00000025076
ENSMUST00000025077
ENSMUST00000025078
ENSMUST00000025083
ENSMUST00000025089
ENSMUST00000025092
ENSMUST00000025093
ENSMUST00000025094
ENSMUST00000025106
ENSMUST00000025109
ENSMUST00000025110
ENSMUST00000025117
ENSMUST00000025166
ENSMUST00000025181
ENSMUST00000025187
ENSMUST00000025192
ENSMUST00000025197
ENSMUST00000025198
ENSMUST00000025205
ENSMUST00000025207
ENSMUST00000025209
ENSMUST00000025211
ENSMUST00000025212
ENSMUST00000025215
ENSMUST00000025217
ENSMUST00000025218
ENSMUST00000025223
ENSMUST00000025224
ENSMUST00000025228
ENSMUST00000025234
ENSMUST00000025236
ENSMUST00000025237
ENSMUST00000025238
ENSMUST00000025239
ENSMUST00000025241
ENSMUST00000025242
ENSMUST00000025243
ENSMUST00000025245
ENSMUST00000025246
ENSMUST00000025257
ENSMUST00000025262
ENSMUST00000025264
ENSMUST00000025266
ENSMUST00000025270
ENSMUST00000025271
ENSMUST00000025288
ENSMUST00000025290
ENSMUST00000025293
ENSMUST00000025294
ENSMUST00000025311
ENSMUST00000025314
ENSMUST00000025322
ENSMUST00000025333
ENSMUST00000025338
ENSMUST00000025349
ENSMUST00000025350
ENSMUST00000025354
ENSMUST00000025356
ENSMUST00000025358
ENSMUST00000025363
ENSMUST00000025364
ENSMUST00000025375
ENSMUST00000025377
ENSMUST00000025381
ENSMUST00000025385
ENSMUST00000025390
ENSMUST00000025393
ENSMUST00000025394
ENSMUST00000025395
ENSMUST00000025396
ENSMUST00000025397
ENSMUST00000025399
ENSMUST00000025403
ENSMUST00000025404
ENSMUST00000025406
ENSMUST00000025408
ENSMUST00000025409
ENSMUST00000025411
ENSMUST00000025417
ENSMUST00000025419
ENSMUST00000025420
ENSMUST00000025421
ENSMUST00000025425
ENSMUST00000025428
ENSMUST00000025434
ENSMUST00000025444
ENSMUST00000025446
ENSMUST00000025453
ENSMUST00000025457
ENSMUST00000025458
ENSMUST00000025462
ENSMUST00000025468
ENSMUST00000025469
ENSMUST00000025471
ENSMUST00000025472
ENSMUST00000025474
ENSMUST00000025476
ENSMUST00000025477
ENSMUST00000025482
ENSMUST00000025483
ENSMUST00000025484
ENSMUST00000025485
ENSMUST00000025490
ENSMUST00000025497
ENSMUST00000025500
ENSMUST00000025503
ENSMUST00000025505
ENSMUST00000025506
ENSMUST00000025515
ENSMUST00000025520
ENSMUST00000025521
ENSMUST00000025522
ENSMUST00000025541
ENSMUST00000025547
ENSMUST00000025554
ENSMUST00000025562
ENSMUST00000025566
ENSMUST00000025567
ENSMUST00000025571
ENSMUST00000025572
ENSMUST00000025581
ENSMUST00000025583
ENSMUST00000025585
ENSMUST00000025590
ENSMUST00000025598
ENSMUST00000025602
ENSMUST00000025617
ENSMUST00000025618
ENSMUST00000025632
ENSMUST00000025635
ENSMUST00000025636
ENSMUST00000025641
ENSMUST00000025642
ENSMUST00000025647
ENSMUST00000025652
ENSMUST00000025656
ENSMUST00000025659
ENSMUST00000025663
ENSMUST00000025666
ENSMUST00000025668
ENSMUST00000025675
ENSMUST00000025680
ENSMUST00000025681
ENSMUST00000025682
ENSMUST00000025684
ENSMUST00000025691
ENSMUST00000025696
ENSMUST00000025699
ENSMUST00000025702
ENSMUST00000025704
ENSMUST00000025705
ENSMUST00000025712
ENSMUST00000025714
ENSMUST00000025718
ENSMUST00000025719
ENSMUST00000025727
ENSMUST00000025728
ENSMUST00000025729
ENSMUST00000025731
ENSMUST00000025732
ENSMUST00000025739
ENSMUST00000025752
ENSMUST00000025755
ENSMUST00000025764
ENSMUST00000025773
ENSMUST00000025774
ENSMUST00000025778
ENSMUST00000025779
ENSMUST00000025794
ENSMUST00000025797
ENSMUST00000025803
[truncated: 9,218 more rows]
