# Supplementary material for: Genome-Wide RNA Polymerase II Profiles and RNA Accumulation Reveal Kinetics of Transcription and Associated Epigenetic Changes During Diurnal Cycles
Source: PLoS Biol. 2012 Nov 27;10(11):e1001442. doi: 10.1371/journal.pbio.1001442 (PMC3507959; doi:10.1371/journal.pbio.1001442)
Supplement: Table S3 — Pol II, H3K4me3, and H3K63me3 quantifications after normalization. The signals for each transcript per time point and per mark are given as described in Materials and Methods. (TXT) [file pbio.1001442.s015.txt]

	Pol 2 TSS (+/-1kb)							Pol 2 gene body							H3K4me3 TSS (+/- 1kb)							H3K36me3 median of last 40% of the gene body
transcript_id	ZT02	ZT06	ZT10	ZT14	ZT18	ZT22	ZT26	ZT02	ZT06	ZT10	ZT14	ZT18	ZT22	ZT26	ZT02	ZT06	ZT10	ZT14	ZT18	ZT22	ZT26	ZT02	ZT06	ZT10	ZT14	ZT18	ZT22	ZT26
ENSMUST00000091208	0.2	0.1	0.1	0.1	0.2	0.2	0.3	0.19	0.21	0.18	0.26	0.2	0.19	0.16	0.1105	0.0750	0.0375	0.0375	0.0540	0.0665	0.0375	0.0643	0.0453	0.0044	0.0000	0.0000	0.0000	0.0000
ENSMUST00000115894	0.2	0.1	0.1	0.1	0.2	0.2	0.3	0.19	0.21	0.18	0.25	0.2	0.19	0.16	0.1105	0.0750	0.0375	0.0375	0.0375	0.0665	0.0375	0.0640	0.0393	0.0043	0.0000	0.0000	0.0000	0.0000
ENSMUST00000055032	1.7	0.6	0.7	1.2	1.4	1.2	1.3	0.48	0.29	0.35	0.42	0.48	0.35	0.45	8.3450	9.5880	10.3125	9.0000	7.6935	8.6970	9.0427	2.4968	2.2514	2.7451	2.6288	2.6686	2.8239	2.5951
ENSMUST00000091197	3	1.4	2.7	2.6	2.4	2.4	2.8	0.37	0.23	0.29	0.27	0.31	0.29	0.24	6.5700	8.2755	10.3173	8.2520	8.3585	8.2500	7.3911	0.8616	0.9118	1.1926	1.5062	1.7027	1.4566	1.6245
ENSMUST00000137006	3	1.4	2.7	2.6	2.4	2.4	2.8	0.22	0.14	0.14	0.11	0.07	0.16	0.14	6.5425	8.2755	10.3143	8.2600	8.3150	8.1905	7.3965	0.9226	0.8460	2.2387	1.5020	1.9050	1.6935	1.5855
ENSMUST00000148961	3	1.4	2.7	2.6	2.4	2.4	2.8	0.38	0.23	0.28	0.26	0.32	0.28	0.24	6.5425	8.2755	10.3143	8.2600	8.3150	8.1905	7.3965	0.9477	0.9023	1.0679	1.3056	1.5758	1.3613	1.4667
ENSMUST00000154556	3	1.4	2.7	2.6	2.4	2.4	2.8	0.1	0.1	0	0.04	0	0	0	6.5425	8.2755	10.3183	8.2630	8.3190	8.1923	7.3965	0.2167	0.0000	0.2183	0.6357	0.0000	0.0000	0.4754
ENSMUST00000091194	3	1.4	2.7	2.6	2.4	2.4	2.8	0.37	0.23	0.29	0.27	0.31	0.29	0.24	6.5425	8.2755	10.3313	8.2725	8.3250	8.1940	7.3965	0.8577	0.9100	1.1886	1.4976	1.7196	1.4509	1.6207
ENSMUST00000139083	3	1.4	2.7	2.6	2.4	2.4	2.8	0.22	0.14	0.14	0.11	0.07	0.16	0.13	6.5425	8.2755	10.3433	8.2800	8.3300	8.1950	7.3965	NA	NA	NA	NA	NA	NA	NA
ENSMUST00000144042	0.5	0.2	0.2	0.2	0.3	0.3	0.2	0.51	0.24	0.34	0.41	0.39	0.38	0.25	0.0375	0.0000	0.0000	0.0375	0.0000	0.0000	0.0750	2.0487	1.0262	2.3368	1.4277	3.0325	2.6173	2.2923
ENSMUST00000134820	0.7	0.3	0.7	0.4	0.4	0.8	0.7	0.3	0.23	0.2	0.21	0.36	0.23	0.23	0.1105	0.1500	0.0750	0.0000	0.1125	0.0665	0.0375	1.7087	1.2694	1.2239	1.4499	1.4079	1.4793	1.7434
ENSMUST00000100360	0.1	0.1	0	0.1	0.1	0	0	0.06	0.06	0.07	0.11	0.08	0.09	0.06	0.0375	0.0000	0.0000	0.0000	0.0000	0.0000	0.0000	0.0316	0.0000	0.0102	0.0000	0.0000	0.0000	0.0000
ENSMUST00000092052	0.1	0.1	0	0.1	0.1	0	0	0.1	0.1	0.13	0.11	0.08	0.11	0.07	0.0375	0.0000	0.0000	0.0000	0.0000	0.0000	0.0000	0.0000	0.0000	0.0000	0.0000	0.0000	0.0000	0.0000
ENSMUST00000078383	0	0	0	0	0	0.1	0.1	0.09	0.15	0.12	0.14	0.09	0.09	0.06	0.0375	0.0375	0.0190	0.0000	0.0000	0.0000	0.0000	0.0340	0.0000	0.0000	0.0000	0.0000	0.0000	0.0000
ENSMUST00000105019	0	0	0	0	0	0	0	0	0	0	0	0	0	0	0.0375	0.0000	0.0000	0.0000	0.0000	0.0000	0.0000	0.0000	0.0000	0.0000	0.0000	0.0000	0.0000	0.0000
ENSMUST00000140300	0	0	0	0	0	0	0	0	0	0	0	0	0	0	0.0375	0.0000	0.0000	0.0000	0.0000	0.0000	0.0000	0.0000	0.0000	0.0000	0.0000	0.0000	0.0000	0.0000
ENSMUST00000105015	0	0.1	0	0	0.1	0	0	0.16	0.14	0	0	0	0.14	0.11	0.0375	0.0000	0.0000	0.0000	0.0000	0.0000	0.0000	0.0000	0.0000	0.0000	0.0000	0.0000	0.0000	0.0000
ENSMUST00000105013	0	0	0	0	0	0	0	0	0	0	0	0	0	0	0.0375	0.0000	0.0000	0.0000	0.0000	0.0000	0.0000	0.0000	0.0000	0.0000	0.0000	0.0000	0.0000	0.0000
ENSMUST00000105011	0	0	0	0	0	0	0	0	0	0	0	0	0	0	0.0375	0.0000	0.0000	0.0000	0.0000	0.0000	0.0000	0.0000	0.0000	0.0000	0.0000	0.0000	0.0000	0.0000
ENSMUST00000105009	0	0	0.1	0	0.2	0.1	0	0	0	0	0	0	0	0	0.0375	0.0750	0.0000	0.0000	0.0000	0.0375	0.0375	0.0000	0.0000	0.0000	0.0000	0.0000	0.0000	0.0000
ENSMUST00000105007	0	0	0.1	0	0	0.1	0	0	0.07	0	0.08	0	0	0	0.0375	0.0000	0.0000	0.0000	0.0000	0.0375	0.0000	0.0000	0.0000	0.0000	0.0000	0.0000	0.0000	0.0000
ENSMUST00000103007	0.2	0.2	0.3	0.2	0.2	0.3	0.9	0.18	0.32	0.21	0.22	0.27	0.21	0.26	2.6190	1.8770	2.3440	2.5730	1.9125	1.8055	1.9150	0.2238	0.0000	0.1485	0.1410	0.1795	0.2418	0.1794
ENSMUST00000151363	0.6	0.8	0.4	0.7	1.1	0.8	0.8	0.22	0.28	0.25	0.26	0.28	0.28	0.27	8.0840	8.5455	9.0995	7.4550	5.7615	6.7978	7.9226	0.1192	0.1173	0.1295	0.1039	0.1576	0.1487	0.1579
ENSMUST00000154637	0.5	0.8	0.4	0.6	1.1	0.8	0.8	0.21	0.27	0.26	0.25	0.26	0.27	0.26	8.0780	8.5640	9.1125	7.4775	5.7000	6.7870	7.9226	0.2363	0.1979	0.1733	0.1481	0.2000	0.1946	0.1963
ENSMUST00000103005	0.5	0.8	0.4	0.6	1.1	0.8	0.8	0.21	0.27	0.26	0.25	0.26	0.27	0.26	8.0360	8.5640	9.1125	7.4850	5.6985	6.7870	7.9405	0.2344	0.1965	0.1754	0.1482	0.1855	0.1954	0.1947
ENSMUST00000143641	0.2	0.5	0.5	0.5	0.9	0.4	0.6	0.21	0.26	0.23	0.24	0.25	0.26	0.24	0.1500	0.0000	0.1965	0.1875	0.1500	0.0835	0.1875	0.1697	0.1302	0.1289	0.1054	0.1494	0.1785	0.1278
ENSMUST00000089520	0.3	0.5	0.5	0.8	0.5	0.3	0.4	0.26	0.31	0.31	0.27	0.27	0.3	0.31	0.1500	0.3750	0.1125	0.1875	0.1500	0.3000	0.1875	0.3616	0.2873	0.3520	0.2537	0.2734	0.3323	0.2510
ENSMUST00000067410	0.6	0.3	0.4	0.5	0.8	0.7	1	0.16	0.19	0.17	0.14	0.16	0.19	0.19	0.6010	0.4637	0.5250	0.4740	0.0570	0.5480	0.3750	0.1196	0.1231	0.0724	0.1176	0.1414	0.1308	0.1169
ENSMUST00000145302	0.3	0.4	0.2	0.2	0.3	0.3	0.1	0.25	0.29	0.25	0.22	0.24	0.27	0.26	0.1205	0.0000	0.0000	0.0375	0.1500	0.0000	0.0000	0.1078	0.1247	0.0964	0.1242	0.1550	0.1327	0.1452
ENSMUST00000057101	0.2	0.3	0.2	0.3	0.3	0.3	0.2	0.34	0.27	0.31	0.42	0.47	0.33	0.29	0.1500	0.0000	0.0375	0.1125	0.0000	0.0665	0.1125	0.1197	0.1091	0.1485	0.2281	0.1046	0.0000	0.1250
ENSMUST00000115750	0.2	0.3	0.2	0.3	0.3	0.3	0.2	0.34	0.27	0.31	0.42	0.47	0.33	0.29	0.1500	0.0000	0.0375	0.1125	0.0000	0.0665	0.1125	0.1197	0.1107	0.1485	0.2284	0.1036	0.0000	0.1280
ENSMUST00000115751	0.2	0.3	0.2	0.3	0.2	0.3	0.3	0.34	0.27	0.31	0.42	0.47	0.33	0.29	0.1500	0.0000	0.0375	0.0375	0.0375	0.0835	0.0375	0.1053	0.0662	0.0799	0.2062	0.0736	0.0000	0.1718
ENSMUST00000115740	0.8	0.8	0.7	0.5	0.9	0.6	0.8	0.87	0.55	0.85	0.83	0.86	1.04	0.86	0.1500	0.1500	0.1455	0.1875	0.1500	0.0750	0.0750	4.2556	4.8157	3.5196	3.8420	3.3184	3.6594	3.1522
ENSMUST00000115739	0.8	0.8	0.7	0.6	0.9	0.6	0.8	0.87	0.55	0.85	0.83	0.86	1.04	0.86	0.1500	0.1500	0.1500	0.1875	0.1500	0.0750	0.0750	4.2543	4.8149	3.5144	3.8352	3.3162	3.6620	3.1436
ENSMUST00000115738	0.6	0.8	0.5	0.6	0.7	0.5	0.5	0.87	0.55	0.85	0.83	0.86	1.04	0.86	0.2625	0.1300	0.0750	0.1125	0.0750	0.0750	0.0375	4.0315	4.8317	3.5716	3.7060	3.4802	3.8123	3.3719
ENSMUST00000045566	1.5	1.4	1.6	1	1.2	1.4	1.1	0.87	0.63	0.84	0.92	0.96	1.27	0.97	0.2240	0.4500	0.2180	0.1125	0.2970	0.1125	0.3775	6.4696	7.3254	6.0933	5.7663	5.9905	5.4434	6.4294
ENSMUST00000155090	0.2	0.3	0.2	0.4	0.3	0.1	0.2	0.45	0.49	0.53	0.57	0.6	0.55	0.65	0.0375	0.0000	0.1125	0.1125	0.1875	0.0750	0.0750	0.1537	0.1538	0.1898	0.2524	0.1407	0.3196	0.1802
ENSMUST00000144522	0.2	0.3	0.2	0.4	0.3	0.1	0.2	0.55	0.46	0.46	0.6	0.66	0.57	0.69	0.0375	0.0000	0.1125	0.1125	0.1875	0.0665	0.0750	0.1677	0.3154	0.1871	0.1568	0.1276	0.1951	0.2244
ENSMUST00000115726	0.2	0.3	0.2	0.4	0.3	0.1	0.2	0.45	0.49	0.53	0.57	0.6	0.55	0.65	0.0375	0.0000	0.1125	0.1125	0.1875	0.0665	0.0750	0.1532	0.1529	0.1820	0.2502	0.1370	0.3240	0.1808
ENSMUST00000070906	0.2	0.3	0.2	0.4	0.3	0.1	0.2	0.53	0.45	0.45	0.57	0.65	0.52	0.67	0.0375	0.0000	0.1125	0.1125	0.1875	0.0665	0.0750	0.1115	0.2768	0.2446	0.2684	0.1622	0.2732	0.1550
ENSMUST00000133637	0.2	0.3	0.2	0.4	0.3	0.1	0.2	0.53	0.45	0.45	0.57	0.65	0.52	0.67	0.0375	0.0000	0.1125	0.1125	0.1875	0.0665	0.0750	0.1119	0.2767	0.2449	0.2662	0.1625	0.2736	0.1533
ENSMUST00000115725	0.2	0.3	0.2	0.4	0.3	0.1	0.2	0.45	0.49	0.53	0.57	0.6	0.55	0.65	0.0375	0.0000	0.1125	0.1125	0.1875	0.0665	0.0750	0.1548	0.1523	0.1722	0.2477	0.1313	0.3277	0.1816
ENSMUST00000141634	0.2	0.3	0.2	0.4	0.3	0.1	0.2	0.45	0.49	0.53	0.57	0.6	0.55	0.65	0.0375	0.0000	0.1125	0.1125	0.1875	0.0665	0.0750	0.1553	0.1522	0.1691	0.2476	0.1285	0.3275	0.1824
ENSMUST00000070893	0.2	0.3	0.2	0.4	0.3	0.1	0.2	0.44	0.49	0.53	0.57	0.6	0.55	0.65	0.0375	0.0000	0.1125	0.1125	0.1875	0.0665	0.0750	0.1345	0.1601	0.2003	0.2485	0.1541	0.2685	0.1804
ENSMUST00000123979	0.5	0.8	0.6	0.9	0.3	0.6	0.3	NA	NA	NA	NA	NA	NA	NA	0.2500	0.1500	0.2330	0.1875	0.1500	0.2480	0.1500	NA	NA	NA	NA	NA	NA	NA
ENSMUST00000128628	0.4	0.7	0.6	0.6	0.4	0.7	0.3	0.46	0.37	0.66	0.93	0.55	0.35	0.99	0.2240	0.1910	0.1500	0.2148	0.0750	0.2250	0.1125	0.1089	0.0585	0.2030	0.3298	0.0000	0.2629	0.2363
ENSMUST00000156047	0.4	0.7	0.6	0.6	0.4	0.7	0.3	0.5	0.36	0.66	0.93	0.53	0.35	1.03	0.2240	0.1910	0.1500	0.2148	0.0750	0.2250	0.1125	0.3488	0.2172	0.4344	0.1473	0.0000	0.1631	0.5910
ENSMUST00000157000	0.3	0.6	0.7	0.7	0.4	0.4	0.4	0.38	0.57	0.23	1.13	0.54	0.61	1.02	0.1875	0.1500	0.0750	0.2148	0.0750	0.1765	0.1125	0.0000	0.0000	0.0000	0.0000	0.0000	0.3944	0.0000
ENSMUST00000151208	0.6	0.8	0.4	0.8	0.8	0.4	0.4	0.62	0.78	1.12	0.65	0.52	0.95	1.63	0.3375	0.2250	0.0375	0.0750	0.1500	0.2250	0.0750	0.0000	1.0839	0.7569	0.0000	0.0000	0.3165	0.0000
ENSMUST00000069520	0.4	0.7	0.5	0.3	0.3	0.4	0.7	1.81	0.98	1.12	1.67	1.98	2.2	2.14	0.9000	1.0458	0.4705	0.6000	0.3620	0.9000	0.6750	0.4972	0.2608	0.3953	0.3037	0.5590	0.4703	0.3318
ENSMUST00000149795	0.4	0.6	0.4	0.4	0.3	0.4	0.7	0.39	0.55	0.27	0.28	0.35	0.65	0.49	0.9000	1.0458	0.4125	0.5675	0.3375	0.9010	0.6750	0.0753	0.3481	0.2836	0.2791	0.0763	0.2409	0.2084
ENSMUST00000116637	0.4	0.6	0.5	0.4	0.3	0.4	0.7	1.81	0.98	1.12	1.67	1.98	2.2	2.14	0.9000	1.0458	0.4125	0.5675	0.3425	0.9350	0.6750	0.4967	0.2692	0.4127	0.3167	0.5554	0.4881	0.3367
ENSMUST00000116638	0.4	0.6	0.5	0.4	0.3	0.4	0.7	1.81	0.98	1.12	1.67	1.98	2.2	2.14	0.9000	1.0458	0.4125	0.5675	0.3425	0.9350	0.6750	0.4967	0.2692	0.4127	0.3167	0.5554	0.4881	0.3367
ENSMUST00000033484	0.4	0.6	0.5	0.4	0.3	0.4	0.7	1.81	0.98	1.12	1.67	1.98	2.2	2.14	0.9000	1.0458	0.4125	0.5675	0.3545	0.9375	0.6750	0.4943	0.2707	0.4144	0.3188	0.5563	0.4902	0.3374
ENSMUST00000128890	0.4	0.6	0.5	0.4	0.3	0.5	0.7	0.4	0.82	0.38	0.42	0.36	0.73	0.64	0.9000	1.0458	0.4125	0.5675	0.3590	0.9375	0.6750	NA	NA	NA	NA	NA	NA	NA
ENSMUST00000150572	0.3	0.7	0.6	0.6	0.4	0.9	0.8	0.4	0.81	0.38	0.42	0.36	0.73	0.64	0.8625	1.0458	0.4110	0.5250	0.4500	0.9000	0.6890	NA	NA	NA	NA	NA	NA	NA
ENSMUST00000137515	0.2	0.5	0.5	0.5	0.4	0.8	0.6	0.41	0.82	0.38	0.42	0.36	0.73	0.64	0.4585	0.6935	0.2340	0.1865	0.2250	0.4125	0.2625	NA	NA	NA	NA	NA	NA	NA
ENSMUST00000134355	0.7	1	0.8	0.8	1	1	0.7	1.82	0.99	0.65	0.54	0	0.89	0.85	0.1500	0.1910	0.2625	0.1125	0.2250	0.3000	0.2250	0.0000	1.0608	1.0000	0.0927	0.0000	0.0000	0.0000
ENSMUST00000033485	3.4	1.3	3.8	3.8	4.7	5.4	3.7	1.08	0.65	0.58	1.18	1.2	1	1.27	11.3070	10.9035	11.6425	12.3580	12.4875	12.6375	12.1650	NA	NA	NA	NA	NA	NA	NA
ENSMUST00000141876	3.6	1.5	4.1	3.9	4.7	5.7	3.7	0.24	0.46	0.31	1.08	0.52	0.21	0.81	12.4125	12.1125	12.6800	13.6855	13.9260	14.0230	13.3010	NA	NA	NA	NA	NA	NA	NA
ENSMUST00000129662	2.6	0.8	2.3	3.6	3.6	4.1	2.6	1.09	0.66	0.59	1.18	1.21	1	1.27	9.4235	9.1485	8.6305	10.3173	10.2750	10.3500	9.5840	NA	NA	NA	NA	NA	NA	NA
ENSMUST00000115710	2.1	0.6	2.1	2.9	2.8	2.8	1.9	1.18	0.62	0.53	1.27	1.28	1.13	1.31	0.8250	0.8635	0.7510	0.7875	0.5250	0.8965	0.8485	NA	NA	NA	NA	NA	NA	NA
ENSMUST00000123172	1	0.6	0.5	0.9	1.3	0.8	1	1.27	0.67	0.39	1.25	1.17	1.1	1.36	0.2625	0.1500	0.0750	0.1875	0.1125	0.1875	0.1500	NA	NA	NA	NA	NA	NA	NA
ENSMUST00000153994	0.8	0.8	0.8	1.1	1.6	1.4	1.2	0	2.98	0	0	0	2.41	0	0.3750	0.3341	0.0915	0.1223	0.2475	0.1625	0.1875	12.2427	9.0654	4.1000	4.9895	8.6563	6.0967	5.0615
ENSMUST00000049896	4.9	2.8	4.6	4.3	4.6	4.1	4.3	0.81	0.57	0.7	0.78	0.77	0.77	0.76	13.0798	15.0300	18.3190	14.6820	13.3708	15.2405	12.6583	NA	NA	NA	NA	NA	NA	NA
ENSMUST00000033488	4.9	2.8	4.6	4.3	4.6	4.1	4.3	0.82	0.56	0.7	0.78	0.76	0.77	0.76	13.0798	15.0300	18.3470	14.7375	13.3875	15.1825	12.6445	NA	NA	NA	NA	NA	NA	NA
ENSMUST00000154562	1.4	0.5	0.6	0.6	1.1	0.6	0.8	1.23	0.76	0.87	0.57	0.86	0.87	0.72	0.2240	0.2625	0.1875	0.1223	0.0375	0.1125	0.0375	6.4820	6.0424	7.2443	5.9637	6.0837	6.2565	6.6732
ENSMUST00000129845	1.3	1.3	1.4	1.2	1.7	2	1.4	0.82	0.66	0.96	0.91	0.96	0.86	0.89	0.2240	0.3341	0.0750	0.2404	0.1165	0.1500	0.0375	7.5078	8.0947	9.6196	8.5818	7.1087	7.5927	9.8371
ENSMUST00000156000	5	4.7	4	2.3	2.9	3.7	3.7	0.68	0.29	1.21	0.77	0.78	0.78	0.77	18.2830	19.8000	20.6020	15.0000	14.2125	18.1905	17.9798	NA	NA	NA	NA	NA	NA	NA
ENSMUST00000043045	4.9	4.8	4	2.3	2.9	3.6	3.7	0.68	0.29	1.2	0.78	0.78	0.79	0.77	18.6835	20.1750	20.9980	15.3188	14.6665	18.3930	18.4420	NA	NA	NA	NA	NA	NA	NA
ENSMUST00000116634	4.9	4.8	4	2.3	2.9	3.6	3.7	0.68	0.29	1.2	0.77	0.77	0.79	0.77	18.6835	20.1551	20.9880	15.2925	14.6820	18.3900	18.4465	NA	NA	NA	NA	NA	NA	NA
ENSMUST00000115686	4.9	4.8	4	2.3	2.9	3.6	3.7	0.68	0.29	1.2	0.78	0.78	0.79	0.77	18.6795	20.1551	20.9835	15.2790	14.6820	18.3863	18.4508	NA	NA	NA	NA	NA	NA	NA
ENSMUST00000115690	4.9	4.8	4	2.3	2.9	3.6	3.7	0.68	0.29	1.2	0.78	0.78	0.79	0.77	18.6795	20.1551	20.9835	15.2790	14.6820	18.3863	18.4508	NA	NA	NA	NA	NA	NA	NA
ENSMUST00000115689	4.9	4.8	4	2.3	2.9	3.6	3.7	0.68	0.29	1.2	0.78	0.78	0.79	0.77	18.6795	20.1551	20.9835	15.2790	14.6820	18.3863	18.4508	NA	NA	NA	NA	NA	NA	NA
ENSMUST00000131077	4.9	4.8	4	2.3	2.9	3.6	3.7	0.69	0.29	1.2	0.77	0.77	0.79	0.77	18.6750	20.1551	20.9830	15.2710	14.6820	18.3780	18.4508	NA	NA	NA	NA	NA	NA	NA
ENSMUST00000115688	4.9	4.8	4	2.3	2.9	3.6	3.7	0.68	0.29	1.2	0.78	0.78	0.79	0.77	18.6750	20.1551	20.9830	15.2710	14.6820	18.3780	18.4508	NA	NA	NA	NA	NA	NA	NA
ENSMUST00000116633	4.9	4.8	4	2.3	2.9	3.6	3.7	0.68	0.29	1.2	0.77	0.77	0.79	0.77	18.6625	20.1551	20.9780	15.2565	14.6820	18.3750	18.4508	NA	NA	NA	NA	NA	NA	NA
ENSMUST00000125991	4.9	4.8	4	2.3	2.9	3.6	3.7	NA	NA	NA	NA	NA	NA	NA	18.6170	20.1551	20.9680	15.2265	14.6970	18.3638	18.4610	NA	NA	NA	NA	NA	NA	NA
ENSMUST00000154253	4.9	4.8	4	2.3	2.9	3.6	3.7	0.69	0.29	1.2	0.77	0.78	0.78	0.77	18.6170	20.1551	20.9680	15.2265	14.7000	18.3638	18.4625	NA	NA	NA	NA	NA	NA	NA
ENSMUST00000148624	4.9	4.8	4	2.3	2.9	3.6	3.7	0.68	0.29	1.2	0.77	0.78	0.78	0.77	18.6223	20.1551	20.9680	15.2265	14.7000	18.3638	18.4625	NA	NA	NA	NA	NA	NA	NA
ENSMUST00000127847	4.8	4.8	4	2.3	2.9	3.3	3.6	0.68	0.29	1.21	0.77	0.78	0.79	0.77	17.9840	19.0730	19.7555	14.1940	13.6125	17.3106	17.3475	NA	NA	NA	NA	NA	NA	NA
ENSMUST00000115687	4.1	4	3.6	1.9	2.5	2.9	3.1	0.68	0.29	1.2	0.77	0.77	0.79	0.77	17.0250	18.1877	18.4140	13.0875	12.7125	15.9064	15.7445	NA	NA	NA	NA	NA	NA	NA
ENSMUST00000144148	1.8	1.2	1.6	1.1	1.3	1.3	1.6	0.68	0.29	1.2	0.77	0.78	0.78	0.77	10.9523	12.3580	12.0260	8.7365	8.2755	9.8245	10.7700	NA	NA	NA	NA	NA	NA	NA
ENSMUST00000155914	0.5	0.8	0.7	0.6	0.6	0.6	0.8	0.68	0.29	1.21	0.77	0.78	0.78	0.77	4.8425	5.4865	5.9405	3.5795	3.4715	4.0875	4.8475	NA	NA	NA	NA	NA	NA	NA
ENSMUST00000124707	1.8	3.1	2.5	1.4	1.8	1.8	2.2	NA	NA	NA	NA	NA	NA	NA	0.4585	0.3850	0.6000	0.4345	0.3375	0.1875	0.5250	NA	NA	NA	NA	NA	NA	NA
ENSMUST00000033489	5.3	6	5.4	4.7	4.6	5.1	5	1.22	0.69	1.39	0.93	1.08	1.26	0.77	1.6445	1.6700	1.3095	3.4400	3.2310	2.2495	2.0615	1.3648	1.2631	0.8392	1.0038	1.3933	1.7016	0.7330
ENSMUST00000144715	6.8	3.8	6.3	4.6	5.1	5.7	5.8	5.63	7.76	4.95	5.63	5.01	4.86	6.36	26.0073	25.1680	26.6825	25.1375	23.2430	25.7140	24.2013	NA	NA	NA	NA	NA	NA	NA
ENSMUST00000132209	6.8	3.8	6.3	4.6	5.1	5.7	5.8	3.56	2.84	2.8	3.08	2.78	3.35	3.64	26.2061	25.4990	26.8730	25.2148	23.3285	25.9900	24.6144	2.6514	3.3776	2.4944	2.6493	2.0291	1.5745	2.5654
ENSMUST00000077680	6.8	3.8	6.3	4.5	5	5.7	5.8	2.36	1.63	1.72	1.73	1.69	1.97	2.18	27.1016	26.2125	27.3715	25.7505	23.6155	26.6813	25.6728	8.5599	7.9872	7.0961	7.5836	7.7818	7.2644	8.0944
ENSMUST00000079542	6.8	3.8	6.3	4.5	5	5.7	5.8	2.36	1.63	1.72	1.73	1.69	1.97	2.18	27.1600	26.2465	27.4165	25.8175	23.6348	26.7940	25.7795	8.5603	7.9920	7.0956	7.5875	7.7780	7.2654	8.1028
ENSMUST00000115679	6.9	3.9	6.2	4.5	5	5.7	5.8	2.36	1.63	1.72	1.73	1.69	1.97	2.18	27.3200	26.3495	27.5115	25.9183	23.7165	26.9800	25.9125	8.5725	7.9936	7.0707	7.5949	7.7932	7.2918	8.0992
ENSMUST00000137467	6.9	3.9	6.2	4.5	5	5.7	5.8	2.36	1.63	1.72	1.73	1.69	1.97	2.18	27.6375	26.4500	27.6565	26.2125	23.8445	27.2105	26.0695	8.5761	7.9999	7.0526	7.6020	7.8093	7.3110	8.1051
ENSMUST00000143680	6.9	3.9	6.2	4.5	5	5.7	5.8	2.36	1.63	1.72	1.73	1.69	1.97	2.18	27.6582	26.4648	27.6735	26.2435	23.8520	27.2488	26.1000	8.5761	7.9996	7.0439	7.6027	7.8152	7.3201	8.1007
ENSMUST00000115678	6.9	3.9	6.1	4.5	5.1	5.7	5.8	2.36	1.63	1.72	1.73	1.69	1.97	2.18	27.8755	26.5890	27.8265	26.5310	24.0280	27.4994	26.2905	8.5781	7.9966	7.0221	7.6092	7.8327	7.3383	8.0969
ENSMUST00000127025	6.9	3.7	6	4.6	5.1	5.8	5.8	2.36	1.63	1.72	1.73	1.69	1.96	2.18	28.3125	27.0950	28.1635	27.1500	24.3815	27.9425	26.6635	8.5505	7.9870	6.9424	7.6105	7.8575	7.3965	8.0624
ENSMUST00000144900	2.4	1	1.8	1.5	1.7	1.5	1.9	3.53	2.75	2.77	3.04	2.74	3.45	3.62	22.6940	21.8030	21.6470	19.1710	17.9700	19.5765	21.2344	4.2939	5.4873	4.4677	4.5278	4.8417	3.3962	4.9660
ENSMUST00000115680	2.4	1	1.8	1.5	1.7	1.5	1.9	2.36	1.63	1.72	1.73	1.69	1.97	2.18	22.6940	21.8030	21.6470	19.1710	17.9700	19.5765	21.2344	7.8575	7.1116	6.6591	6.6279	6.8052	7.1673	7.4337
ENSMUST00000115677	2.2	0.9	1.7	1.4	1.7	1.5	1.8	2.36	1.63	1.72	1.73	1.69	1.97	2.18	22.1900	21.2390	20.8985	18.5580	17.4470	19.1060	20.4735	7.8462	7.0711	6.6268	6.6027	6.7831	7.1706	7.4050
ENSMUST00000101695	2	0.9	1.7	1.3	1.7	1.4	1.5	2.36	1.63	1.72	1.73	1.69	1.97	2.18	18.3890	17.9945	16.9130	15.3955	14.1228	15.6375	16.8020	7.7888	6.9741	6.5711	6.5265	6.7177	7.1627	7.3031
ENSMUST00000126694	1.7	0.7	1.6	1.5	1.6	1.5	1.3	2.36	1.63	1.72	1.73	1.69	1.97	2.18	5.2720	5.7035	5.0700	5.3783	4.6875	4.5529	5.3250	7.4702	7.2030	6.4979	6.0110	6.7553	7.4164	6.9274
ENSMUST00000133456	1.6	1.3	0.8	1	0.9	1.2	1.2	3.08	1.59	2.52	1.59	1.76	1.64	1.96	0.3000	0.1875	0.1005	0.0000	0.0375	0.1875	0.1500	9.4335	7.2682	7.0611	7.8754	8.4462	8.6017	8.9980
ENSMUST00000065932	4.4	3.6	3.1	3.4	3.2	2.9	3.6	0.93	0.65	0.78	0.9	0.83	0.9	0.83	9.9335	12.0465	12.8460	11.9785	9.1940	12.0000	8.9315	4.8313	4.1757	4.2621	4.4819	4.3756	4.7805	4.3672
ENSMUST00000115671	4.4	3.6	3	3.5	3.3	3	3.6	0.93	0.65	0.78	0.9	0.83	0.9	0.82	10.0860	12.1330	13.0500	12.0750	9.4103	12.1875	8.9680	4.8243	4.2865	4.2353	4.4573	4.3796	4.9779	4.3561
ENSMUST00000136930	4.4	3.6	3	3.5	3.3	3	3.6	0.93	0.61	0.69	0.93	0.86	0.93	0.8	10.0875	12.1340	13.0500	12.0750	9.4103	12.1880	8.9680	4.2837	4.1870	4.0717	4.5478	4.0916	4.4646	4.3904
ENSMUST00000115675	4.4	3.6	3	3.5	3.3	3	3.6	0.93	0.65	0.78	0.9	0.83	0.9	0.83	10.0895	12.1365	13.0500	12.0750	9.4103	12.1895	8.9680	4.8199	4.2891	4.2273	4.4579	4.3787	4.9787	4.3527
ENSMUST00000147232	4.4	3.6	3	3.5	3.3	3	3.6	1.18	0.39	0.59	0.68	0.9	0.71	0.54	10.1250	12.1475	13.0550	12.0750	9.4050	12.1965	8.9680	3.4404	3.8347	3.8155	3.1460	4.6479	5.7452	3.8171
ENSMUST00000101694	4.4	3.6	3	3.5	3.3	3	3.6	0.93	0.65	0.78	0.9	0.83	0.9	0.82	10.1375	12.1499	13.0560	12.0800	9.4050	12.2025	8.9680	4.8181	4.2958	4.2228	4.4654	4.3759	4.9925	4.3496
ENSMUST00000140540	4.4	3.6	3	3.5	3.3	3	3.6	0.93	0.61	0.69	0.93	0.86	0.93	0.8	10.1500	12.1500	13.0580	12.0803	9.4065	12.2075	8.9742	4.2847	4.1888	4.0746	4.5461	4.0869	4.4689	4.3892
ENSMUST00000132456	4.4	3.6	3	3.5	3.3	3	3.6	0.91	0.61	0.77	0.87	0.81	0.89	0.79	10.1630	12.1500	13.0600	12.0750	9.4095	12.2085	8.9810	4.9914	4.3000	4.8990	4.4358	4.6906	4.7350	4.3934
ENSMUST00000135622	0.9	0.3	0.9	0.6	1.1	0.7	0.9	0.74	0.7	0.78	1.01	0.83	0.92	0.84	0.1500	0.2250	0.0470	0.1223	0.0360	0.1875	0.0750	NA	NA	NA	NA	NA	NA	NA
ENSMUST00000141178	1.3	1	0.9	1.1	1	1	1.1	NA	NA	NA	NA	NA	NA	NA	0.1500	0.0750	0.1875	0.0750	0.1500	0.2625	0.0750	NA	NA	NA	NA	NA	NA	NA
ENSMUST00000144946	1.2	1.1	0.7	1.4	1.4	1.2	1.3	1.39	2.24	1.28	1.89	1.38	1.32	1.87	0.2240	0.1910	0.1500	0.1875	0.1875	0.2480	0.1125	1.2548	0.9483	1.9277	1.7607	1.3290	2.2612	1.5449
ENSMUST00000009875	3.6	3.9	4.8	3.6	3.7	3.2	4.1	0.49	0.57	0.59	0.46	0.46	0.44	0.52	0.8210	0.7690	1.0180	0.4125	0.3213	0.4975	0.7875	1.1117	0.9237	0.7641	0.7260	1.1410	0.7571	1.0358
ENSMUST00000125440	3.6	3.8	4.8	3.6	3.7	3.1	4.1	NA	NA	NA	NA	NA	NA	NA	0.8210	0.7735	1.0165	0.4125	0.3213	0.5115	0.7875	NA	NA	NA	NA	NA	NA	NA
ENSMUST00000152899	5.6	1.8	6.1	2.9	4.2	3.9	5.4	NA	NA	NA	NA	NA	NA	NA	20.5875	18.8560	18.9850	18.4320	18.3115	19.3335	20.5125	NA	NA	NA	NA	NA	NA	NA
ENSMUST00000033494	5.9	1.9	6.3	3.1	4	4.2	6	1.13	0.74	0.85	0.62	0.75	0.72	0.97	33.3980	31.6125	31.9975	30.2140	26.8210	31.9145	35.1500	4.1803	4.2349	4.2191	4.0287	4.0820	3.7721	3.9592
ENSMUST00000115666	5.9	1.9	6.4	3.1	4	4.2	6	1.06	0.73	0.81	0.58	0.71	0.71	0.93	33.5125	31.7431	32.1615	30.2970	26.8745	32.1005	35.2395	3.6141	3.5955	3.5467	3.7474	3.4752	3.5187	3.4321
ENSMUST00000115667	5.7	1.9	6.1	3	3.9	4.1	6	1.09	0.75	0.83	0.59	0.73	0.71	0.95	33.8610	31.9355	32.7275	30.3457	26.7220	32.5455	35.4485	3.7989	3.6537	3.8024	3.8103	3.5268	3.6009	3.5664
ENSMUST00000115668	5.7	1.9	6	3	3.9	4.1	6	1.09	0.75	0.83	0.59	0.73	0.71	0.95	33.8610	31.9465	32.7375	30.3484	26.7265	32.5380	35.4675	3.8062	3.6446	3.8041	3.8009	3.5235	3.6075	3.5590
ENSMUST00000115665	5.6	1.9	6	3	3.8	4	6	1.13	0.74	0.85	0.62	0.75	0.72	0.97	33.9195	31.9500	32.7340	30.3605	26.6960	32.4945	35.5587	4.1951	4.2561	4.2589	4.0531	4.0815	3.8065	3.9947
ENSMUST00000150644	3.7	1.3	4.6	2.4	2.7	2.5	4.9	1.09	0.75	0.83	0.59	0.73	0.71	0.95	31.4895	29.6500	30.1965	27.3375	22.3055	28.6845	32.5870	3.8810	3.6461	3.8189	3.7678	3.5233	3.6675	3.5501
ENSMUST00000130908	3.7	1.3	4.6	2.4	2.7	2.5	4.9	1.01	0.71	0.77	0.57	0.7	0.64	0.85	31.4858	29.6490	30.1935	27.3355	22.2985	28.6845	32.5785	3.0462	3.1919	2.9682	3.1253	2.5511	2.8213	2.8404
ENSMUST00000148841	0.9	0.4	0.5	0.7	0.4	0.8	0.4	0.85	0.66	0.71	0.56	0.72	0.56	0.74	0.2240	0.0750	0.0750	0.0375	0.0750	0.1715	0.1500	2.5842	2.6636	2.2295	2.4641	2.5047	2.4807	2.4220
ENSMUST00000126715	7.1	5.5	8.3	5.4	5.5	5.6	6.7	0.73	0.97	0.39	0.48	0.96	0.84	0.61	10.8350	8.0720	8.9545	11.9250	10.9995	10.3500	10.1710	0.0000	0.2956	0.6869	0.1302	0.0000	0.0000	0.4577
ENSMUST00000033495	7.1	5.5	8.2	5.4	5.4	5.5	6.7	1.3	0.95	0.94	0.92	1.37	1.15	0.81	10.8505	8.0840	8.9625	11.9250	11.0250	10.3500	10.1775	3.7742	4.0788	2.3249	1.9454	2.8361	2.9141	2.8291
ENSMUST00000145177	6.8	5.2	7.8	5.5	5.3	5.5	6.4	0.68	0.51	0.39	0.27	0.8	0.6	0.35	10.8850	8.1305	9.0280	11.9545	11.0190	10.4185	10.2750	1.0137	0.9569	1.4358	1.1362	0.3821	1.1656	0.6304
ENSMUST00000115663	4.1	2	4.9	3.4	4.5	3.7	4.2	1.24	0.93	1.12	0.85	0.9	1.06	0.93	13.4795	16.2375	14.7465	15.4875	14.2635	14.3930	13.2375	NA	NA	NA	NA	NA	NA	NA
ENSMUST00000115660	4	1.9	4.9	3.4	4.4	3.7	4.2	1.25	0.93	1.12	0.86	0.9	1.06	0.94	13.4795	16.2014	14.7375	15.4735	14.2635	14.3365	13.2375	NA	NA	NA	NA	NA	NA	NA
ENSMUST00000096514	4	1.9	4.9	3.4	4.3	3.7	4.2	1.14	0.87	1.08	0.78	0.74	0.99	0.85	13.4795	16.2014	14.7375	15.4735	14.2635	14.3305	13.2375	NA	NA	NA	NA	NA	NA	NA
ENSMUST00000033496	3.9	1.8	4.9	3.4	4.3	3.7	4.2	1.14	0.86	1.08	0.78	0.76	1	0.84	13.4795	16.2014	14.7375	15.4735	14.2635	14.3005	13.2375	NA	NA	NA	NA	NA	NA	NA
ENSMUST00000123277	3.9	1.8	4.9	3.4	4.3	3.7	4.2	1.24	0.93	1.12	0.85	0.9	1.06	0.93	13.4795	16.2231	14.7375	15.4735	14.2795	14.3038	13.2375	NA	NA	NA	NA	NA	NA	NA
ENSMUST00000153620	0.7	0.5	0.6	0.3	0.7	0.4	0.5	1.24	0.93	1.12	0.85	0.9	1.06	0.93	0.5435	0.7405	0.5805	1.0450	0.5795	0.5610	0.7840	NA	NA	NA	NA	NA	NA	NA
ENSMUST00000155967	1.6	1.5	1.8	1.4	1.9	1.3	1.5	2.43	1.76	1.55	1.71	2.42	1.85	1.89	0.5245	0.2415	0.3425	0.1875	0.1875	0.2250	0.2250	6.8264	5.8357	3.5952	6.1701	11.2246	5.9676	5.8329
ENSMUST00000033498	9.5	8.3	9.6	8.2	7.9	7.8	8.3	0.66	0.5	0.62	0.64	0.68	0.67	0.65	19.6285	18.7845	21.2515	24.3835	20.8154	22.3650	19.8490	NA	NA	NA	NA	NA	NA	NA
ENSMUST00000146406	9.4	8.4	9.4	8.2	7.9	7.7	8.2	0.66	0.5	0.62	0.64	0.68	0.67	0.65	17.1285	16.5885	19.2385	20.8875	17.7000	19.1110	16.6385	NA	NA	NA	NA	NA	NA	NA
ENSMUST00000115651	9.4	8.4	9.4	8.2	7.9	7.7	8.2	0.66	0.5	0.62	0.64	0.68	0.67	0.65	17.1285	16.5885	19.2385	20.8875	17.7000	19.1110	16.6385	NA	NA	NA	NA	NA	NA	NA
ENSMUST00000150541	0.6	0.6	0.6	1.1	1.1	1.2	0.8	NA	NA	NA	NA	NA	NA	NA	0.2625	0.3341	0.1500	0.1875	0.1500	0.2010	0.2250	NA	NA	NA	NA	NA	NA	NA
ENSMUST00000086274	1.1	0.7	0.9	1	1.6	0.7	0.9	NA	NA	NA	NA	NA	NA	NA	0.0375	0.0750	0.0750	0.1125	0.0375	0.0375	0.0375	NA	NA	NA	NA	NA	NA	NA
ENSMUST00000041096	0.4	0.4	0.4	0.4	0.2	0.4	0.6	0.47	0.43	0.43	0.56	0.36	0.51	0.57	0.2240	0.0810	0.1125	0.1125	0.1655	0.0835	0.1125	0.1940	0.0000	0.2083	0.0000	0.0000	0.1605	0.0976
ENSMUST00000127103	0.3	0.5	0.3	0.6	0.4	0.5	0.2	0.19	0.78	0.37	0.26	0	1.29	0.05	0.2625	0.1125	0.3000	0.2625	0.1335	0.2720	0.2250	0.0388	0.3561	0.1111	0.1915	0.0000	0.0000	0.0000
ENSMUST00000115591	0.3	0.5	0.3	0.6	0.4	0.5	0.2	0.52	0.69	0.58	0.54	0.48	0.62	0.49	0.2870	0.1125	0.3000	0.2625	0.1435	0.2720	0.2530	0.4182	0.2773	0.0939	0.3309	0.1504	0.3538	0.2631
ENSMUST00000033512	0.4	0.4	0.3	0.6	0.5	0.4	0.3	0.52	0.69	0.57	0.54	0.48	0.62	0.49	0.3070	0.0750	0.3305	0.2625	0.1125	0.2720	0.2625	0.4313	0.2835	0.0967	0.2953	0.1541	0.3370	0.2216
ENSMUST00000115590	0.3	0.4	0.3	0.6	0.5	0.5	0.3	0.52	0.69	0.57	0.54	0.48	0.62	0.49	0.3070	0.0750	0.3000	0.2625	0.0750	0.2720	0.2250	0.3715	0.2766	0.1412	0.3006	0.1588	0.3560	0.2700
ENSMUST00000103003	0.2	0.3	0.1	0.2	0.1	0.1	0.1	0.24	0.41	0.34	0.31	0.25	0.26	0.32	0.1105	0.0750	0.0375	0.0000	0.0375	0.0665	0.0000	0.2066	0.1595	0.2361	0.1787	0.0778	0.3045	0.2067
ENSMUST00000115584	0.1	0	0	0.1	0.1	0.1	0	0.11	0.16	0.15	0.21	0.24	0.19	0.28	0.0375	0.0750	0.0375	0.0000	0.0375	0.0000	0.0375	0.0000	0.1192	0.1010	0.0665	0.0000	0.0886	0.0000
ENSMUST00000096511	0.1	0	0	0.1	0.1	0.1	0	0.1	0.15	0.15	0.15	0.16	0.16	0.15	0.0375	0.0750	0.0375	0.0000	0.0375	0.0000	0.0375	0.0909	0.0748	0.0820	0.0000	0.1181	0.0903	0.0844
ENSMUST00000101693	0.1	0	0	0.1	0.1	0.1	0	0.1	0.15	0.15	0.15	0.16	0.16	0.15	0.0375	0.0750	0.0375	0.0000	0.0375	0.0000	0.0375	0.0909	0.0748	0.0820	0.0000	0.1181	0.0903	0.0844
ENSMUST00000037297	0.2	0.2	0.2	0.2	0.3	0.2	0.1	0.19	0.32	0.26	0.3	0.33	0.33	0.21	0.0375	0.0000	0.0000	0.0000	0.0000	0.0000	0.0700	0.1599	0.1008	0.1554	0.1273	0.1730	0.0000	0.1972
ENSMUST00000089384	0.1	0.1	0.1	0.1	0.2	0.2	0.3	0.18	0.26	0.27	0.2	0.29	0.29	0.35	0.1105	0.0773	0.1420	0.0000	0.0000	0.0000	0.0375	0.1242	0.1932	0.1005	0.0676	0.1199	0.0000	0.1006
ENSMUST00000103001	0.3	0.2	0.2	0.3	0.2	0.3	0.2	0.22	0.32	0.35	0.23	0.37	0.41	0.41	0.0375	0.0000	0.0000	0.1490	0.0750	0.1995	0.0375	0.1020	0.1594	0.1161	0.0551	0.2202	0.0000	0.0000
ENSMUST00000089370	0.4	0.3	0.3	0.2	0.2	0.3	0.1	0.33	0.24	0.47	0.37	0.52	0.32	0.38	0.0375	0.2415	0.1125	0.1875	0.0750	0.0835	0.1875	0.8019	0.4776	0.9020	0.6599	1.0981	0.8649	0.6782
ENSMUST00000115563	0.8	0.4	0.4	0.4	0.4	0.4	0.6	0.32	0.27	0.47	0.21	0.4	0.41	0.37	0.2240	0.2625	0.0000	0.0000	0.0375	0.1125	0.0750	1.1777	0.6085	1.5155	0.7064	1.0064	1.5678	0.8899
ENSMUST00000115564	0.8	0.4	0.4	0.4	0.4	0.4	0.6	0.35	0.27	0.5	0.2	0.43	0.47	0.39	0.2240	0.2625	0.0000	0.0000	0.0375	0.1125	0.0750	1.2358	0.9354	1.5569	1.0783	1.3487	1.3430	0.7968
ENSMUST00000115561	0.4	0.1	0.3	0.3	0.2	0.5	0.5	0.37	0.35	0.43	0.51	0.34	0.42	0.29	0.0375	0.0750	0.0375	0.1630	0.0000	0.0375	0.0750	2.2945	1.5382	1.7352	2.0000	1.6702	1.8660	1.9936
ENSMUST00000064196	3.6	1.6	3	3.1	3.3	3.4	3.9	0.41	0.23	0.29	0.66	0.4	0.51	0.44	16.2014	14.4296	13.5393	13.4810	13.0760	12.8670	16.4025	0.1474	0.0000	0.1918	0.0000	0.0000	0.3023	0.0000
ENSMUST00000075792	0.1	0.4	0.2	0.4	0.2	0.1	0.2	NA	NA	NA	NA	NA	NA	NA	0.0375	0.0000	0.0000	0.1125	0.0750	0.0375	0.0375	NA	NA	NA	NA	NA	NA	NA
ENSMUST00000097029	0.3	0.9	0.5	0.7	0.6	0.9	0.6	NA	NA	NA	NA	NA	NA	NA	0.1500	0.0750	0.1580	0.1125	0.1597	0.0000	0.1500	NA	NA	NA	NA	NA	NA	NA
ENSMUST00000059967	0.3	0.9	0.4	0.6	0.2	0.5	0.4	0.08	0.09	0.11	0.29	0.24	0.27	0.34	0.1875	0.1125	0.1125	0.0000	0.1125	0.0835	0.0000	0.0000	0.0000	0.0000	0.2156	0.2871	0.1933	0.5882
ENSMUST00000069763	0.7	0.8	0.5	0.9	0.4	0.9	0.8	0.25	0.27	0.26	0.26	0.23	0.29	0.28	4.0765	3.1165	3.3000	5.0305	2.9230	3.1535	3.7500	0.1552	0.1490	0.1514	0.0950	0.1826	0.1255	0.1475
ENSMUST00000054724	0.7	0.9	0.4	0.9	0.4	0.9	0.8	0.26	0.28	0.28	0.26	0.25	0.31	0.29	4.0765	3.1500	3.2625	5.0305	2.9945	3.1500	3.7500	0.1634	0.1788	0.1803	0.1297	0.1848	0.1457	0.1718
ENSMUST00000015486	2.1	0.9	1.3	2.4	2.5	2.4	2.2	0.29	0.19	0.21	0.28	0.23	0.23	0.25	22.4485	19.3125	15.4003	21.6913	22.3330	18.5960	23.9010	0.5924	0.6105	0.6665	0.6101	0.6250	0.9062	0.7853
ENSMUST00000105138	0.6	0.2	0.2	0.2	0.3	0.2	0.2	NA	NA	NA	NA	NA	NA	NA	0.0375	0.0750	0.0375	0.0890	0.0000	0.0000	0.0750	NA	NA	NA	NA	NA	NA	NA
ENSMUST00000073949	0	0.2	0.2	0.2	0	0.2	0.3	NA	NA	NA	NA	NA	NA	NA	0.2240	0.0000	0.0000	0.0375	0.0375	0.0665	0.0000	NA	NA	NA	NA	NA	NA	NA
ENSMUST00000044987	0.3	0.3	0.3	0.4	0.3	0.3	0.4	NA	NA	NA	NA	NA	NA	NA	0.1105	0.0750	0.1500	0.0375	0.0375	0.1125	0.0750	NA	NA	NA	NA	NA	NA	NA
ENSMUST00000057113	0.5	0.3	0.2	0.6	0.4	0.2	0.4	NA	NA	NA	NA	NA	NA	NA	0.1105	0.1125	0.0375	0.0375	0.0750	0.1125	0.0750	NA	NA	NA	NA	NA	NA	NA
ENSMUST00000067529	0.2	0.2	0.1	0.1	0.3	0.4	0	0.19	0.2	0.18	0.17	0.19	0.21	0.17	0.1105	0.0000	0.0750	0.1500	0.0953	0.0835	0.0000	0.3722	0.1479	0.1792	0.1630	0.2101	0.2138	0.2413
ENSMUST00000086165	0.2	0.2	0.1	0.1	0.3	0.4	0	0.19	0.2	0.18	0.17	0.19	0.21	0.17	0.1105	0.0000	0.0750	0.1500	0.0953	0.0835	0.0000	0.3722	0.1479	0.1792	0.1630	0.2101	0.2138	0.2413
ENSMUST00000049910	5.5	3.1	4.7	3.6	4.9	5.3	3.7	1.9	0.92	1.07	1.12	1.59	1.61	1.57	6.0198	8.0533	8.1115	7.6700	7.6395	6.4925	6.0375	2.8524	2.8608	3.5829	3.0083	3.2523	3.2695	3.2822
ENSMUST00000115528	5.6	3.1	4.8	3.6	4.9	5.4	3.7	1.81	0.89	1.03	1.12	1.58	1.57	1.52	6.0940	8.1110	8.2830	7.9538	7.8620	6.5835	6.1480	2.5552	2.7070	3.2415	2.7147	2.9743	3.0736	3.1064
ENSMUST00000076354	0.7	0.4	0.7	0.8	1.1	1.1	0.9	0.27	0.29	0.27	0.26	0.27	0.29	0.27	7.6050	5.9430	6.6180	6.2625	7.5160	7.9515	8.0250	0.4467	0.2909	0.3584	0.3394	0.4237	0.4562	0.4617
ENSMUST00000115526	0.7	0.4	0.7	0.8	1.1	1.1	0.9	0.27	0.29	0.27	0.26	0.27	0.29	0.27	7.6050	5.9430	6.6180	6.2625	7.5160	7.9515	8.0250	0.4467	0.2909	0.3584	0.3394	0.4237	0.4562	0.4617
ENSMUST00000149982	0.7	0.4	0.7	0.8	1.1	1.1	0.9	0.27	0.29	0.27	0.26	0.27	0.29	0.27	7.6050	5.9430	6.6180	6.2625	7.5160	7.9515	8.0250	0.4467	0.2909	0.3584	0.3394	0.4237	0.4562	0.4617
ENSMUST00000125623	3.8	1.8	4	4	6.1	3.5	3.8	1.68	0.33	3.72	2.49	2.42	3.38	0.44	2.8510	3.2565	3.7970	3.1269	3.1090	3.9020	3.5120	NA	NA	NA	NA	NA	NA	NA
ENSMUST00000144356	3.8	1.8	4	4	6.1	3.5	3.8	1.67	0.33	3.72	2.49	2.42	3.39	0.44	2.8700	3.2570	3.8000	3.1300	3.1235	3.9344	3.5135	NA	NA	NA	NA	NA	NA	NA
ENSMUST00000008179	17.3	12.8	18.7	22.3	23.9	23.6	17.5	10.7	8.18	9.5	18.8	19.89	19.44	14.19	23.0625	25.9390	29.4980	23.9561	22.0280	24.5625	25.3025	0.0000	0.2587	0.1641	1.2301	0.6680	0.0878	0.4355
ENSMUST00000115524	17.3	12.8	18.7	22.3	23.9	23.6	17.5	10.7	8.18	9.5	18.8	19.89	19.44	14.19	23.0625	25.9390	29.4980	23.9561	22.0280	24.5625	25.3025	0.0000	0.2587	0.1641	1.2301	0.6680	0.0878	0.4355
ENSMUST00000156321	18.4	13.2	19.1	23.7	24.5	24.7	18.5	NA	NA	NA	NA	NA	NA	NA	25.4295	28.2785	32.1545	27.2303	23.7855	27.1125	28.2940	NA	NA	NA	NA	NA	NA	NA
ENSMUST00000105136	0	0	0	0	0	0	0	NA	NA	NA	NA	NA	NA	NA	0.0375	0.0750	0.0000	0.0000	0.0000	0.0000	0.0000	NA	NA	NA	NA	NA	NA	NA
ENSMUST00000096504	0	0	0	0	0	0	0	NA	NA	NA	NA	NA	NA	NA	0.0375	0.0000	0.0750	0.0000	0.0000	0.0375	0.0375	NA	NA	NA	NA	NA	NA	NA
ENSMUST00000105135	0	0	0.1	0	0	0	0	NA	NA	NA	NA	NA	NA	NA	0.0375	0.0000	0.0000	0.0000	0.0000	0.0000	0.0000	NA	NA	NA	NA	NA	NA	NA
ENSMUST00000105134	0	0	0	0	0	0	0	NA	NA	NA	NA	NA	NA	NA	0.0375	0.0000	0.0000	0.0000	0.0000	0.0000	0.0000	NA	NA	NA	NA	NA	NA	NA
ENSMUST00000096501	0	0	0	0	0	0	0	NA	NA	NA	NA	NA	NA	NA	0.0375	0.0000	0.0000	0.0000	0.0000	0.0000	0.0000	NA	NA	NA	NA	NA	NA	NA
ENSMUST00000105133	0	0	0	0	0	0	0	NA	NA	NA	NA	NA	NA	NA	0.0375	0.0000	0.0000	0.0000	0.0000	0.0000	0.0000	NA	NA	NA	NA	NA	NA	NA
ENSMUST00000105132	0	0	0	0	0	0	0	NA	NA	NA	NA	NA	NA	NA	0.0375	0.0000	0.0000	0.0000	0.0000	0.0000	0.0000	NA	NA	NA	NA	NA	NA	NA
ENSMUST00000105131	0	0	0	0	0.1	0	0	NA	NA	NA	NA	NA	NA	NA	0.0375	0.0000	0.0000	0.0000	0.0000	0.0000	0.0000	NA	NA	NA	NA	NA	NA	NA
ENSMUST00000105130	0	0	0	0	0	0	0	NA	NA	NA	NA	NA	NA	NA	0.0375	0.0000	0.0000	0.0000	0.0000	0.0375	0.0693	NA	NA	NA	NA	NA	NA	NA
ENSMUST00000091180	0.2	0.3	0.2	0.1	0.1	0.1	0.2	NA	NA	NA	NA	NA	NA	NA	0.0375	0.0000	0.1070	0.0750	0.0000	0.0835	0.0375	NA	NA	NA	NA	NA	NA	NA
ENSMUST00000137277	5.4	5.7	4.6	5.6	6	5.3	4.7	0.54	0.47	0.57	0.41	0.48	0.39	0.57	17.5840	17.6280	16.8990	17.4125	15.9563	17.7499	16.0705	2.5196	2.6913	1.8299	1.9236	2.8585	2.7885	2.1729
ENSMUST00000033313	5.4	5.7	4.6	5.6	6	5.3	4.7	0.5	0.42	0.51	0.46	0.41	0.46	0.46	17.5840	17.6280	16.8990	17.4125	15.9563	17.7499	16.0705	3.7934	3.3797	4.0251	3.6960	3.8663	3.6621	3.6063
ENSMUST00000089302	11	10.9	10.5	10.3	10.8	11.9	12.3	0.87	0.39	0.58	0.5	0.57	0.54	0.65	43.6645	43.4690	46.0965	45.4455	39.0350	41.9510	42.9835	3.1051	2.3046	2.8962	3.0071	3.2104	2.9769	3.1626
ENSMUST00000139764	11	10.9	10.5	10.3	10.8	11.9	12.4	0.93	0.36	0.57	0.51	0.53	0.56	0.66	43.9525	43.6545	46.2610	45.5870	39.2305	42.1890	43.3150	2.2236	1.4250	2.1961	2.4381	2.4454	2.2731	2.4301
ENSMUST00000149021	11	10.9	10.5	10.3	10.8	11.9	12.4	0.92	0.36	0.56	0.5	0.52	0.56	0.66	43.9525	43.6545	46.2610	45.5870	39.2305	42.1890	43.3150	2.4232	1.7604	2.3043	2.5523	2.4749	2.7627	2.5515
ENSMUST00000115466	11	10.9	10.5	10.3	10.8	11.9	12.4	0.87	0.39	0.58	0.5	0.57	0.54	0.65	43.9525	43.6545	46.2610	45.5870	39.2305	42.1890	43.3150	3.1060	2.3058	2.8961	3.0077	3.2109	2.9769	3.1626
ENSMUST00000078385	11.1	11	10.6	10.3	10.9	12	12.6	0.81	0.36	0.54	0.46	0.53	0.48	0.6	44.4315	44.1040	46.6770	45.9065	39.6460	42.7450	44.0631	2.0818	1.4933	1.9710	1.9221	2.0758	1.9980	1.9546
ENSMUST00000124097	1.3	0.7	0.3	0.4	0.6	0.4	0.5	0.86	0.37	0.45	0.38	0.52	0.38	0.64	0.0375	0.0000	0.0000	0.0375	0.0000	0.0000	0.0750	1.4605	1.1173	1.8271	2.0699	2.0595	1.6312	1.8506
ENSMUST00000133997	1.2	0.6	1.3	0.5	0.8	0.6	0.4	0.59	0.42	0.58	0.35	0.36	0.3	0.61	0.0375	0.0750	0.0375	0.0000	0.0000	0.0375	0.0000	1.0042	1.0932	1.4939	1.2589	1.0706	1.4467	1.2185
ENSMUST00000000804	17.4	17.4	17.7	15.8	17.7	18.4	16.5	2.96	1.43	2.66	1.82	2.32	1.87	2.29	40.5165	43.3970	42.7030	35.7250	37.2166	40.3405	40.3090	NA	NA	NA	NA	NA	NA	NA
ENSMUST00000153851	17.4	17.5	17.7	15.8	17.8	18.4	16.6	2.95	1.4	2.66	1.84	2.33	1.9	2.27	40.8720	43.5700	43.1410	36.2110	37.7120	40.8408	40.7495	5.4813	4.8345	5.8365	6.0292	5.8277	5.4125	4.9020
ENSMUST00000153611	17.4	17.5	17.7	15.9	17.9	18.5	16.6	1.97	0.69	1.56	1.02	1.51	1.1	1.34	41.0478	43.7845	43.3475	36.3340	37.9835	41.0315	40.9340	NA	NA	NA	NA	NA	NA	NA
ENSMUST00000123096	1.8	0.6	1.1	0.8	1.3	0.9	1.2	3.42	7.15	6.22	4.62	3.58	4.78	4.01	0.1105	0.1500	0.0000	0.0375	0.0000	0.0375	0.0000	NA	NA	NA	NA	NA	NA	NA
ENSMUST00000149639	2.3	0.4	1.3	0.9	0.9	1.2	0.9	4.3	1.98	3.9	3.18	3.7	2.26	3.08	0.0375	0.1500	0.0200	0.0000	0.0000	0.0375	0.0375	4.8334	3.3880	5.0088	2.9540	5.3116	4.7540	3.2228
ENSMUST00000072372	5.5	2	4.8	3.1	3.1	2.8	2.7	3.03	1.89	2.63	1.09	1.99	1.11	1.92	0.0375	0.0375	0.0200	0.0000	0.0000	0.0375	0.1125	1.6581	0.7452	0.0719	0.1924	0.0664	0.8827	1.4133
ENSMUST00000050434	0.5	0.8	0.4	0.7	0.3	0.6	0.5	0.32	0.43	0.32	0.5	0.46	0.47	0.48	0.1500	0.1125	0.1500	0.2148	0.0750	0.3000	0.0750	0.2193	0.3607	0.1913	0.2978	0.2415	0.2081	0.2440
ENSMUST00000041708	0.1	0.1	0.3	0.3	0.2	0.3	0.3	0.38	0.29	0.3	0.27	0.13	0.24	0.18	0.1105	0.1125	0.0000	0.0375	0.0375	0.0665	0.1500	0.3629	0.3225	0.1743	0.2618	0.4551	0.4405	0.2659
ENSMUST00000096492	0.2	0.1	0.2	0.3	0.2	0.4	0.3	0.38	0.29	0.3	0.27	0.13	0.24	0.18	0.1105	0.0750	0.0375	0.0725	0.0000	0.0665	0.1125	0.3467	0.2987	0.2648	0.2853	0.3871	0.5053	0.2286
ENSMUST00000053659	0.1	0.2	0.3	0.2	0.3	0.3	0.4	0.27	0.19	0.16	0.21	0.19	0.21	0.19	0.1105	0.0375	0.1875	0.1125	0.0000	0.0665	0.0375	0.2086	0.1977	0.2953	0.4071	0.3250	0.3640	0.4071
ENSMUST00000079952	0.3	0.3	0.2	0.2	0.4	0.4	0.3	NA	NA	NA	NA	NA	NA	NA	0.0375	0.1125	0.0375	0.0375	0.1500	0.0375	0.0375	NA	NA	NA	NA	NA	NA	NA
ENSMUST00000115422	0.3	0.2	0.3	0.4	0.4	0.5	0.2	NA	NA	NA	NA	NA	NA	NA	0.0375	0.1500	0.0750	0.0750	0.0375	0.1895	0.1875	NA	NA	NA	NA	NA	NA	NA
ENSMUST00000024026	0.3	0.2	0.3	0.4	0.4	0.5	0.2	NA	NA	NA	NA	NA	NA	NA	0.0375	0.1500	0.0750	0.0750	0.0375	0.1895	0.1875	NA	NA	NA	NA	NA	NA	NA
ENSMUST00000026013	1.4	0.4	2.3	1.5	1.6	1.5	1.3	0.16	0.17	0.16	0.15	0.16	0.17	0.18	14.7850	12.4878	13.7965	15.3720	12.7450	13.2375	13.5000	0.4151	0.2785	0.5057	0.4602	0.5429	0.5482	0.4730
ENSMUST00000026018	0.4	0.4	0.2	0.2	0.4	0.3	0.3	NA	NA	NA	NA	NA	NA	NA	0.1105	0.1125	0.1125	0.0750	0.0965	0.0375	0.0375	NA	NA	NA	NA	NA	NA	NA
ENSMUST00000044484	10.9	12.5	11.8	11.6	13.6	14.2	13.8	0.45	0.26	0.31	0.33	0.36	0.3	0.35	51.9515	49.5516	50.7549	48.3820	45.4665	49.2950	49.8590	1.3985	1.1151	1.3748	1.7204	1.7041	1.6452	1.5306
ENSMUST00000052368	10.9	12.5	11.8	11.6	13.6	14.2	13.8	0.45	0.26	0.31	0.33	0.36	0.3	0.35	51.9515	49.5516	50.7549	48.3820	45.4665	49.2950	49.8590	1.3985	1.1151	1.3748	1.7204	1.7041	1.6452	1.5306
ENSMUST00000130978	11.1	12.4	11.9	11.6	13.7	14.3	13.9	0.46	0.27	0.3	0.35	0.37	0.29	0.36	53.8555	52.1185	53.3354	50.9160	47.5340	51.6430	52.5540	0.9116	0.6049	0.8412	1.0216	1.0620	1.1148	1.1034
ENSMUST00000155161	0.2	0.1	0.3	0.2	0.2	0.3	0.1	0.19	0.2	0.19	0.25	0.18	0.14	0.23	0.0375	0.0000	0.0000	0.0000	0.0000	0.0375	0.0375	1.7930	1.2252	1.4321	1.9949	1.5377	1.5622	1.1947
ENSMUST00000044138	1	0.8	1.1	1	0.9	1	1	0.32	0.26	0.31	0.29	0.29	0.39	0.31	3.1270	2.2190	3.6530	3.1680	2.8790	2.9920	3.0750	0.1494	0.1436	0.1116	0.0998	0.1417	0.1749	0.0825
ENSMUST00000033372	2	0.9	1.5	2.5	2.4	2.9	2.4	0.25	0.2	0.22	0.29	0.22	0.27	0.22	13.6800	14.5125	12.9000	13.3400	12.7210	13.9115	14.3653	0.8466	0.5989	0.7922	0.6690	0.7203	0.7337	0.9594
ENSMUST00000115391	2	0.9	1.5	2.5	2.4	2.9	2.4	0.25	0.2	0.22	0.29	0.22	0.27	0.22	13.6800	14.5125	12.9000	13.3400	12.7210	13.9115	14.3653	0.8469	0.5987	0.7918	0.6681	0.7217	0.7337	0.9603
ENSMUST00000115387	2	0.9	1.5	2.5	2.4	2.9	2.4	0.25	0.2	0.22	0.29	0.22	0.27	0.22	13.6800	14.5125	12.9000	13.3400	12.7210	13.9115	14.3653	0.8533	0.6025	0.7960	0.6676	0.7221	0.7350	0.9662
ENSMUST00000067979	2	0.9	1.5	2.5	2.4	2.8	2.4	0.27	0.22	0.23	0.31	0.23	0.28	0.23	13.6800	14.5125	12.9000	13.3400	12.7210	13.9115	14.3653	0.9538	0.7329	0.9148	0.6523	0.8656	0.8651	0.9740
ENSMUST00000134349	2	0.9	1.5	2.5	2.4	2.8	2.4	0.26	0.21	0.22	0.28	0.22	0.27	0.23	13.6800	14.5125	12.9000	13.3400	12.7210	13.9115	14.3653	0.7001	0.5940	0.8003	0.6062	0.7503	0.7265	0.7603
ENSMUST00000133619	2	0.9	1.5	2.5	2.4	2.8	2.4	0.26	0.21	0.22	0.28	0.22	0.27	0.23	13.6800	14.5125	12.9000	13.3400	12.7210	13.9115	14.3653	0.7014	0.5956	0.8005	0.6092	0.7515	0.7274	0.7629
ENSMUST00000115384	4.9	4.4	4.6	5.8	5.7	5.3	5.8	0.25	0.21	0.22	0.21	0.25	0.2	0.27	29.5605	30.6800	26.5650	31.1995	27.2625	27.6453	29.7605	0.9206	0.7972	1.1229	1.1041	1.0832	1.3170	0.9820
ENSMUST00000136093	4.9	4.3	4.5	5.8	5.7	5.3	5.8	0.23	0.18	0.22	0.19	0.23	0.17	0.25	29.5730	30.5780	26.4825	31.0715	27.1975	27.4790	29.6720	0.7734	0.6972	0.8602	0.8388	0.8987	1.0091	0.9436
ENSMUST00000043693	4.9	4.3	4.5	5.8	5.7	5.3	5.8	0.25	0.21	0.22	0.21	0.25	0.2	0.27	29.5800	30.5754	26.4685	31.0495	27.1870	27.4740	29.6695	0.9202	0.7978	1.1232	1.1008	1.0824	1.3167	0.9817
ENSMUST00000023832	5.2	4.1	5.3	2.8	4.3	3.8	3.6	1.58	1.21	1.02	1.38	1.96	1.81	1.86	4.8750	6.3750	6.9575	4.8840	5.8410	6.0485	5.4545	2.4647	1.7204	2.7067	2.0699	2.2402	2.7039	2.4886
ENSMUST00000115375	7.2	7.1	8	8.1	7.7	8.2	7.6	1	0.88	1.18	1.08	1.13	1.07	0.9	33.8685	38.5755	36.9972	38.9540	33.3780	35.8875	33.8520	7.0813	7.1720	6.0567	7.4005	6.7580	6.7816	7.1487
ENSMUST00000115374	7.1	7	8	8.1	7.7	8.2	7.6	1	0.88	1.18	1.08	1.13	1.07	0.9	34.4625	39.1670	37.5242	39.2625	33.6550	36.4670	34.5120	7.0546	7.1438	6.0654	7.3779	6.7701	6.7401	7.1556
ENSMUST00000115376	7	6.8	7.7	8.1	7.5	8.2	7.6	1	0.88	1.18	1.08	1.13	1.08	0.9	34.0420	38.6875	37.0502	38.4185	32.7960	36.2090	33.7355	7.0504	7.1376	6.0684	7.3823	6.7641	6.7270	7.1799
ENSMUST00000084383	7	6.8	7.7	8	7.5	8.2	7.6	1	0.88	1.18	1.08	1.13	1.08	0.9	34.1298	38.5876	37.0272	38.2140	32.6535	36.2155	33.7165	7.0612	7.1445	6.0705	7.3798	6.7732	6.7261	7.1946
ENSMUST00000141128	7	6.8	7.7	8	7.5	8.2	7.6	0.93	0.85	1.13	1.06	1.09	1.06	0.86	34.1333	38.5810	37.0232	38.1800	32.6475	36.2120	33.7120	7.2194	6.9760	6.1772	7.4188	6.8505	6.5364	6.7376
ENSMUST00000064911	1.1	1.5	1.3	1.4	1.5	1.2	0.7	1.39	1.3	1.73	1.58	1.55	1.56	1.32	0.2240	0.1125	0.0665	0.0375	0.0868	0.2250	0.2250	8.6349	7.7754	6.6554	7.8966	7.5234	7.3856	7.3584
ENSMUST00000082089	1.1	1.5	1.3	1.4	1.5	1.2	0.7	1.39	1.3	1.73	1.58	1.55	1.56	1.32	0.2240	0.1125	0.0665	0.0375	0.0868	0.2250	0.2250	8.6349	7.7754	6.6554	7.8966	7.5234	7.3856	7.3584
ENSMUST00000089217	2	1.3	2.5	1.8	1.9	2	1.5	1.56	0.88	1.25	1.34	1.6	1.36	1.24	11.8900	13.9500	13.8675	13.0580	11.8672	14.2120	13.2485	6.0706	5.8122	6.5774	6.9440	6.2961	7.0469	5.9708
ENSMUST00000152235	2.1	1.4	2.5	1.8	1.9	2	1.5	1.23	0.66	0.88	1.01	1.32	1.24	0.98	12.0260	14.0210	13.9455	13.1650	11.9180	14.2725	13.3875	5.8478	5.3911	5.5980	5.9339	5.6627	5.8119	6.0719
ENSMUST00000130694	1.8	0.9	1.8	1.5	1.7	1.7	1.4	1.08	0.59	0.74	0.97	1.14	1.14	0.88	9.9965	11.6250	11.2650	11.5290	9.8410	11.6600	11.0250	3.4538	2.8039	3.4733	3.8610	3.2481	2.9997	3.6068
ENSMUST00000001989	5.3	3.7	5.3	4.8	4.7	4.9	5.1	1.67	0.94	1.33	1.46	1.71	1.44	1.31	25.6440	27.3180	26.9905	25.4415	25.0715	25.3290	24.4495	7.2525	6.7799	7.1618	7.9377	7.4086	7.6028	6.5835
ENSMUST00000137892	1.2	1.4	1.2	1.6	1.8	1	1.2	1.25	0.31	1.75	0.57	1.11	1.4	1.21	0.1105	0.1910	0.1875	0.0375	0.1125	0.1875	0.1500	NA	NA	NA	NA	NA	NA	NA
ENSMUST00000136915	1.5	1.2	1.2	1.3	1.7	1.3	1.1	2.59	0.66	1.33	2.01	2.84	1.5	1.19	0.3660	0.1910	0.1875	0.1875	0.0750	0.1905	0.0000	11.0514	10.1574	10.7500	12.6953	9.7737	9.7720	6.9811
ENSMUST00000115364	7	6	7.6	7.2	7.8	6.1	6.9	1.23	1.18	1.34	1.1	0.91	1.03	1.16	23.7240	23.2495	24.5010	20.8875	21.8085	22.9754	23.6625	NA	NA	NA	NA	NA	NA	NA
ENSMUST00000132365	7.1	6.1	7.6	7.2	7.8	6.1	6.9	1.14	1.1	1.41	1.07	0.81	0.96	1.19	25.3448	24.4895	25.6255	22.0725	22.6230	24.3140	24.9000	NA	NA	NA	NA	NA	NA	NA
ENSMUST00000033380	7.1	6.2	7.7	7.4	7.9	6.2	7	1.23	1.18	1.34	1.1	0.91	1.03	1.16	27.9130	27.5173	27.8725	25.4085	25.5995	27.3000	28.4105	NA	NA	NA	NA	NA	NA	NA
ENSMUST00000146259	1	1	1.4	1	1.5	1.6	1.2	NA	NA	NA	NA	NA	NA	NA	0.0375	0.3750	0.1875	0.2148	0.2130	0.1875	0.1125	NA	NA	NA	NA	NA	NA	NA
ENSMUST00000122944	1.3	0.8	1.5	1.5	1.2	1.6	1.4	NA	NA	NA	NA	NA	NA	NA	0.0375	0.2415	0.2515	0.1500	0.1243	0.2480	0.2180	NA	NA	NA	NA	NA	NA	NA
ENSMUST00000125035	1.5	0.8	1.6	1.7	1.1	1.6	1.4	NA	NA	NA	NA	NA	NA	NA	0.0375	0.2250	0.2250	0.1125	0.1875	0.2250	0.2920	NA	NA	NA	NA	NA	NA	NA
ENSMUST00000148757	1.6	1	2	1.6	1	1.7	1.4	NA	NA	NA	NA	NA	NA	NA	0.0375	0.2415	0.3000	0.2148	0.1165	0.2480	0.2625	NA	NA	NA	NA	NA	NA	NA
ENSMUST00000129914	1.6	1	2	1.6	1	1.6	1.4	1.39	1.36	1.22	1.16	1.11	1.16	1.1	0.0375	0.2415	0.3000	0.2148	0.1125	0.2250	0.2625	7.7046	7.2499	4.8577	5.9982	5.1378	5.0545	5.9481
ENSMUST00000033383	6	5.9	6.9	4.7	5.7	5.4	6.3	0.35	0.46	0.45	0.47	0.51	0.45	0.51	12.3375	12.2839	11.9625	13.9640	14.0760	12.7125	13.6848	1.1112	1.2872	0.9939	1.2391	0.8326	1.1382	0.9909
ENSMUST00000127294	6	5.9	6.7	4.7	5.7	5.4	6.2	0.47	0.38	0.4	0.43	0.51	0.38	0.53	12.3580	12.2655	11.9625	13.9655	14.1000	12.6800	13.6848	NA	NA	NA	NA	NA	NA	NA
ENSMUST00000137101	6	5.8	6.6	4.7	5.7	5.3	6.2	0.37	0.44	0.46	0.45	0.5	0.39	0.48	12.3873	12.2655	11.9630	13.9655	14.1228	12.6750	13.6848	1.1395	1.0205	0.7375	1.1314	0.6379	0.9529	0.8811
ENSMUST00000149960	0.5	0.3	0.5	0.6	0.5	0.4	0.4	0.28	0.51	0.53	0.53	0.54	0.51	0.49	0.2625	0.1910	0.1500	0.1125	0.1613	0.1125	0.0750	1.7713	2.0931	1.3867	1.9077	1.0694	1.8616	1.6320
ENSMUST00000136451	0.7	0.2	0.8	0.5	0.6	1	0.6	0.45	0.31	0.38	0.43	0.42	0.46	0.4	2.6250	2.0245	1.9860	1.6105	2.3680	2.1725	2.8710	1.6148	1.7444	1.9175	1.8089	1.9041	1.7154	1.9769
ENSMUST00000001155	6.1	6.4	6.3	6	6.1	6.1	5.3	1.58	0.87	1.3	1.2	1.41	1.59	1.35	15.0125	16.7270	16.8030	18.4375	19.0050	17.5715	17.7750	NA	NA	NA	NA	NA	NA	NA
ENSMUST00000152955	6.1	6.5	6.3	6	6.1	6.1	5.3	1.33	0.97	0.94	0.94	1.35	1.22	1.14	15.0485	16.7270	16.8135	18.4543	19.0125	17.5802	17.7750	5.5993	5.9463	5.5352	6.4367	6.3203	6.5242	6.6554
ENSMUST00000122312	6.1	6.5	6.3	6	6.1	6.1	5.3	0.99	1.11	1.21	0.63	1.13	1.27	1.3	15.0515	16.7270	16.8145	18.4555	19.0150	17.5802	17.7750	NA	NA	NA	NA	NA	NA	NA
ENSMUST00000148032	6.1	6.5	6.4	6	6.1	6.1	5.3	1.47	1.2	1.16	0.94	1.5	1.49	1.36	15.0750	16.7270	16.8190	18.4610	19.0305	17.5802	17.7805	5.7432	7.0960	6.3340	7.6996	6.3097	7.7253	7.3800
ENSMUST00000120356	6.1	6.5	6.4	6	6.1	6.1	5.3	1	1.13	1.23	0.64	1.14	1.28	1.31	15.0750	16.7270	16.8205	18.4625	19.0370	17.5802	17.7925	NA	NA	NA	NA	NA	NA	NA
ENSMUST00000150190	6.1	6.5	6.4	6	6.1	6.1	5.3	2.14	3.19	2.48	1.41	1.86	2.58	2.99	15.0750	16.7270	16.8225	18.4628	19.0385	17.5802	17.7925	NA	NA	NA	NA	NA	NA	NA
ENSMUST00000122850	6.1	6.5	6.4	6	6.1	6.1	5.3	1.04	1.05	1.17	0.73	1.18	1.09	1.23	15.0765	16.7270	16.8260	18.4655	19.0440	17.5802	17.7925	2.3861	1.2824	2.7798	2.0138	3.8185	2.5048	2.7487
ENSMUST00000123219	2	1.3	1.5	1.2	2.1	1.9	1.9	0	0	0.88	0.61	1.46	1.12	0	0.1875	0.1875	0.3575	0.0000	0.1570	0.2250	0.3000	4.0579	2.9012	5.2222	5.3876	8.6780	2.6686	4.7377
ENSMUST00000128250	3.2	2.7	2.8	2.8	3.6	3	2.1	2.83	1.12	2.81	2.65	2.37	3.33	3.08	0.1500	0.1910	0.0750	0.1223	0.1125	0.4125	0.1500	6.9665	6.8562	5.4675	5.7572	7.0686	3.2814	7.3187
ENSMUST00000115342	0.2	0.6	0.5	0.5	0.6	0.6	0.9	0.37	0.22	0.34	0.41	0.43	0.46	0.21	0.3755	0.3750	0.3375	0.2995	0.3000	0.2250	0.3750	0.2870	0.2536	0.4190	0.4869	0.2845	0.3293	0.4979
ENSMUST00000009530	0.2	0.6	0.5	0.5	0.7	0.6	0.9	0.37	0.22	0.34	0.4	0.43	0.46	0.21	0.4125	0.3915	0.3410	0.3000	0.3000	0.2250	0.3750	0.2898	0.2312	0.4261	0.4620	0.2884	0.3438	0.4695
ENSMUST00000040437	0.2	0.3	0.2	0.2	0.3	0.4	0.3	0.16	0.19	0.14	0.11	0.11	0.11	0.17	0.0375	0.1125	0.0000	0.0000	0.0375	0.0835	0.0750	0.1878	0.1454	0.1373	0.1236	0.1972	0.1587	0.3031
ENSMUST00000072593	0.1	0.4	0.1	0.2	0.3	0.4	0.2	0.3	0.12	0.39	0.25	0.23	0.34	0.31	0.1105	0.1125	0.0375	0.0375	0.1875	0.0375	0.0375	0.0315	0.1851	0.0856	0.0000	0.0000	0.0000	0.2432
ENSMUST00000133987	0.2	0.6	0.4	0.2	0.6	0.3	0.4	0.32	0.08	0.32	0.16	0.21	0.43	0.26	0.2625	0.1125	0.0780	0.0874	0.0375	0.0665	0.1125	0.0000	0.1893	0.0601	0.0000	0.0000	0.0000	0.0696
ENSMUST00000089188	0.2	0.3	0.1	0.2	0.2	0.3	0.3	0.2	0.24	0.21	0.35	0.29	0.21	0.21	0.0375	0.0750	0.0000	0.0375	0.0000	0.0000	0.0000	0.0000	0.1068	0.0000	0.0000	0.0000	0.0000	0.0000
ENSMUST00000131150	0.2	0.3	0.1	0.1	0.2	0.3	0.2	0.25	0.31	0.36	0.26	0.17	0.3	0.51	0.0750	0.0000	0.0000	0.0375	0.0000	0.0000	0.0000	0.0000	0.0000	1.2203	0.0000	0.0000	0.0000	0.0000
ENSMUST00000033414	0.4	0.7	0.7	0.3	0.4	0.8	0.7	0.16	0.13	0.16	0.16	0.14	0.14	0.15	0.2240	0.1125	0.1125	0.2148	0.1500	0.1125	0.0375	0.0841	0.0842	0.0567	0.0105	0.1093	0.1080	0.0756
ENSMUST00000162016	0.1	0.2	0.2	0.3	0.2	0.3	0.1	NA	NA	NA	NA	NA	NA	NA	0.1105	0.0750	0.0000	0.1125	0.0750	0.0375	0.0000	NA	NA	NA	NA	NA	NA	NA
ENSMUST00000035766	4	1.8	3.3	3.5	2.9	3.9	3.7	0.23	0.19	0.18	0.23	0.24	0.2	0.22	24.5407	25.5905	24.1875	24.7040	23.5155	25.5375	24.4125	1.0957	1.0334	1.3571	1.3975	1.5114	1.4707	1.4410
ENSMUST00000142600	3.9	1.8	3.3	3.5	2.9	3.9	3.7	0.21	0.19	0.19	0.22	0.24	0.2	0.23	24.5407	25.5905	24.1970	24.7053	23.5245	25.5410	24.4255	0.5232	0.4668	0.6153	0.5773	0.6386	0.7480	0.4989
ENSMUST00000101670	3.9	1.8	3.3	3.5	2.9	3.9	3.7	0.23	0.19	0.18	0.23	0.24	0.2	0.22	24.5407	25.5905	24.2160	24.7095	23.5500	25.5441	24.4370	1.0964	1.0267	1.3621	1.3997	1.5071	1.4712	1.4424
ENSMUST00000149483	3.9	1.8	3.3	3.5	2.9	3.9	3.7	0.22	0.19	0.2	0.22	0.24	0.2	0.22	24.6025	25.6125	24.3350	24.7765	23.6250	25.6860	24.4875	0.5013	0.5478	0.6389	0.5592	0.7159	0.7687	0.5677
ENSMUST00000135445	0.3	0.4	0.3	0.2	0.2	0.3	0.3	0.17	0.11	0.09	0.22	0.18	0.16	0.16	0.0375	0.0750	0.1249	0.0000	0.0275	0.0000	0.1500	1.6042	0.8818	1.0053	1.1101	1.7227	1.9531	1.8341
ENSMUST00000116614	0.3	0.2	0.2	0.2	0	0.2	0.1	0.2	0.27	0.24	0.24	0.21	0.24	0.26	0.1500	0.1125	0.0375	0.0750	0.0750	0.0000	0.0375	0.1431	0.0756	0.1091	0.0648	0.0504	0.1277	0.1101
ENSMUST00000062738	0.3	0.3	0.5	0.2	0.4	0.3	0.4	0.63	0.42	0.94	0.85	0.27	0.57	0.49	0.0375	0.1500	0.0375	0.0750	0.0750	0.0665	0.0375	0.2682	0.0000	0.0000	0.0000	0.0000	0.0000	0.0000
ENSMUST00000101657	0	0	0	0	0	0	0	0	0	0.01	0	0	0.04	0.01	0.0375	0.0000	0.0000	0.0000	0.0000	0.0000	0.0000	0.0000	0.0000	0.0000	0.0000	0.0000	0.0000	0.0000
ENSMUST00000101654	0	0	0	0	0	0.1	0	0	0	0	0	0.02	0	0.01	0.0375	0.0000	0.0000	0.0000	0.0000	0.0000	0.0375	0.0000	0.0000	0.0000	0.0000	0.0000	0.0000	0.0000
ENSMUST00000105129	0	0	0	0	0	0	0	0	0	0	0	0	0	0	0.0375	0.0000	0.0000	0.0000	0.0000	0.0000	0.0000	0.0000	0.0000	0.0000	0.0000	0.0000	0.0000	0.0000
ENSMUST00000105127	0.5	0.1	0.4	0.3	0.3	0.3	0.4	NA	NA	NA	NA	NA	NA	NA	0.0375	0.0750	0.1505	0.1125	0.0375	0.0375	0.1863	NA	NA	NA	NA	NA	NA	NA
ENSMUST00000105126	0	0	0	0.1	0	0	0	0	0	0	0	0	0	0	0.0375	0.0000	0.0000	0.0000	0.0000	0.0000	0.0000	0.0000	0.0000	0.0000	0.0000	0.0000	0.0000	0.0000
ENSMUST00000105125	0	0	0	0.1	0	0	0	0	0	0	0	0	0	0	0.0375	0.0000	0.0000	0.0000	0.0000	0.0000	0.0000	0.0000	0.0000	0.0000	0.0000	0.0000	0.0000	0.0000
ENSMUST00000105124	0	0.1	0.1	0.2	0	0	0.1	NA	NA	NA	NA	NA	NA	NA	0.0375	0.0000	0.0000	0.0000	0.0000	0.0000	0.0000	NA	NA	NA	NA	NA	NA	NA
ENSMUST00000105123	0	0	0.1	0	0	0	0	0	0	0	0	0	0	0	0.0375	0.0000	0.0000	0.0000	0.0000	0.0000	0.0000	0.0000	0.0000	0.0000	0.0000	0.0000	0.0000	0.0000
ENSMUST00000105122	0.2	0.2	0.2	0.4	0.3	0.3	0.2	NA	NA	NA	NA	NA	NA	NA	0.1105	0.0750	0.0730	0.0750	0.1755	0.1125	0.1500	NA	NA	NA	NA	NA	NA	NA
ENSMUST00000105121	0	0	0	0	0	0	0	NA	NA	NA	NA	NA	NA	NA	0.0375	0.0000	0.0000	0.0000	0.0000	0.0000	0.0000	NA	NA	NA	NA	NA	NA	NA
ENSMUST00000105120	1.1	0.7	0.8	0.8	1.2	0.8	0.8	NA	NA	NA	NA	NA	NA	NA	0.0750	0.0000	0.0285	0.0375	0.0275	0.0375	0.0375	NA	NA	NA	NA	NA	NA	NA
ENSMUST00000105118	0.1	0.1	0	0	0	0.1	0.1	0	0	0	0	0	0	0	0.0375	0.0000	0.0375	0.0000	0.0000	0.0000	0.0000	0.0000	0.0000	0.0000	0.0000	0.0000	0.0000	0.0000
ENSMUST00000101647	0	0	0	0	0	0	0	0	0	0.01	0	0.02	0.05	0.01	0.0375	0.0000	0.0000	0.0000	0.0000	0.0000	0.0000	0.0000	0.0000	0.0000	0.0000	0.0000	0.0000	0.0000
ENSMUST00000101645	0	0	0	0	0	0	0	0	0	0	0	0.02	0.04	0	0.0375	0.0000	0.0000	0.0000	0.0000	0.0000	0.0000	0.0000	0.0000	0.0000	0.0000	0.0000	0.0000	0.0000
ENSMUST00000033419	1.1	0.9	1	0.9	1.2	1.1	1	0.26	0.28	0.27	0.26	0.28	0.28	0.28	8.2595	6.6695	5.6610	4.9860	4.5773	6.4500	6.5700	0.3819	0.3120	0.2856	0.2190	0.3346	0.4335	0.4540
ENSMUST00000115266	0.3	0.3	0.2	0.2	0.2	0.2	0.2	0.25	0.27	0.27	0.26	0.27	0.28	0.27	0.0375	0.0765	0.0235	0.0000	0.0000	0.0000	0.0000	0.3468	0.3058	0.2603	0.2114	0.3649	0.4459	0.5063
ENSMUST00000115265	0.2	0.1	0.3	0.3	0.3	0.2	0.1	0.24	0.27	0.27	0.25	0.27	0.27	0.26	0.1105	0.0750	0.0375	0.0750	0.0375	0.0000	0.0695	0.3813	0.3255	0.2863	0.2329	0.3263	0.4599	0.5047
ENSMUST00000145757	0.4	0.3	0.5	0.4	0.6	0.3	0.5	0.33	0.27	0.21	0.31	0.36	0.26	0.29	0.1500	0.0750	0.1875	0.0750	0.0375	0.0665	0.0750	0.5921	0.4086	0.5182	0.3806	0.3435	0.4137	0.6911
ENSMUST00000140175	0.2	0.1	0.3	0.1	0.2	0.2	0.1	0.12	0.11	0.26	0.28	0.29	0.16	0.19	0.1500	0.0000	0.0375	0.0375	0.0000	0.0000	0.0375	0.1957	0.1635	0.1697	0.4728	0.3039	0.3925	0.2417
ENSMUST00000115264	0.4	0.4	0.1	0.2	0.4	0.3	0.2	0.25	0.28	0.25	0.18	0.21	0.25	0.25	0.0750	0.1125	0.0750	0.0375	0.0375	0.0375	0.0000	0.3602	0.2744	0.3024	0.2053	0.3419	0.4318	0.5300
ENSMUST00000033418	3.2	1.5	2.4	2.5	2.9	4.2	4.3	0.52	0.36	0.36	0.4	0.42	0.42	0.48	21.7155	21.5158	19.2980	21.4125	21.6325	20.6250	22.6500	2.0763	1.5607	2.0895	1.8258	2.0487	2.3056	2.0289
ENSMUST00000115258	0.4	0.4	0.4	0.4	0.3	0.5	0.5	0.47	0.37	0.74	0.55	0.69	0.47	0.71	0.0375	0.0000	0.0750	0.2250	0.1500	0.2720	0.1875	0.0609	0.2350	0.3009	0.4760	0.2337	0.5062	0.0000
ENSMUST00000048067	0.4	0.4	0.4	0.3	0.3	0.5	0.5	0.47	0.37	0.74	0.55	0.69	0.47	0.71	0.0375	0.0000	0.0750	0.2250	0.1500	0.2720	0.1875	0.1139	0.2578	0.3063	0.5221	0.2364	0.5500	0.0000
ENSMUST00000115257	0.4	0.4	0.4	0.3	0.3	0.5	0.5	0.47	0.37	0.74	0.55	0.69	0.47	0.71	0.0375	0.0000	0.0750	0.2250	0.1500	0.2720	0.1875	0.1141	0.2565	0.3032	0.5325	0.2377	0.5567	0.0000
ENSMUST00000115256	0.4	0.4	0.4	0.3	0.3	0.5	0.5	0.47	0.37	0.74	0.55	0.69	0.47	0.71	0.0375	0.0000	0.0750	0.2250	0.1500	0.2720	0.1875	0.0917	0.2489	0.2798	0.5594	0.2131	0.5787	0.0000
ENSMUST00000135758	9.4	8.2	9.6	9.6	9.6	11	9.9	0.69	0.45	0.63	0.75	1	0.95	0.79	25.7445	12.6375	20.5445	30.1616	30.5754	30.5973	28.9380	3.9881	2.5046	2.9619	3.2350	3.3316	4.1474	3.9504
ENSMUST00000115255	9.4	8.2	9.6	9.6	9.6	11	9.9	0.59	0.37	0.57	0.66	0.94	0.85	0.75	25.7445	12.6375	20.5445	30.1616	30.5754	30.5973	28.9380	3.6731	3.7452	3.7925	4.1827	4.3580	4.6676	4.2647
ENSMUST00000016383	9.4	8.2	9.6	9.6	9.6	11	9.9	0.59	0.37	0.57	0.66	0.94	0.85	0.75	25.7445	12.6375	20.5445	30.1616	30.5754	30.5973	28.9380	3.6748	3.7367	3.7930	4.1841	4.3555	4.6664	4.2703
ENSMUST00000126147	10.3	7.9	9.8	10.3	10.6	12	10.8	0.64	0.46	0.62	0.72	0.94	0.97	0.76	30.7465	16.4060	24.5735	35.6815	34.0170	35.7730	32.7360	4.1921	2.3810	3.0429	3.1783	3.0492	4.2856	3.8823
ENSMUST00000115253	0.2	0.3	0.2	0.3	0.2	0.2	0.2	0.41	0	0.08	0.4	0.51	0	0.41	0.1105	0.1125	0.0375	0.0000	0.0750	0.0375	0.0750	0.0000	0.0000	0.8889	0.0000	0.0000	1.1833	0.0000
ENSMUST00000073339	13.3	14.3	12.9	13.4	14	13.3	13.1	4.95	2.59	3.57	4.42	4.72	4.19	5.5	29.5400	31.3140	30.8235	27.3988	26.8210	28.1900	29.2780	2.2580	2.7226	2.9313	2.3907	2.2626	2.6111	2.4786
ENSMUST00000047655	0.6	0.5	0.4	0.7	0.6	0.8	0.8	0.38	0.33	0.37	0.37	0.35	0.35	0.39	2.7328	2.9025	2.7285	2.8569	2.2594	2.5925	3.7265	0.4666	0.3104	0.3436	0.2629	0.2782	0.3313	0.3612
ENSMUST00000133699	0.5	0.4	0.4	0.7	0.6	0.8	0.8	0.39	0.33	0.37	0.38	0.36	0.36	0.39	2.7375	2.9250	2.7375	2.8569	2.2459	2.5925	3.7500	0.4741	0.3106	0.3559	0.2651	0.2668	0.3518	0.3708
ENSMUST00000016463	10.6	11.1	13.9	13	11.1	11.6	9.8	1.54	0.47	1.12	2.91	0.94	1.33	2.03	28.1285	30.1705	30.6756	27.0865	27.3375	29.2992	26.6495	NA	NA	NA	NA	NA	NA	NA
ENSMUST00000126608	10.6	11.1	13.9	13	11.1	11.6	9.8	NA	NA	NA	NA	NA	NA	NA	28.1645	30.2655	30.7311	27.1395	27.3930	29.3520	26.6825	NA	NA	NA	NA	NA	NA	NA
ENSMUST00000156672	3.7	4.8	6.4	5.2	3.4	4.7	3.3	2.33	0.55	2.13	4.86	1.35	2.12	3.33	8.0165	9.6750	11.4711	15.4330	13.1625	11.8875	8.2500	5.4947	4.5449	3.8854	6.3346	4.6182	5.2417	9.2745
ENSMUST00000016452	5.9	4.7	6.2	5.6	5.7	6.3	6	0.83	0.36	0.6	0.52	0.82	0.5	0.6	29.7325	31.6125	32.3929	27.2250	25.6425	31.1940	30.8555	1.4716	1.1928	2.1241	1.8266	1.8441	2.2243	2.0711
ENSMUST00000060057	0.5	0.7	0.6	1	0.8	0.7	0.9	0.51	0.83	0.55	0.43	0.89	0.53	0.43	1.8770	1.6530	1.1790	2.3300	1.2230	1.6500	2.5980	0.0000	0.0000	0.0000	0.1227	0.0000	0.0000	0.2964
ENSMUST00000016553	3.4	1.5	1.5	2.5	3	2.4	3	0.39	0.36	0.32	0.34	0.53	0.38	0.41	21.6745	22.3166	24.1420	23.6930	21.7695	21.1010	22.2355	2.6599	2.2093	2.9162	2.3346	2.7840	2.8624	2.5132
ENSMUST00000152906	0.3	0.3	0.3	0.4	0.3	0.5	0.4	0.38	0.26	0.33	0.36	0.46	0.38	0.41	0.1105	0.1125	0.0375	0.0375	0.0000	0.0665	0.0265	2.5497	1.8865	4.0740	3.2777	2.7448	2.7919	2.0838
ENSMUST00000046433	2.7	1.2	2.8	2.3	2.6	3	3	0	0	0	0.05	0	0	0.37	25.5135	27.9105	31.3875	30.5020	28.3985	29.9625	28.2916	0.0000	0.0000	0.0000	0.0000	1.2562	0.0000	0.0000
ENSMUST00000063340	0.1	0.1	0.1	0.4	0.2	0.3	0.3	0.17	0.14	0.08	0.05	0.03	0.13	0.02	0.1185	0.0000	0.0375	0.0000	0.0865	0.0835	0.0000	NA	NA	NA	NA	NA	NA	NA
ENSMUST00000115203	0.1	0.1	0.1	0	0.1	0.1	0.2	0.06	0.07	0.08	0.05	0.1	0.06	0.1	0.0375	0.0000	0.0295	0.0000	0.0000	0.0000	0.0375	0.0000	0.0000	0.0000	0.0000	0.0000	0.0000	0.0000
ENSMUST00000081327	0	0	0	0.1	0	0	0	0.14	0.07	0.11	0.09	0.06	0	0.07	0.0375	0.0000	0.0000	0.0000	0.0000	0.0000	0.0000	0.0000	0.0000	0.0000	0.0000	0.0000	0.0000	0.0000
ENSMUST00000115194	0.1	0.2	0.1	0.1	0.1	0.2	0.1	0.1	0.08	0.14	0.08	0.18	0	0.06	0.1105	0.0750	0.0000	0.0375	0.0000	0.0000	0.0750	0.0000	0.0000	0.0000	0.0000	0.1453	0.0000	0.0000
ENSMUST00000115191	0.1	0.1	0.1	0.2	0.1	0.2	0.1	0.04	0.01	0.02	0.03	0	0.07	0.02	0.0375	0.0750	0.0000	0.0375	0.0000	0.0000	0.1125	0.0000	0.0000	0.0000	0.0000	0.0000	0.0000	0.0000
ENSMUST00000096458	0.1	0.1	0	0	0.2	0	0.1	0.04	0.02	0.06	0.05	0.07	0	0	0.0375	0.0000	0.0375	0.0000	0.0000	0.0375	0.0000	0.0000	0.0000	0.0000	0.0000	0.0000	0.0000	0.0000
ENSMUST00000122828	0.1	0.1	0	0	0.2	0	0.1	0	0	0	0	0	0	0	0.0375	0.0000	0.0375	0.0000	0.0000	0.0375	0.0000	0.0000	0.0000	0.0000	0.0000	0.0000	0.0000	0.0000
ENSMUST00000115190	0.2	0.1	0.1	0.2	0	0.1	0.1	0.02	0.02	0.04	0	0.04	0.05	0.04	0.0375	0.0000	0.0000	0.0000	0.0000	0.0000	0.0000	NA	NA	NA	NA	NA	NA	NA
ENSMUST00000115188	0.1	0.1	0	0.1	0	0	0.1	0.01	0.06	0.09	0.04	0.08	0.05	0.05	0.0375	0.0000	0.0375	0.0000	0.0000	0.0000	0.0000	NA	NA	NA	NA	NA	NA	NA
ENSMUST00000115186	0.1	0.1	0	0.1	0	0	0.1	0.01	0.06	0.09	0.04	0.08	0.05	0.06	0.0375	0.0000	0.0375	0.0000	0.0000	0.0000	0.0000	0.0000	0.0000	0.0000	0.0000	0.0000	0.0000	0.0000
ENSMUST00000115189	0.2	0.2	0	0.3	0.3	0.2	0.2	0	0.08	0.12	0.08	0.05	0	0.08	0.1500	0.1500	0.0000	0.0375	0.0375	0.0375	0.0375	0.0000	0.0000	0.0000	0.0000	0.0000	0.0000	0.0000
ENSMUST00000123851	0.1	0.2	0	0.3	0.3	0.2	0.2	0	0.08	0.12	0.08	0.05	0	0.08	0.1500	0.1470	0.0000	0.0375	0.0375	0.0375	0.0375	0.0000	0.0000	0.0000	0.0000	0.0000	0.0000	0.0000
ENSMUST00000151387	0.1	0.2	0	0.3	0.3	0.2	0.2	0	0.08	0.12	0.08	0.05	0	0.08	0.1500	0.1470	0.0000	0.0375	0.0375	0.0375	0.0375	0.0000	0.0000	0.0000	0.0000	0.0000	0.0000	0.0000
ENSMUST00000115183	0.2	0.1	0.1	0.2	0	0.1	0.2	0.03	0.11	0.25	0.08	0.09	0.26	0.14	0.0375	0.1219	0.0394	0.0000	0.0375	0.0375	0.0750	0.0000	0.0000	0.0000	0.1361	0.0000	0.0000	0.0000
ENSMUST00000115177	0.4	0.6	0.3	0.4	0.3	0.3	0.5	0.06	0.05	0.14	0.07	0.08	0.16	0.09	0.1105	0.1385	0.1125	0.2250	0.0915	0.0375	0.0750	0.0000	0.0000	0.0000	0.0000	0.0000	0.1756	0.0000
ENSMUST00000115179	0.4	0.6	0.3	0.4	0.3	0.3	0.5	0.06	0.05	0.14	0.07	0.08	0.16	0.09	0.1105	0.1385	0.1125	0.2250	0.0915	0.0375	0.0750	0.0000	0.0000	0.0000	0.0000	0.0000	0.1756	0.0000
ENSMUST00000115175	0.1	0.1	0.1	0	0.1	0	0.1	0.14	0.02	0.04	0.05	0.05	0	0.06	0.0375	0.0000	0.0000	0.0000	0.0000	0.0000	0.0000	0.0000	0.0000	0.0000	0.0000	0.0000	0.0000	0.0000
ENSMUST00000072167	0.1	0.1	0.1	0.1	0.2	0.1	0.1	0	0.02	0.02	0.03	0.02	0.06	0.05	0.0375	0.0000	0.0000	0.0000	0.0000	0.0000	0.0000	0.0000	0.0000	0.0000	0.0000	0.0000	0.0000	0.0000
ENSMUST00000115198	0.1	0	0	0	0	0	0	0.06	0.05	0.02	0.06	0.08	0.05	0.02	0.0375	0.0000	0.0000	0.0000	0.0000	0.0000	0.0000	0.0000	0.0000	0.0000	0.0000	0.0000	0.0000	0.0000
ENSMUST00000096459	0	0.1	0	0.1	0.1	0.1	0.1	0.07	0.09	0.02	0.07	0.06	0	0	0.0375	0.0000	0.0000	0.0000	0.0240	0.0000	0.0375	0.0000	0.0000	0.0000	0.0000	0.0000	0.0000	0.0000
ENSMUST00000089075	0	0.1	0	0	0.2	0.1	0.1	0.01	0.08	0.14	0.06	0.08	0.09	0.07	0.1105	0.0000	0.0000	0.0000	0.0000	0.0000	0.0000	0.0000	0.0000	0.0000	0.0000	0.0000	0.0000	0.0000
ENSMUST00000115173	0.1	0.2	0.1	0.2	0.5	0.3	0.2	0.12	0.16	0.08	0.12	0.07	0.11	0.09	0.1105	0.0000	0.0486	0.0375	0.0375	0.0000	0.0690	0.0000	0.0000	0.0000	0.0000	0.0000	0.1962	0.1527
ENSMUST00000115171	0.2	0.3	0.1	0.2	0.2	0.2	0.2	0.12	0.12	0.11	0.08	0.13	0.07	0.13	0.0375	0.0750	0.0000	0.1125	0.0000	0.0000	0.1863	0.0000	0.0000	0.0000	0.0000	0.0000	0.0000	0.0000
ENSMUST00000115172	0.2	0.3	0	0.2	0.2	0.3	0.2	0.12	0.12	0.11	0.08	0.12	0.07	0.13	0.0375	0.0000	0.0000	0.1125	0.0000	0.0000	0.1863	0.0000	0.0000	0.0000	0.0000	0.0000	0.0000	0.0000
ENSMUST00000006362	0.3	0.2	0.5	0.5	0.5	0.6	0.5	0.43	0.34	0.29	0.6	0.23	0.6	0.52	0.1500	0.1875	0.1500	0.2250	0.0990	0.1470	0.1875	0.0000	0.0028	0.6181	0.2594	0.0000	0.0000	0.2923
ENSMUST00000096454	0.2	0.3	0.4	0.4	0.3	0.4	0.5	0.12	0.25	0.32	0.29	0.43	0.35	0.29	0.1105	0.0000	0.0000	0.0375	0.1875	0.1125	0.0000	NA	NA	NA	NA	NA	NA	NA
ENSMUST00000128216	0.2	0.3	0.5	0.6	0.8	0.3	0.3	0.01	0.2	0.3	0.25	0.46	0.43	0.37	0.1105	0.0000	0.0750	0.0375	0.0375	0.0750	0.0000	0.0000	0.0000	0.0000	0.0000	0.0000	0.0000	0.0000
ENSMUST00000115150	0.4	0.2	0.5	0.5	0.5	0.6	0.5	0.4	0.43	0.43	0.24	0.37	0.24	0.34	0.1105	0.0750	0.0750	0.0000	0.0375	0.1125	0.2250	0.0000	0.3038	0.1467	0.3211	0.2412	0.0000	0.2097
ENSMUST00000066636	0.4	0.3	0.5	0.5	0.5	0.6	0.6	0.31	0.33	0.28	0.27	0.26	0.27	0.28	0.1105	0.0750	0.0750	0.0375	0.0375	0.1125	0.2250	0.0852	0.1348	0.1664	0.1112	0.2387	0.1527	0.1245
ENSMUST00000152730	0.9	0.5	0.4	0.6	0.6	0.6	0.7	0.19	0.25	0.19	0.28	0.24	0.21	0.16	0.3375	0.2415	0.2625	0.0375	0.0750	0.1875	0.1125	0.0754	0.0706	0.0522	0.1789	0.0830	0.1527	0.1283
ENSMUST00000049740	4.7	2.7	4.8	6.3	5.1	5.3	4.6	0.67	0.4	0.58	0.6	0.49	0.71	0.47	22.9520	23.0120	24.6980	24.9110	24.5545	26.5455	22.5738	1.0362	0.8793	1.1917	0.8669	0.7231	1.1655	0.9069
ENSMUST00000115142	4.7	2.7	4.8	6.3	5.1	5.3	4.6	0.86	0.44	0.81	0.83	0.53	0.79	0.47	22.9730	23.0250	24.7095	24.9465	24.5625	26.5590	22.5945	2.3017	2.1065	2.6830	2.3992	3.2987	2.6561	2.9263
ENSMUST00000131124	4.8	2.7	4.8	6.3	5.1	5.3	4.6	0.79	0.5	0.9	0.9	0.56	0.84	0.45	22.9800	23.0345	24.7125	24.9730	24.5625	26.5675	22.6195	3.9166	3.7123	4.0519	2.5415	3.4338	3.8925	4.0124
ENSMUST00000016471	0.4	0.4	0.6	0.3	0.4	0.6	0.4	0.31	0.35	0.33	0.26	0.37	0.36	0.27	0.1500	0.0750	0.2250	0.1875	0.1500	0.0750	0.0375	0.2153	0.1135	0.1559	0.1205	0.2033	0.2540	0.1932
ENSMUST00000115134	0.4	0.4	0.6	0.3	0.4	0.6	0.4	0.31	0.35	0.33	0.26	0.37	0.36	0.27	0.1500	0.0750	0.2250	0.1875	0.1500	0.0750	0.0375	0.2153	0.1135	0.1559	0.1205	0.2033	0.2540	0.1932
ENSMUST00000140204	3.1	1	3.2	3.1	3.3	3.2	2.4	0.48	0.22	0.45	0.47	0.31	0.37	0.41	11.9070	13.9500	14.0250	12.8670	11.0395	13.3638	12.1910	NA	NA	NA	NA	NA	NA	NA
ENSMUST00000000365	3.1	1	3.2	3.1	3.3	3.2	2.4	0.5	0.23	0.51	0.47	0.41	0.44	0.44	11.9070	13.9500	14.0250	12.8670	11.0550	13.3638	12.1910	NA	NA	NA	NA	NA	NA	NA
ENSMUST00000134573	3.1	1	3	3	3.2	3.1	2.4	0.35	0.2	0.4	0.3	0.09	0.25	0.33	11.7808	13.6941	13.6680	12.5799	10.8487	13.0500	12.0935	1.5356	0.7487	1.0968	1.3389	0.9919	1.8580	1.8017
ENSMUST00000115115	2.9	0.9	2.9	3	3.1	3	2.3	0.49	0.23	0.5	0.46	0.4	0.44	0.43	11.5735	13.6240	13.4665	12.3375	10.4855	12.7125	11.9230	NA	NA	NA	NA	NA	NA	NA
ENSMUST00000133128	1.1	0.6	0.7	0.7	1.1	0.7	0.4	0.68	0.25	0.68	0.67	0.8	0.65	0.37	0.0375	0.1125	0.0965	0.1223	0.0000	0.0835	0.0375	1.3840	1.2512	1.3059	1.5466	1.9203	1.7955	1.5771
ENSMUST00000148938	1.1	0.6	0.8	0.8	1.3	0.8	0.6	0.69	0.25	0.68	0.67	0.81	0.66	0.37	0.1105	0.1125	0.1125	0.0750	0.0750	0.0665	0.0375	2.0897	1.2163	1.4636	1.8209	2.0353	1.7761	1.5878
ENSMUST00000050744	0.4	0.9	0.3	0.9	0.8	0.6	0.6	0.17	0.18	0.19	0.17	0.19	0.19	0.19	0.2240	0.4440	0.2785	0.2250	0.1696	0.2250	0.1125	0.1274	0.1530	0.1216	0.1067	0.1503	0.1346	0.1280
ENSMUST00000115114	0.3	0.4	0.1	0.5	0.2	0.4	0.3	NA	NA	NA	NA	NA	NA	NA	0.1105	0.0750	0.1125	0.1223	0.1125	0.0375	0.1125	NA	NA	NA	NA	NA	NA	NA
ENSMUST00000128197	0.5	0.6	0.4	0.5	0.4	0.8	0.5	0.22	0.25	0.23	0.23	0.21	0.26	0.24	2.6455	3.3320	2.5945	2.3420	1.7190	2.7904	2.7640	0.2556	0.1816	0.1851	0.1314	0.1647	0.2195	0.2085
ENSMUST00000115103	0.7	0.7	0.4	0.6	0.6	0.9	0.6	0.23	0.24	0.23	0.23	0.21	0.25	0.23	2.9715	3.9000	2.7715	2.9305	1.9593	3.1190	3.2625	0.2261	0.1817	0.1732	0.1252	0.1628	0.1912	0.2068
ENSMUST00000076349	0.7	0.6	0.4	0.6	0.7	0.8	0.6	0.23	0.24	0.23	0.23	0.21	0.25	0.24	3.0440	4.2010	2.8405	3.2545	2.2480	3.1305	3.3375	0.2202	0.1793	0.1747	0.1236	0.1527	0.1961	0.2149
ENSMUST00000156721	0.7	0.6	0.4	0.7	0.7	0.7	0.6	0.23	0.24	0.23	0.23	0.21	0.25	0.23	3.0375	4.2063	2.8615	3.2580	2.2385	3.1875	3.3375	0.2253	0.1829	0.1733	0.1239	0.1622	0.1895	0.2071
ENSMUST00000139965	0.7	0.6	0.4	0.7	0.6	0.7	0.6	0.23	0.24	0.23	0.23	0.21	0.25	0.24	3.0375	4.1625	2.8240	3.2565	2.2385	3.1875	3.3355	0.2210	0.1794	0.1749	0.1237	0.1531	0.1972	0.2155
ENSMUST00000148212	0.7	0.6	0.4	0.7	0.7	0.7	0.6	0.22	0.25	0.23	0.23	0.21	0.26	0.24	3.0300	4.1250	2.8035	3.2250	2.1780	3.1746	3.3075	0.2595	0.1865	0.1905	0.1292	0.1648	0.2216	0.2039
ENSMUST00000124169	0.8	0.5	0.4	0.8	0.5	0.7	0.6	0.23	0.25	0.22	0.23	0.21	0.27	0.28	0.9000	1.7545	0.8855	1.4630	0.4215	1.0090	1.1008	0.1580	0.1488	0.1652	0.1497	0.1794	0.1865	0.1962
ENSMUST00000126843	0.3	0.1	0.3	0.4	0.2	0.3	0.2	0.31	0.28	0.27	0.19	0.35	0.19	0.3	0.1105	0.0000	0.0000	0.0375	0.0375	0.0665	0.0000	0.1168	0.1250	0.1643	0.0756	0.0645	0.1950	0.1183
ENSMUST00000141316	1.7	1.1	1.7	1.4	2.2	1.5	1.1	2.07	1.37	1.86	2.38	2.52	1.84	1.83	1.4250	1.6500	1.9035	2.2125	1.5025	2.1540	1.8545	NA	NA	NA	NA	NA	NA	NA
ENSMUST00000115094	5	6.2	5.3	5.3	5.5	4.1	5.2	1.35	0.91	1.15	1.25	1.5	1.23	1.05	11.5500	12.1140	13.8805	9.9230	9.6375	12.4715	10.0820	3.1096	2.4172	2.7677	2.7886	3.0010	2.9922	3.0594
ENSMUST00000126375	5	6.1	5.2	5.3	5.4	4.1	5.2	1.38	1.01	1.26	1.31	1.62	1.29	1.14	11.7530	12.2250	14.0710	9.8710	9.6405	12.5580	10.2105	1.6828	1.3777	1.7481	1.5151	1.3185	1.9019	1.6649
ENSMUST00000150635	5	6.1	5	5.2	5.3	4.1	5.1	1.38	0.93	1.2	1.25	1.52	1.23	1.09	11.8125	12.2625	14.0890	9.8610	9.5880	12.5305	10.2058	3.1320	2.4239	2.8350	2.9059	2.9285	3.0544	3.0611
ENSMUST00000115095	5.3	6.2	4.9	4.9	5.3	3.9	5	1.35	0.91	1.15	1.25	1.5	1.23	1.05	13.4500	14.2310	16.3465	11.3080	11.0295	13.8090	11.8535	3.0728	2.4057	2.8225	2.8661	3.0168	3.0172	3.0339
ENSMUST00000146874	5.3	6.2	4.9	4.9	5.3	3.9	5	0.16	0.25	0.27	0.6	0.51	0.14	0.23	13.4465	14.2325	16.3500	11.3080	11.0625	13.8270	11.8558	NA	NA	NA	NA	NA	NA	NA
ENSMUST00000145065	4.8	5.9	4.7	4.7	5	3.7	4.9	1.35	0.91	1.15	1.25	1.5	1.23	1.05	13.0770	13.9125	16.1255	11.1195	10.6320	13.4033	11.6625	3.0696	2.3904	2.8191	2.8334	3.0013	3.0736	3.0324
ENSMUST00000055483	1.2	0.8	1.5	1.1	1.3	1.1	0.9	1.36	0.92	1.17	1.27	1.51	1.25	1.06	0.7105	0.7125	0.7875	0.8100	0.8680	1.1250	1.0120	3.1512	2.5161	2.8260	2.8112	2.8490	2.9392	2.8881
ENSMUST00000026978	1.1	0.7	0.7	0.8	0.9	0.3	0.6	1.31	0.77	0.99	1.17	1.31	1.16	0.92	0.1500	0.1125	0.0375	0.0678	0.0000	0.0375	0.1500	1.3149	1.1094	1.6837	0.9844	1.3705	1.4554	1.3568
ENSMUST00000115073	6.8	4.4	5.6	4.7	6.1	4.9	7.3	0.7	0.36	0.53	0.43	0.49	0.5	0.48	25.9910	28.4745	29.0428	24.7588	23.4750	27.6462	28.2475	1.6748	1.4719	2.0634	2.0902	2.1607	2.2713	1.9712
ENSMUST00000115072	6.7	4.2	5.5	4.7	5.9	4.9	7.2	0.7	0.36	0.53	0.43	0.49	0.5	0.48	26.8015	29.2415	29.6478	25.1745	23.9295	28.2110	28.7380	1.6749	1.4730	2.0602	2.0892	2.1614	2.2722	1.9746
ENSMUST00000136323	7.6	5.3	6.4	5.4	6.9	6.5	8.1	0.78	0.41	0.65	0.51	0.6	0.59	0.59	28.0500	30.2728	30.5083	26.0670	25.1785	29.8040	30.0315	1.0757	0.7667	0.8584	0.9877	1.0353	1.0554	1.0224
ENSMUST00000127618	7.8	5.6	6.5	5.5	7	6.7	8.4	0.77	0.41	0.66	0.5	0.61	0.59	0.58	28.2320	30.3095	30.5313	26.1975	25.1745	29.9755	30.1055	0.6781	0.5482	0.6058	0.5430	0.6047	0.6659	0.7575
ENSMUST00000141414	5.7	3.7	5.2	3.5	4.7	4.8	6	0.77	0.39	0.65	0.5	0.6	0.58	0.58	32.4585	34.6580	34.5318	30.1715	28.7160	33.9545	33.4910	1.0196	0.6959	0.8456	0.9227	0.9714	1.0282	1.0101
ENSMUST00000069619	5	3	4.5	3.1	3.7	4.4	5.5	0.7	0.36	0.53	0.43	0.49	0.5	0.48	30.8309	32.4000	33.2780	28.8475	27.6593	32.1740	32.0850	1.6873	1.4904	2.0979	2.1122	2.1614	2.2945	1.9616
ENSMUST00000123245	5.5	4.3	5.1	3.4	3.8	4.5	4.9	0.77	0.41	0.66	0.5	0.61	0.59	0.58	25.7625	27.2003	29.0260	24.4875	23.0625	26.2103	25.5405	0.6337	0.4848	0.5916	0.5036	0.5870	0.6640	0.7273
ENSMUST00000128799	3.9	3.9	5.5	2.7	2.9	2.6	2.9	0.75	0.41	0.62	0.47	0.56	0.55	0.56	5.7750	7.0125	9.1505	7.9355	6.9000	6.9545	6.2985	1.1943	0.8128	1.0995	1.3079	1.1828	1.3005	1.1848
ENSMUST00000129855	0.8	0.9	0.8	0.6	0.7	0.8	0.4	0.13	0.2	0.26	0.18	0.25	0.2	0.19	0.6715	0.7840	0.8085	0.3375	0.2720	0.5625	0.5625	0.1679	0.0677	0.1296	0.1539	0.1250	0.1410	0.2532
ENSMUST00000005839	0.8	0.9	0.8	0.6	0.7	0.8	0.4	0.13	0.2	0.26	0.18	0.25	0.19	0.18	0.7105	0.7500	0.8250	0.3645	0.3000	0.5655	0.6375	0.1766	0.0981	0.0867	0.1286	0.1219	0.1795	0.2187
ENSMUST00000115070	0.7	0.8	0.8	0.6	0.7	0.7	0.4	0.13	0.2	0.26	0.18	0.25	0.19	0.18	0.7270	0.7685	0.8250	0.3750	0.3000	0.6000	0.6550	0.1747	0.0987	0.0859	0.1295	0.1208	0.1758	0.2164
ENSMUST00000153948	0.7	0.8	0.8	0.6	0.7	0.8	0.4	0.13	0.2	0.26	0.18	0.25	0.19	0.17	0.7365	0.7875	0.8250	0.4125	0.3000	0.6000	0.6550	0.1842	0.1000	0.0916	0.1326	0.1263	0.1596	0.2033
ENSMUST00000128393	0.3	0.2	0.4	0.4	0.2	0.4	0.3	0.18	0.25	0.23	0.23	0.31	0.13	0.24	0.1500	0.0000	0.1500	0.0375	0.1500	0.0375	0.1125	0.2350	0.1257	0.2249	0.0851	0.1670	0.0970	0.3660
ENSMUST00000101619	0.3	0.3	0.2	0.4	0.2	0.4	0.3	NA	NA	NA	NA	NA	NA	NA	0.1500	0.0000	0.0515	0.1875	0.1125	0.0750	0.1125	NA	NA	NA	NA	NA	NA	NA
ENSMUST00000105113	0.4	0.6	0.6	0.6	0.6	0.5	0.4	0.45	0.55	0.5	0.46	0.45	0.56	0.25	0.2240	0.1910	0.1125	0.0750	0.1125	0.1125	0.0750	0.0000	0.0000	0.0000	0.0000	0.0000	0.0000	0.0000
ENSMUST00000040002	0.1	0.2	0.2	0.3	0.2	0.4	0.2	0.54	0.41	0.63	0.61	0.31	0.25	0.2	0.0375	0.0000	0.0575	0.0000	0.0000	0.0665	0.0375	0.5131	0.0000	0.0000	0.0000	0.0000	0.0000	0.0000
ENSMUST00000059466	0.4	0.4	0.7	0.4	0.5	0.5	0.4	0.21	0.44	0.42	0.22	0.19	0.68	0	0.1105	0.1875	0.0750	0.1125	0.1875	0.2250	0.1500	0.2967	0.0000	0.0000	0.0000	0.0000	0.0000	0.0000
ENSMUST00000001202	1	0.4	0.5	1.2	1.2	1	1.1	0.35	0.31	0.35	0.4	0.38	0.41	0.39	15.0225	13.5376	13.4625	12.1195	11.3230	12.4975	13.0550	2.1801	2.1888	2.3604	1.9295	2.2147	2.2353	2.4013
ENSMUST00000115020	0.9	0.4	0.5	1.2	1.2	1	1.1	0.35	0.29	0.34	0.39	0.36	0.38	0.38	15.0625	13.5376	13.4705	12.1195	11.3625	12.5044	13.0600	2.2492	2.3092	2.5691	2.2022	2.3285	2.2660	2.2875
ENSMUST00000142719	0.9	0.4	0.5	1.2	1.2	1	1.1	0.35	0.29	0.34	0.39	0.36	0.39	0.38	15.0750	13.5376	13.4790	12.1195	11.3745	12.5044	13.0770	2.2478	2.3103	2.5711	2.2019	2.3198	2.2659	2.2890
ENSMUST00000115015	0.9	0.4	0.5	1.2	1.2	1	1.1	0.35	0.31	0.35	0.4	0.38	0.41	0.39	15.0750	13.5376	13.4795	12.1195	11.3785	12.5044	13.0770	2.1822	2.1876	2.3693	1.9347	2.2218	2.2398	2.4052
ENSMUST00000144664	0.9	0.4	0.5	1.2	1.2	1	1.1	0.22	0.38	0.19	0.33	0.22	0.26	0.45	15.0750	13.5376	13.4850	12.1195	11.3838	12.5044	13.0770	0.2480	0.0421	0.2465	0.6912	0.5053	0.2560	0.0000
ENSMUST00000146486	0.6	0.9	0.3	0.4	0.2	0.2	0.3	0	0	0	0	0	0	0	0.1875	0.1125	0.0355	0.0375	0.1500	0.0375	0.0750	2.9840	0.8978	1.0000	1.9440	0.1939	2.2366	2.3201
ENSMUST00000154732	0.5	0.2	0.4	0.3	0.4	0.3	0.8	0.37	0.31	0.39	0.37	0.38	0.3	0.38	0.0375	0.1500	0.0750	0.0000	0.0750	0.2250	0.0375	1.9575	2.2331	2.0538	1.6375	1.9220	1.9419	2.2307
ENSMUST00000115013	0.4	0.4	0.3	0.4	0.6	0.3	0.4	0.4	0.61	0.51	0.52	0.59	0.59	0.5	0.0375	0.0000	0.0375	0.0000	0.0375	0.1125	0.0375	3.3098	3.0049	2.5000	2.1110	2.9942	2.6798	3.2226
ENSMUST00000077775	0.4	0.5	0.3	0.5	0.2	0.4	0.6	0.35	0.36	0.42	0.39	0.41	0.39	0.42	0.1500	0.0000	0.2740	0.1223	0.1125	0.1500	0.3000	0.2848	0.2882	0.2442	0.3007	0.2489	0.2461	0.2490
ENSMUST00000114998	0.4	0.5	0.3	0.5	0.2	0.4	0.6	0.32	0.36	0.41	0.37	0.37	0.43	0.41	0.1500	0.0000	0.3120	0.1223	0.1125	0.0835	0.3155	0.2232	0.2776	0.3208	0.2509	0.2223	0.2230	0.2013
ENSMUST00000129677	0.4	0.5	0.3	0.5	0.2	0.4	0.6	0.39	0.37	0.61	0.22	0.34	0.22	0.24	0.1500	0.0000	0.3130	0.1223	0.1125	0.0835	0.3173	0.2732	0.6015	0.2277	0.0000	0.2327	0.0000	0.0000
ENSMUST00000115000	0.4	0.5	0.3	0.5	0.2	0.4	0.6	0.35	0.36	0.41	0.38	0.4	0.39	0.43	0.1500	0.0000	0.3155	0.1223	0.1125	0.0835	0.3250	0.3055	0.2320	0.2032	0.3315	0.2377	0.2590	0.2738
ENSMUST00000156654	0.4	0.4	0.7	0.3	0.6	0.7	0.5	0.58	0.4	0.64	0.53	0.41	0.66	0.6	0.1325	0.1500	0.0825	0.0000	0.1125	0.0000	0.1500	0.4016	0.2696	0.4019	0.3416	0.3518	0.2051	0.4154
ENSMUST00000033427	1.2	0.6	0.8	1	1.5	1.4	1.1	1.18	0.76	0.86	0.81	0.82	0.96	0.91	1.5790	1.4250	1.2610	0.4500	0.6680	1.6875	1.5000	1.2825	1.3417	1.0774	0.9790	1.0756	1.1236	1.3796
ENSMUST00000080713	4.9	5.7	4.9	4.7	4.5	3.5	4.7	0.87	0.67	0.75	0.72	0.87	0.68	0.77	13.6649	16.8070	18.4860	16.8750	14.4655	17.0725	14.2735	4.0101	4.6544	4.8048	4.5507	5.0087	4.7876	5.0540
ENSMUST00000125966	5	5.7	5	4.7	4.5	3.6	4.7	0.69	0.55	0.58	0.58	0.56	0.52	0.67	13.6569	16.8803	18.5695	16.9180	14.5010	17.0650	14.2635	4.1974	3.9928	4.2737	4.0842	4.3635	4.8282	4.5710
ENSMUST00000152624	5	5.7	5	4.6	4.5	3.6	4.7	0.86	0.69	0.62	0.69	0.7	0.59	0.75	13.5875	16.8100	18.5215	16.8915	14.5115	16.9875	14.2166	4.3307	3.4042	3.2906	4.0962	3.8106	4.0261	3.9233
ENSMUST00000136348	2.3	1	2.6	3.5	3.4	4.4	4.3	0.89	0.61	0.67	0.75	0.84	0.82	0.96	22.6688	21.6645	22.7725	20.4680	20.4375	22.4085	19.5000	5.6061	5.4521	5.3906	5.4935	5.5487	5.6313	5.1680
ENSMUST00000156703	2.2	1	2.8	3.6	3.4	4.2	4	0.81	0.53	0.48	0.55	0.82	0.79	0.78	26.5215	25.4750	24.9830	26.3795	26.4375	28.1354	24.9800	1.5606	1.4270	1.3872	1.5559	1.3504	1.6227	1.2815
ENSMUST00000037596	3.6	3.6	4	4.6	4.2	4.5	4.8	0.89	0.61	0.67	0.75	0.85	0.82	0.96	14.9250	14.4010	13.4335	17.7750	15.5625	15.3000	15.8525	5.6535	5.7193	5.3019	5.5154	5.6840	5.7177	5.2923
ENSMUST00000156042	1	0.6	0.6	0.9	0.7	0.6	0.9	0.85	0.6	0.69	0.76	0.86	0.72	0.93	0.1105	0.1910	0.0375	0.0375	0.1500	0.0375	0.0000	3.4653	3.5092	3.8646	3.3892	3.4392	4.0874	3.7659
ENSMUST00000114972	1	0.6	0.7	0.9	0.6	0.7	0.9	0.93	0.64	0.74	0.82	0.86	0.83	1.03	0.1105	0.1910	0.0550	0.0375	0.1500	0.0375	0.0000	5.9380	5.9333	5.4600	5.9792	5.7816	5.7151	5.6268
ENSMUST00000142160	1.8	1.3	1.7	1.9	1.5	1.2	2.1	0.75	0.64	0.67	0.67	0.68	0.73	0.91	0.2250	0.3375	0.1210	0.2490	0.3855	0.1885	0.1500	4.2915	4.3193	4.2011	4.6211	4.3299	4.5164	4.0670
ENSMUST00000052063	1.4	0.5	0.9	1.5	1.2	1.2	1.4	0.76	0.7	0.71	0.77	0.75	0.79	0.94	0.1500	0.3000	0.1500	0.1125	0.1875	0.1972	0.1875	5.6183	5.8804	5.5182	5.6880	5.6881	5.6599	5.5013
ENSMUST00000033430	1	0.5	0.9	0.8	0.8	1.1	1	0.43	0.37	0.41	0.43	0.44	0.45	0.49	0.8440	0.5625	0.2625	0.3140	0.3375	0.4425	0.7748	0.1839	0.2898	0.2637	0.3114	0.2331	0.2915	0.2687
ENSMUST00000128773	1.8	1.1	1.7	2	1.7	2.1	1.5	0.3	0.35	0.24	0.23	0.25	0.37	0.33	16.3640	15.7485	15.8250	15.5625	16.1195	16.0240	16.5505	2.0687	1.5656	1.8190	1.3782	1.6505	1.8815	1.4844
ENSMUST00000114938	1.8	1.1	1.7	2	1.8	2.2	1.5	0.28	0.25	0.21	0.25	0.25	0.27	0.27	16.4225	15.7485	15.8250	15.5625	16.1195	16.0240	16.6050	1.2514	1.1515	1.7148	1.4402	1.2314	1.5530	1.4673
ENSMUST00000033431	1.8	1.1	1.7	2	1.8	2.2	1.5	0.28	0.25	0.21	0.25	0.25	0.27	0.27	16.4225	15.7485	15.8250	15.5625	16.1195	16.0240	16.6050	1.2531	1.1526	1.7151	1.4403	1.2325	1.5536	1.4692
ENSMUST00000134257	1.8	1.1	1.7	2	1.8	2.2	1.5	0.28	0.25	0.21	0.25	0.25	0.27	0.27	16.4225	15.7485	15.8250	15.5625	16.1195	16.0240	16.6050	1.2531	1.1526	1.7151	1.4403	1.2325	1.5536	1.4692
ENSMUST00000134757	1.8	1.1	1.7	2	1.8	2.2	1.5	0.28	0.25	0.21	0.25	0.25	0.27	0.27	16.4225	15.7485	15.8250	15.5625	16.1195	16.0240	16.6050	1.2531	1.1526	1.7151	1.4403	1.2325	1.5536	1.4692
ENSMUST00000153047	1.8	1.1	1.7	2	1.8	2.2	1.5	0.26	0.26	0.21	0.25	0.26	0.27	0.24	16.4225	15.7265	15.8625	15.5940	16.1195	16.0240	16.6050	1.2793	1.3078	1.4371	1.3116	1.1977	1.3121	1.2887
ENSMUST00000114936	1.8	1.1	1.7	2	1.8	2.2	1.5	0.28	0.25	0.21	0.25	0.25	0.27	0.27	16.4225	15.7125	15.8625	15.5785	16.1195	16.0400	16.6050	1.2715	1.1672	1.7194	1.4502	1.2412	1.5697	1.4941
ENSMUST00000150221	1.8	1.1	1.7	2	1.8	2.2	1.5	0.27	0.31	0.26	0.2	0.23	0.31	0.28	16.3180	15.7125	15.8625	15.5380	16.1195	16.0538	16.5925	1.0882	0.9279	1.5543	1.3509	1.3590	1.2360	1.1986
ENSMUST00000116601	1.8	1	1.7	2.1	1.8	2.2	1.5	0.28	0.25	0.21	0.25	0.25	0.27	0.27	15.8715	15.5625	15.6550	15.3910	16.0940	16.0500	16.2750	1.2977	1.1869	1.7575	1.4773	1.2749	1.5923	1.5181
ENSMUST00000033433	1.3	0.9	0.4	0.6	1	0.4	1.5	0.13	0.16	0.18	0.18	0.29	0.3	0.18	9.6750	10.8475	9.6375	8.4945	8.6680	9.8768	9.0000	1.9604	1.8560	2.1037	2.0620	2.1087	2.8416	2.2944
ENSMUST00000139150	0.1	0.2	0.2	0.1	0.3	0.2	0.1	0.19	0.23	0.36	0.12	0.29	0.48	0.37	0.0375	0.0000	0.0750	0.0000	0.0000	0.0835	0.1125	1.4855	1.1178	1.7180	2.1941	2.5401	2.8205	2.5783
ENSMUST00000130558	0.2	0.5	0.5	0.4	0.5	0.4	0.4	0.27	0.34	0.26	0.31	0.29	0.37	0.26	0.1105	0.1125	0.0750	0.0375	0.0375	0.0665	0.0750	0.0811	0.0943	0.1124	0.0811	0.1394	0.1607	0.1112
ENSMUST00000114904	0.4	0.4	0.5	0.6	0.5	0.5	0.8	0.26	0.35	0.26	0.33	0.3	0.37	0.31	2.1990	1.5375	1.7625	2.1115	1.6765	1.7614	2.0190	0.1352	0.0975	0.1505	0.0584	0.1384	0.1997	0.0732
ENSMUST00000042444	0.4	0.4	0.5	0.6	0.4	0.5	0.8	0.26	0.35	0.26	0.33	0.31	0.37	0.31	2.1990	1.5635	1.7625	2.1440	1.7045	1.7614	2.0497	0.1339	0.0984	0.1523	0.0583	0.1381	0.1995	0.0750
ENSMUST00000151128	0.5	0.4	0.6	0.5	0.4	0.3	0.3	0.12	0.29	0.09	0.32	0.17	0.28	0.17	0.2240	0.1125	0.1125	0.0750	0.0750	0.0665	0.0750	NA	NA	NA	NA	NA	NA	NA
ENSMUST00000132784	0.6	0.6	0.6	0.6	0.8	0.7	0.7	0.9	0.37	0.15	0.78	0.92	0.8	0.31	3.0375	3.0830	2.3250	3.9450	3.9750	2.8105	3.7650	0.0000	0.0000	0.6662	0.0000	0.0000	0.0000	0.0000
ENSMUST00000096449	0.2	0.4	0.4	0.4	0.5	0.5	0.3	NA	NA	NA	NA	NA	NA	NA	0.1105	0.1500	0.0750	0.1945	0.1125	0.0665	0.0375	NA	NA	NA	NA	NA	NA	NA
ENSMUST00000033444	0.9	0.6	0.7	0.6	0.9	1	0.8	0.21	0.22	0.23	0.21	0.21	0.2	0.22	4.4300	4.0875	4.1455	4.0805	3.4830	3.6030	3.8440	0.1631	0.0988	0.1846	0.1056	0.1930	0.2050	0.2035
ENSMUST00000136741	0.9	0.7	0.8	0.7	0.9	1.1	0.8	0.22	0.21	0.25	0.21	0.2	0.2	0.22	4.5529	4.2000	4.3125	4.0940	3.5490	3.7915	3.9800	0.1678	0.1261	0.1136	0.1110	0.1735	0.1766	0.1235
ENSMUST00000114887	0.9	0.7	0.8	0.7	0.9	1.1	0.8	0.21	0.22	0.23	0.21	0.21	0.2	0.22	4.5529	4.2000	4.3125	4.0940	3.5490	3.7915	3.9800	0.1622	0.1031	0.1876	0.1077	0.1935	0.2032	0.2008
ENSMUST00000146956	0.1	0.4	0.2	0.4	0.2	0.3	0.3	0.21	0.24	0.19	0.2	0.22	0.2	0.22	0.1105	0.0750	0.0000	0.0000	0.0000	0.0835	0.0750	0.1773	0.2434	0.2366	0.1522	0.2265	0.2051	0.2572
ENSMUST00000101588	0.6	0.2	0.6	0.5	0.6	0.5	0.5	0.31	0.36	0.29	0.32	0.38	0.36	0.39	0.9375	0.8855	0.6750	0.7135	0.5250	0.8625	0.6750	0.2072	0.1170	0.1545	0.1824	0.2276	0.2574	0.0756
ENSMUST00000078944	2.8	1.4	2.6	3.5	3.5	4.4	3.2	0.32	0.28	0.31	0.31	0.36	0.34	0.3	24.8783	25.0125	26.5725	24.6895	23.5765	24.6375	24.8105	1.8506	1.5079	1.8628	1.8169	1.8750	2.0577	2.0790
ENSMUST00000101587	2.8	1.4	2.6	3.5	3.5	4.4	3.2	0.32	0.28	0.31	0.31	0.36	0.34	0.3	24.8828	25.0125	26.5850	24.6985	23.5780	24.6375	24.8175	1.8506	1.5084	1.8629	1.8174	1.8751	2.0583	2.0786
ENSMUST00000154864	2.8	1.4	2.6	3.5	3.5	4.4	3.2	0.32	0.28	0.31	0.31	0.36	0.34	0.3	24.8828	25.0125	26.5850	24.6985	23.5780	24.6375	24.8175	1.8506	1.5084	1.8629	1.8174	1.8751	2.0583	2.0786
ENSMUST00000026723	5	3.7	5.6	5.8	5.8	6.2	5.7	0.46	0.29	0.35	0.4	0.4	0.34	0.35	19.7595	20.8595	21.6970	18.7845	17.7375	19.4750	19.1739	2.3946	2.2741	2.6769	2.9753	2.9376	3.0157	2.6738
ENSMUST00000114835	0.2	0.1	0.3	0.2	0.2	0.4	0.4	0.23	0.2	0.25	0.25	0.22	0.23	0.26	0.1105	0.1500	0.0375	0.2250	0.1125	0.0835	0.0375	0.1063	0.0783	0.1384	0.0765	0.0982	0.1760	0.0988
ENSMUST00000124137	0.2	0.1	0.3	0.2	0.2	0.4	0.4	0.24	0.24	0.27	0.26	0.25	0.27	0.26	0.1105	0.1500	0.0375	0.2250	0.1125	0.0835	0.0375	0.1150	0.1219	0.1583	0.1037	0.1590	0.1585	0.1045
ENSMUST00000074232	0.3	0.2	0.5	0.5	0.5	0.3	0.2	0.28	0.23	0.38	0.35	0.35	0.29	0.25	0.2240	0.0750	0.1125	0.1705	0.1125	0.1875	0.1500	0.0000	0.1191	0.2353	0.0348	0.0792	0.0000	0.2139
ENSMUST00000114827	0.6	0.5	0.7	0.9	0.9	1.1	1.3	NA	NA	NA	NA	NA	NA	NA	2.6030	2.3170	3.0314	2.5590	1.9390	2.5450	2.7870	NA	NA	NA	NA	NA	NA	NA
ENSMUST00000063384	0.6	0.5	0.7	1	0.9	1.1	1.3	NA	NA	NA	NA	NA	NA	NA	2.6030	2.3170	3.0314	2.5590	1.9125	2.5500	2.7905	NA	NA	NA	NA	NA	NA	NA
ENSMUST00000069209	0.5	0.4	0.4	0.3	0.2	0.4	0.4	0.3	0.37	0.35	0.27	0.35	0.31	0.35	0.1105	0.1500	0.1125	0.0375	0.3213	0.1500	0.2625	0.1711	0.0964	0.0891	0.2096	0.1819	0.1576	0.0498
ENSMUST00000043828	0.1	0.2	0.5	0.4	0.4	0.4	0.4	NA	NA	NA	NA	NA	NA	NA	0.1105	0.1125	0.1500	0.2475	0.0414	0.0000	0.1500	NA	NA	NA	NA	NA	NA	NA
ENSMUST00000114809	0	0	0.1	0	0	0.1	0	0	0	0	0.01	0	0	0.02	0.0375	0.0000	0.0000	0.0000	0.0000	0.0000	0.0000	0.0000	0.0000	0.0000	0.0000	0.0000	0.0000	0.0000
ENSMUST00000114807	0	0	0	0	0	0	0	0	0	0	0.01	0	0	0.02	0.0375	0.0000	0.0000	0.0000	0.0000	0.0000	0.0000	0.0000	0.0000	0.0000	0.0000	0.0000	0.0000	0.0000
ENSMUST00000088740	0	0	0	0	0	0	0	0	0	0.01	0	0.05	0	0	0.0375	0.0000	0.0000	0.0000	0.0000	0.0000	0.0000	0.0000	0.0000	0.0000	0.0000	0.0000	0.0000	0.0000
ENSMUST00000033458	0.6	0.5	0.9	0.5	0.6	0.4	0.5	0.17	0.19	0.28	0.2	0.18	0.24	0.3	0.1875	0.2625	0.2536	0.1875	0.3000	0.1500	0.3375	0.0691	0.1024	0.0471	0.0884	0.0494	0.0000	0.0898
ENSMUST00000101560	0.6	0.7	0.3	0.6	0.8	0.8	1.4	0.27	0.34	0.3	0.32	0.3	0.26	0.31	7.4250	6.0460	5.6795	5.2875	5.4865	6.5100	5.9220	0.8250	0.5779	0.4839	0.4477	0.7603	0.8636	0.7818
ENSMUST00000101559	0.3	0.2	0.3	0.2	0.2	0.4	0.6	0.27	0.34	0.3	0.32	0.3	0.26	0.31	0.1500	0.1125	0.0995	0.0750	0.0375	0.1500	0.0750	0.6918	0.5258	0.4764	0.4213	0.7534	0.7701	0.6968
ENSMUST00000068106	0.9	0.9	0.8	0.7	0.8	1.1	0.9	0.46	0.42	0.63	0.46	0.71	0.47	0.5	3.7230	2.8930	2.8125	3.5235	3.0440	2.3349	3.6295	0.0797	0.3480	0.0000	0.0903	0.0726	0.1087	0.0000
ENSMUST00000129981	0.9	1	0.8	0.9	0.7	1.1	0.9	0.47	0.42	0.62	0.46	0.69	0.48	0.49	3.7230	2.8930	2.8125	3.5235	3.1500	2.3349	3.6295	0.2170	0.3887	0.0000	0.1121	0.1017	0.1369	0.0000
ENSMUST00000134138	3.4	1.5	2.8	1.9	2.3	2.3	3	0.33	0.33	0.29	0.33	0.37	0.32	0.36	14.7000	13.7535	12.7670	13.7625	12.2665	12.3370	14.6235	0.8992	0.6713	0.8991	0.7557	0.6865	0.9059	0.9630
ENSMUST00000039374	3.4	1.6	2.8	1.9	2.4	2.4	3.1	0.33	0.33	0.29	0.33	0.37	0.32	0.36	15.1728	14.0250	12.9195	14.0255	12.6750	12.5799	15.0395	0.9001	0.6711	0.8998	0.7562	0.6855	0.9076	0.9630
ENSMUST00000101553	3.5	1.6	2.8	2	2.4	2.5	3.1	0.32	0.3	0.28	0.34	0.34	0.31	0.35	15.2220	14.1000	12.9405	14.0890	12.7125	12.6065	15.0875	0.6560	0.4005	0.5576	0.4361	0.4858	0.6905	0.6720
ENSMUST00000132428	3.5	1.6	2.8	2	2.4	2.5	3.1	0.33	0.33	0.29	0.33	0.37	0.32	0.36	15.4050	14.1750	12.9735	14.1796	12.7420	12.6750	15.1728	0.9004	0.6713	0.9007	0.7561	0.6824	0.9076	0.9633
ENSMUST00000143142	0.3	0.4	0.2	0.3	0.3	0.1	0.3	0.31	0.35	0.29	0.29	0.36	0.3	0.38	0.1105	0.0000	0.0375	0.0375	0.0375	0.0665	0.0750	1.0977	0.8193	1.1308	1.2450	1.1766	1.0550	1.3934
ENSMUST00000142624	0.4	0.7	0.4	0.8	0.6	0.4	0.3	0.18	0.46	0.39	0.23	0.29	0.27	0.33	0.1105	0.1910	0.0750	0.1125	0.0375	0.0750	0.0750	1.8183	1.3463	1.4359	0.9289	0.3071	1.2960	2.0054
ENSMUST00000101552	0.3	0.4	0.3	0.1	0.4	0.5	0.2	NA	NA	NA	NA	NA	NA	NA	0.1105	0.0750	0.0400	0.1223	0.1455	0.1500	0.1875	NA	NA	NA	NA	NA	NA	NA
ENSMUST00000144068	1.8	1.2	1.6	1.4	2	1.7	1.6	0.33	0.31	0.32	0.3	0.36	0.35	0.28	17.7265	19.0125	18.8165	18.7150	19.3080	17.5350	18.8560	2.1947	1.9132	2.1736	2.1711	2.2773	2.3074	2.2959
ENSMUST00000077741	1.7	1.2	1.7	1.4	2	1.7	1.6	0.37	0.32	0.36	0.36	0.38	0.36	0.36	17.7585	19.0440	18.8080	18.7720	19.3545	17.5395	18.8450	2.3232	2.5122	2.2470	2.0397	2.4270	2.3669	2.0958
ENSMUST00000114784	1.7	1.2	1.7	1.4	2	1.7	1.6	0.37	0.32	0.36	0.36	0.39	0.36	0.36	17.7590	19.0456	18.8070	18.7720	19.3550	17.5395	18.8480	2.3368	2.5087	2.2794	2.0026	2.3956	2.4166	2.1222
ENSMUST00000023854	0.7	0.8	0.6	0.7	1.1	1	1.1	0.29	0.3	0.32	0.35	0.26	0.3	0.34	3.4125	2.2594	3.4085	2.5125	2.5940	2.6440	2.7610	0.1549	0.1743	0.1854	0.1260	0.2222	0.1792	0.1915
ENSMUST00000114769	0.7	0.8	0.6	0.7	1	1.1	1.2	0.29	0.3	0.32	0.35	0.26	0.3	0.34	3.4125	2.3035	3.4515	2.5815	2.6512	2.6695	2.7925	0.1523	0.1745	0.1867	0.1252	0.2194	0.1796	0.1916
ENSMUST00000116596	0.6	0.7	0.8	0.8	1	1	1.2	0.29	0.29	0.32	0.34	0.26	0.3	0.34	3.4125	2.3300	3.4970	2.4375	2.3970	2.6130	2.7375	0.1457	0.1727	0.1925	0.1214	0.2241	0.1786	0.1982
ENSMUST00000114773	0.4	0.2	0.3	0.4	0.4	0.3	0.4	0.36	0.37	0.39	0.51	0.4	0.42	0.44	0.1249	0.1500	0.0355	0.0375	0.0000	0.0000	0.0750	0.5551	0.4523	0.7971	0.4635	0.6606	0.5391	0.5845
ENSMUST00000114772	0.5	0.3	0.4	0.4	0.5	0.3	0.4	0.36	0.37	0.39	0.51	0.4	0.42	0.44	0.1500	0.1500	0.0750	0.0375	0.0375	0.0000	0.0750	0.5205	0.4464	0.8017	0.4407	0.6730	0.5053	0.5688
ENSMUST00000114768	0.5	0.3	0.4	0.4	0.5	0.3	0.4	0.37	0.33	0.41	0.52	0.43	0.45	0.46	0.1500	0.1500	0.0750	0.0375	0.0375	0.0000	0.0750	0.7618	0.4749	0.4979	0.5712	0.5606	0.5293	0.5798
ENSMUST00000114770	0.5	0.3	0.4	0.4	0.5	0.3	0.4	0.36	0.37	0.39	0.51	0.4	0.42	0.44	0.1500	0.1500	0.0750	0.0375	0.0375	0.0000	0.0750	0.5203	0.4442	0.8023	0.4367	0.6776	0.5089	0.5692
ENSMUST00000114771	0.5	0.3	0.4	0.4	0.5	0.3	0.4	0.36	0.37	0.39	0.51	0.4	0.42	0.44	0.1500	0.1500	0.0750	0.0375	0.0375	0.0000	0.0750	0.5203	0.4442	0.8023	0.4367	0.6776	0.5089	0.5692
ENSMUST00000155882	0.5	0.3	0.3	0.4	0.5	0.3	0.4	0.2	0.28	0.14	0.29	0.32	0.22	0.29	0.1500	0.1315	0.0750	0.0375	0.0375	0.0000	0.0750	NA	NA	NA	NA	NA	NA	NA
ENSMUST00000144600	0.4	0.3	0.2	0.2	0.6	0.1	0.5	0.59	0.7	1.12	0.9	0.59	1.21	0.6	0.1105	0.1470	0.0750	0.1223	0.1125	0.1995	0.1125	0.5057	0.4739	1.0429	0.4945	0.5814	0.7244	0.5884
ENSMUST00000151033	0.7	0.4	0.3	0.4	0.7	0.6	0.5	1.23	2.92	0.4	1.49	1.01	1.75	0.86	0.0375	0.1500	0.0750	0.0750	0.1875	0.0835	0.0750	0.7801	0.6051	1.9907	0.8414	0.5155	0.9854	0.4802
ENSMUST00000153401	0.6	0.5	0.4	0.5	0.6	0.5	0.6	0.63	1.08	1.03	0.71	0.6	1.37	0.62	0.0375	0.2250	0.0750	0.0890	0.1500	0.0835	0.0375	0.5316	0.4577	0.6509	0.4169	0.1563	0.8636	0.2434
ENSMUST00000154818	0.3	0.3	0.1	0	0.2	0.1	0.1	0.24	0.26	0.25	0.24	0.24	0.23	0.26	0.1105	0.0750	0.0000	0.0000	0.0000	0.0665	0.0000	0.1287	0.1420	0.1239	0.0790	0.1451	0.1600	0.1006
ENSMUST00000153784	0.2	0.3	0.3	0.3	0.3	0.3	0.3	0.24	0.26	0.25	0.24	0.24	0.24	0.26	0.1330	0.1500	0.0750	0.1500	0.0375	0.1125	0.1125	0.1298	0.1285	0.1252	0.0747	0.1480	0.1478	0.1113
ENSMUST00000114762	0.2	0.3	0.3	0.3	0.3	0.3	0.3	0.24	0.26	0.25	0.24	0.24	0.24	0.26	0.1365	0.1500	0.0750	0.1500	0.0375	0.1125	0.1125	0.1305	0.1285	0.1252	0.0749	0.1490	0.1479	0.1119
ENSMUST00000066533	0.3	0.2	0.4	0.6	0.3	0.2	0.6	0.26	0.29	0.28	0.25	0.26	0.25	0.27	0.1500	0.1125	0.2625	0.0375	0.1065	0.0835	0.1125	0.1419	0.1404	0.1226	0.0992	0.1556	0.1381	0.1168
ENSMUST00000136396	0.3	0.2	0.4	0.6	0.3	0.2	0.6	0.25	0.3	0.28	0.25	0.25	0.26	0.28	0.1500	0.1125	0.2625	0.0375	0.1065	0.0835	0.1125	0.1481	0.1507	0.1213	0.0816	0.1486	0.1523	0.1173
ENSMUST00000096431	0.2	0.4	0.4	0.3	0.4	0.6	0.4	0.18	0.24	0.22	0.28	0.28	0.22	0.26	0.1105	0.1125	0.0750	0.1125	0.0750	0.0665	0.0750	0.0900	0.0872	0.1169	0.0981	0.1751	0.1388	0.0445
ENSMUST00000145035	0.2	0.3	0.2	0.3	0.2	0.3	0.2	0.21	0.28	0.26	0.33	0.34	0.25	0.29	0.0375	0.0000	0.0375	0.1223	0.0375	0.0375	0.1125	0.0556	0.1058	0.1000	0.0724	0.1596	0.1313	0.0556
ENSMUST00000033464	0.4	0.3	0.5	0.2	0.2	0.2	0.2	0.33	0.31	0.39	0.43	0.28	0.32	0.27	0.1105	0.1125	0.0000	0.0375	0.0000	0.1500	0.0375	0.0000	0.2334	0.0000	0.0062	0.3331	0.1779	0.2029
ENSMUST00000114751	3.9	1.4	4.4	3.7	3.4	3.9	4.5	0.17	0.16	0.34	0.37	0.31	0.26	0.3	25.0310	22.9500	23.2490	22.8000	25.6125	23.4740	25.7625	3.2782	2.7691	2.5696	2.6500	3.6473	3.2483	3.4158
ENSMUST00000088652	3.9	1.4	4.4	3.7	3.4	3.9	4.5	0.5	0.3	0.48	0.45	0.37	0.35	0.47	25.0310	22.9500	23.2500	22.8000	25.6270	23.4740	25.7625	4.4028	4.4900	5.4759	4.3037	5.0383	4.6519	4.3370
ENSMUST00000134785	4	1.4	4.3	3.7	3.4	3.9	4.5	0.17	0.16	0.33	0.37	0.31	0.25	0.3	24.9758	22.9205	23.2245	22.6803	25.6470	23.4000	25.6815	3.6980	3.5484	2.9499	3.3523	3.5607	3.6753	3.5549
ENSMUST00000033465	0.5	0.4	0.5	0.4	0.3	0.4	0.7	0.32	0.31	0.39	0.37	0.32	0.43	0.28	0.0375	0.1125	0.1125	0.1223	0.1125	0.1485	0.0000	0.0917	0.1815	0.1286	0.0176	0.0951	0.1318	0.1853
ENSMUST00000114746	0.3	0.3	0.3	0.5	0.3	0.5	0.8	0.32	0.31	0.39	0.37	0.32	0.43	0.28	0.1105	0.0750	0.0750	0.2148	0.0750	0.1125	0.0000	0.1290	0.1954	0.1084	0.0242	0.0975	0.1329	0.1922
ENSMUST00000141936	0.3	0.6	0.2	0.4	0.3	0.4	0.3	0.21	0.29	0.29	0.49	0.41	0.3	0.2	0.1500	0.1910	0.1125	0.1125	0.0750	0.0000	0.0000	0.0000	0.1474	0.1745	0.0000	0.0000	0.0000	0.0000
ENSMUST00000114745	0.3	0.3	0.2	0.3	0.3	0.3	0.3	0.22	0.27	0.4	0.29	0.29	0.35	0.23	0.1105	0.1500	0.1125	0.1125	0.0750	0.0000	0.0000	0.0000	0.1739	0.0000	0.0000	0.2066	0.0000	0.0000
ENSMUST00000033466	0.7	0.4	0.2	0.3	0.8	0.3	0.1	0.29	0.33	0.34	0.25	0.28	0.29	0.33	0.3660	0.2888	0.3375	0.1500	0.3000	0.1500	0.4355	0.2802	0.2969	0.1031	0.1796	0.2088	0.2757	0.2007
ENSMUST00000114725	0.3	0.7	0.4	0.4	0.5	0.5	0.4	0.18	0.19	0.18	0.21	0.2	0.19	0.2	0.1500	0.0750	0.1500	0.1223	0.1125	0.1500	0.0750	0.1081	0.0448	0.0668	0.0288	0.1009	0.0970	0.0788
ENSMUST00000137687	0.3	0.5	0.3	0.3	0.2	0.2	0.3	0.29	0.39	0.37	0.52	0.49	0.49	0.51	0.1105	0.1125	0.0375	0.1125	0.1155	0.0000	0.0375	NA	NA	NA	NA	NA	NA	NA
ENSMUST00000088627	0.7	1	0.4	0.8	0.8	0.6	0.8	0.36	0.38	0.21	0.31	0.46	0.4	0.36	1.5375	1.1250	0.8625	1.6100	1.3885	1.1180	1.0500	0.0000	0.0000	0.0761	0.0238	0.0000	0.1262	0.0000
ENSMUST00000088631	0.7	0.9	0.7	0.9	0.9	0.8	0.9	0.36	0.38	0.2	0.31	0.46	0.4	0.36	1.6283	1.2375	0.9000	1.8035	1.5165	1.1625	1.0875	0.0000	0.0000	0.0821	0.0000	0.0000	0.0719	0.0000
ENSMUST00000088629	0.7	0.9	0.7	0.9	0.9	0.8	0.9	0.36	0.38	0.29	0.31	0.41	0.36	0.36	1.6250	1.2375	0.9000	1.8070	1.5080	1.1625	1.0875	0.1081	0.0535	0.1156	0.1617	0.2306	0.0000	0.0000
ENSMUST00000118305	0.1	0.1	0.4	0.3	0.3	0.2	0.2	0.08	0.15	0.12	0.1	0.18	0.12	0.12	0.0375	0.0750	0.0750	0.0000	0.0750	0.0665	0.0000	NA	NA	NA	NA	NA	NA	NA
ENSMUST00000062542	0.3	0.2	0.5	0.2	0.3	0.4	0.7	0.23	0.68	0	0	0	0.27	0	0.2625	0.0750	0.0750	0.1125	0.1125	0.0835	0.2250	0.0000	0.7555	0.3571	0.0000	0.0000	0.3657	0.0000
ENSMUST00000033477	2.4	0.7	3.4	2.5	2.1	1.1	1.9	0.84	0.46	0.98	0.85	0.76	0.57	0.58	1.7980	1.8035	2.0660	3.5854	2.3255	2.2480	1.7520	2.1787	2.0390	2.3407	2.6782	2.9304	2.5909	2.6968
ENSMUST00000075983	0.6	0.6	0.6	0.8	0.8	0.9	0.8	1.11	0.88	0.47	0.22	0.36	0.6	0.42	0.2910	0.2888	0.2625	0.4500	0.1500	0.2480	0.3000	0.0000	0.0000	0.0000	0.0000	0.0000	0.0000	0.0000
ENSMUST00000051414	0.4	0.5	0.6	0.2	0.5	0.7	0.5	0.38	0.47	0.39	0.56	0.29	0.41	0.31	0.1105	0.1500	0.0000	0.1830	0.0375	0.1880	0.1125	0.0697	0.0000	0.0000	0.0000	0.0510	0.0000	0.0000
ENSMUST00000033537	0.1	0.2	0.3	0.4	0.2	0.2	0.3	NA	NA	NA	NA	NA	NA	NA	0.0375	0.0000	0.1250	0.0000	0.0750	0.0750	0.1125	NA	NA	NA	NA	NA	NA	NA
ENSMUST00000033522	0.6	0.8	0.3	0.4	0.6	0.3	0.3	0.47	0.43	0.25	0.42	0.29	0.41	0.35	0.2625	0.1500	0.2000	0.1125	0.0780	0.1500	0.1125	0.0000	0.1728	0.1781	0.0000	0.1342	0.1420	0.0985
ENSMUST00000151996	0.3	0.6	0.3	0.3	0.5	0.3	0.4	0.45	0.45	0.18	0.35	0.38	0.46	0.42	0.1500	0.2250	0.1430	0.1125	0.0750	0.1500	0.1125	0.0000	0.1623	0.1083	0.0594	0.0671	0.0000	0.0000
ENSMUST00000033524	0.4	0.7	0.4	0.4	0.8	0.5	0.6	0.15	0.55	0.21	0.27	0.91	0.29	0.24	0.4500	0.0750	0.0000	0.0750	0.0375	0.1125	0.1125	0.0000	0.0000	0.0000	0.9840	0.0000	0.0000	0.0000
ENSMUST00000036043	0.5	0.3	0.6	0.4	0.3	0.4	0.3	0.5	0.98	0.71	0.58	0.52	0.53	0.42	0.4500	0.2415	0.3000	0.2995	0.3213	0.1875	0.2560	0.0000	0.2936	0.1526	0.0000	0.0000	0.0767	0.0000
ENSMUST00000114672	0.3	0.2	0.1	0.4	0.2	0.4	0.3	0.04	0.1	0.11	0.09	0.1	0.11	0.06	0.0750	0.1500	0.0180	0.0375	0.0375	0.0000	0.1125	0.0000	0.0413	0.0078	0.0000	0.0000	0.0000	0.0000
ENSMUST00000088546	4.2	2.6	3.5	4.5	5.2	4.1	4.8	0.23	0.18	0.14	0.17	0.2	0.2	0.25	27.0969	26.8055	28.7675	23.4090	23.7025	25.8755	28.8000	1.1394	1.1073	1.5669	1.6153	1.6015	1.7733	1.4927
ENSMUST00000101518	4.2	2.6	3.5	4.5	5.2	4.1	4.8	0.22	0.18	0.15	0.16	0.2	0.2	0.25	27.2175	26.9905	28.9735	23.4960	23.8520	26.0695	28.8895	1.0334	0.9943	1.4992	1.1399	1.5862	1.4842	1.2788
ENSMUST00000114651	4.2	2.6	3.5	4.5	5.2	4.1	4.8	0.23	0.18	0.14	0.17	0.2	0.2	0.25	27.2175	26.9905	28.9735	23.4960	23.8520	26.0695	28.8895	1.1430	1.1096	1.5668	1.6156	1.6028	1.7774	1.4981
ENSMUST00000133327	4.2	2.5	3.5	4.5	5.2	4.1	4.8	0	0	0	0	0.37	0	0.36	27.4848	27.1500	29.3050	23.6175	24.1500	26.4645	29.0550	0.0000	0.0000	0.0000	0.0000	0.0000	0.0000	0.0000
ENSMUST00000127954	4.2	2.5	3.5	4.5	5.2	4.1	4.8	0.23	0.17	0.16	0.19	0.2	0.17	0.18	27.4848	27.1500	29.3050	23.6175	24.1500	26.4645	29.0550	0.5333	0.2998	0.3482	0.4906	0.9836	0.7631	0.4788
ENSMUST00000146177	4.2	2.5	3.5	4.5	5.2	4.1	4.8	0.23	0.17	0.16	0.17	0.21	0.2	0.26	27.4848	27.1500	29.3050	23.6175	24.1500	26.4645	29.0550	1.2917	1.0519	1.6054	1.4720	1.6264	1.5749	1.4868
ENSMUST00000148348	4.2	2.5	3.5	4.5	5.2	4.1	4.8	0.22	0.17	0.16	0.17	0.2	0.2	0.24	27.4848	27.1500	29.3050	23.6175	24.1500	26.4645	29.0550	1.1103	0.7352	1.2810	1.1413	1.3464	1.2373	1.2688
ENSMUST00000114656	4.2	2.5	3.5	4.5	5.2	4.1	4.8	0.23	0.18	0.14	0.17	0.2	0.19	0.25	27.6865	27.2720	29.5930	23.8240	24.3375	26.7940	29.2235	1.1383	1.1115	1.5605	1.6189	1.6035	1.7591	1.4779
ENSMUST00000114654	4.1	2.2	3.5	4.5	5.2	4.1	4.8	0.23	0.18	0.14	0.17	0.2	0.2	0.25	28.0195	27.4590	29.7750	24.2185	24.7800	27.4620	29.6250	1.1216	1.0749	1.5535	1.6253	1.5938	1.7436	1.4736
ENSMUST00000114655	4.1	2.2	3.5	4.5	5.2	4.1	4.8	0.23	0.18	0.14	0.17	0.2	0.2	0.25	28.0195	27.4590	29.7750	24.2185	24.7800	27.4620	29.6250	1.1216	1.0749	1.5535	1.6253	1.5938	1.7436	1.4736
ENSMUST00000114657	4.1	2.2	3.5	4.5	5.1	4.1	4.8	0.23	0.18	0.14	0.17	0.2	0.2	0.25	28.0300	27.4460	29.7750	24.2165	24.8176	27.4290	29.6275	1.1200	1.0713	1.5530	1.6251	1.5916	1.7438	1.4737
ENSMUST00000114653	4.1	2.2	3.5	4.5	5.1	4.1	4.8	0.23	0.18	0.14	0.17	0.2	0.2	0.25	28.0385	27.4375	29.7750	24.2145	24.8345	27.4180	29.6275	1.1190	1.0669	1.5524	1.6247	1.5905	1.7439	1.4743
ENSMUST00000114649	4.1	2.2	3.5	4.5	5.1	4.1	4.8	0.24	0.16	0.15	0.18	0.23	0.2	0.2	28.0415	27.4250	29.7755	24.2013	24.8570	27.4050	29.6275	1.3668	1.2228	1.4497	1.6120	1.7372	2.0659	1.2742
ENSMUST00000142584	0.2	0.2	0.1	0.3	0.4	0.2	0.1	0.23	0.19	0.19	0.13	0.24	0.28	0.38	0.1105	0.1125	0.0000	0.0000	0.0000	0.1500	0.0375	1.0293	1.1240	1.7933	1.1604	1.6069	1.5798	1.3590
ENSMUST00000141728	0	0.1	0.2	0	0	0.1	0.1	NA	NA	NA	NA	NA	NA	NA	0.0375	0.0000	0.0000	0.0000	0.0000	0.0000	0.0000	NA	NA	NA	NA	NA	NA	NA
ENSMUST00000127993	0.4	0.3	0.5	0.4	0.5	0.2	0.6	0.31	0.15	0.03	0.16	0.07	0.23	0	0.1105	0.0750	0.2625	0.1125	0.0375	0.1125	0.1500	1.5463	0.8150	1.0938	1.5806	2.1034	1.4385	1.8611
ENSMUST00000069731	0.2	0.2	0.3	0.3	0.5	0.6	0.4	0.18	0.23	0.19	0.21	0.21	0.25	0.17	0.2625	0.4125	0.5250	0.1875	0.1875	0.2480	0.3750	0.0868	0.0864	0.1258	0.0845	0.1159	0.1293	0.1128
ENSMUST00000114647	0.2	0.2	0.3	0.3	0.5	0.6	0.4	0.18	0.23	0.19	0.21	0.21	0.25	0.17	0.2625	0.4125	0.5250	0.1875	0.1875	0.2480	0.3750	0.0869	0.0864	0.1259	0.0826	0.1160	0.1295	0.1129
ENSMUST00000071848	0.2	0.2	0.3	0.3	0.6	0.6	0.4	0.18	0.23	0.19	0.21	0.21	0.25	0.17	0.2625	0.4125	0.5250	0.1875	0.1875	0.2480	0.3750	0.0870	0.0867	0.1261	0.0800	0.1161	0.1296	0.1131
ENSMUST00000096420	1.8	1.2	1.7	1.3	1.5	1.7	1.6	0.78	0.4	0.82	0.27	0.59	0.41	0.45	2.8075	2.7000	3.0343	2.7660	2.4500	3.3900	2.4925	0.9327	0.5209	1.1483	0.5392	1.0871	1.7191	1.0276
ENSMUST00000033532	0.5	0.5	0.4	0.7	0.3	0.7	0.5	0.19	0.19	0.19	0.19	0.19	0.19	0.19	1.6865	1.8440	2.3250	1.9290	1.6875	1.7545	2.2875	0.1103	0.0764	0.0829	0.0715	0.1206	0.1216	0.1132
ENSMUST00000139977	0.6	0.5	0.5	0.6	0.4	0.6	0.5	0.18	0.18	0.18	0.17	0.19	0.16	0.18	1.8245	1.8695	2.3005	2.0250	1.7250	1.7690	2.2500	0.1125	0.0731	0.0867	0.0572	0.1148	0.1255	0.1186
ENSMUST00000143097	0.6	0.4	0.4	0.6	0.5	0.6	0.6	0.18	0.19	0.18	0.18	0.19	0.18	0.18	1.8565	1.8280	2.2860	2.0245	1.7335	1.7614	2.2875	0.1084	0.0649	0.0677	0.0679	0.1147	0.1109	0.1066
ENSMUST00000151662	0.2	0.4	0.3	0.2	0.2	0.3	0.3	0.21	0.36	0.23	0.3	0.19	0.32	0.2	0.0375	0.1500	0.0750	0.0750	0.0750	0.0665	0.0750	0.1719	0.0939	0.2309	0.1330	0.1369	0.2650	0.0624
ENSMUST00000075654	0.4	0.4	0.3	0.5	0.6	0.5	0.5	NA	NA	NA	NA	NA	NA	NA	0.0375	0.0000	0.0960	0.1500	0.0355	0.0835	0.0750	NA	NA	NA	NA	NA	NA	NA
ENSMUST00000053981	3.1	2.7	1.8	2.2	2.7	1.8	2.2	0.95	0.96	0.59	0.65	0.71	0.58	0.96	12.4715	12.2625	13.6875	12.1125	12.2625	14.4296	12.0465	2.1566	2.5618	3.5176	2.3264	2.3849	3.0516	2.5153
ENSMUST00000114629	1.5	0.7	1.3	0.7	1	0.8	0.9	0.31	0.37	0.38	0.33	0.29	0.32	0.36	5.3645	5.4670	5.4725	4.5985	4.8205	5.8070	5.2720	0.3830	0.4313	0.3673	0.3316	0.3585	0.4467	0.3413
ENSMUST00000082088	1.5	0.7	1.3	0.7	1	0.8	0.9	0.32	0.37	0.38	0.33	0.3	0.32	0.36	5.3645	5.4670	5.4725	4.5985	4.8205	5.8070	5.2720	0.3809	0.4152	0.3838	0.3387	0.3494	0.4431	0.3493
ENSMUST00000101501	3.4	2	3	2.6	2.5	2.7	2.3	0.44	0.34	0.35	0.36	0.4	0.37	0.41	13.4590	16.3125	15.6750	14.7094	14.9000	14.7000	14.2170	1.6050	1.7372	2.0327	1.8927	1.8722	1.8976	1.8353
ENSMUST00000114621	3.4	2	3	2.6	2.5	2.7	2.3	0.47	0.37	0.42	0.4	0.42	0.39	0.44	13.4680	16.4055	15.6750	14.7350	14.9250	14.7485	14.2795	1.6163	1.5353	1.8715	1.6056	1.5984	1.7444	1.6239
ENSMUST00000134859	3.4	2	3	2.6	2.5	2.7	2.3	0.44	0.36	0.4	0.4	0.41	0.38	0.4	13.4681	16.4320	15.6750	14.7375	14.9250	14.7750	14.2875	1.4266	1.4509	1.8458	1.5412	1.7558	1.8122	1.4935
ENSMUST00000126208	3.4	2	3	2.6	2.6	2.7	2.3	0.44	0.37	0.4	0.4	0.41	0.38	0.41	13.4700	16.4420	15.6750	14.7470	14.9250	14.8025	14.3005	1.4264	1.5398	1.8809	1.6804	1.8421	1.8552	1.5389
ENSMUST00000025391	3.4	2	3	2.6	2.6	2.7	2.3	0.47	0.37	0.42	0.4	0.43	0.39	0.44	13.4715	16.4625	15.6750	14.7515	14.9365	14.8060	14.3315	1.6321	1.5237	1.8660	1.6119	1.6048	1.7607	1.6451
ENSMUST00000061970	3.4	2	3	2.6	2.6	2.7	2.3	0.47	0.37	0.42	0.4	0.43	0.39	0.44	13.4715	16.4625	15.6750	14.7515	14.9365	14.8060	14.3315	1.6321	1.5237	1.8660	1.6119	1.6048	1.7607	1.6451
ENSMUST00000033700	3.4	2	3	2.6	2.6	2.7	2.3	0.47	0.37	0.42	0.4	0.42	0.39	0.44	13.4715	16.4625	15.6750	14.7515	14.9365	14.8060	14.3315	1.6167	1.5331	1.8674	1.6061	1.5985	1.7450	1.6251
ENSMUST00000156452	3.4	2	3	2.6	2.6	2.7	2.3	0.45	0.36	0.41	0.4	0.41	0.38	0.41	13.4770	16.5375	15.6835	14.7900	14.9620	14.8500	14.3865	1.4510	1.3732	1.7828	1.6081	1.6551	1.7893	1.5336
ENSMUST00000101502	3.4	2.1	3	2.6	2.6	2.7	2.3	0.47	0.37	0.42	0.4	0.42	0.39	0.44	13.5000	16.6200	15.6950	14.8285	14.9625	14.9230	14.4000	1.6171	1.5350	1.8695	1.6067	1.5991	1.7463	1.6253
ENSMUST00000114617	3.4	2.1	3	2.6	2.6	2.7	2.3	0.47	0.37	0.42	0.4	0.42	0.39	0.44	13.5000	16.6200	15.6950	14.8285	14.9625	14.9230	14.4000	1.6171	1.5350	1.8695	1.6067	1.5991	1.7463	1.6253
ENSMUST00000151415	3.4	2.1	3	2.6	2.6	2.7	2.3	0.47	0.31	0.33	0.32	0.42	0.39	0.47	13.5000	16.6375	15.6965	14.8285	14.9625	14.9250	14.4000	1.3409	0.9063	1.3440	1.1935	1.1185	1.3351	1.2010
ENSMUST00000152810	3.4	2.1	3	2.6	2.6	2.7	2.3	0.44	0.32	0.34	0.37	0.4	0.37	0.43	13.5000	16.6375	15.6965	14.8285	14.9625	14.9250	14.4000	1.2704	1.5043	1.4910	1.6140	1.4556	1.7770	1.5753
ENSMUST00000129722	0.6	0.3	0.4	0.7	0.9	0.3	0.4	0.62	0.38	0.52	0.41	0.51	0.53	0.66	0.0375	0.2625	0.2250	0.1775	0.0375	0.1875	0.0000	1.9114	1.9765	2.3341	1.8639	1.6077	2.0193	1.5462
ENSMUST00000146213	4.1	3.3	2.4	3.5	3.8	3.6	5.4	0.57	0.31	0.36	0.37	0.37	0.36	0.5	20.2875	20.6465	20.3405	19.4625	17.5680	19.5981	20.9905	1.9309	1.6460	1.8678	1.9615	2.1000	2.1536	1.9407
ENSMUST00000015358	4.1	3.3	2.4	3.5	3.8	3.6	5.4	0.79	0.44	0.51	0.51	0.55	0.52	0.66	20.2875	20.6465	20.3405	19.4625	17.5680	19.5981	20.9905	2.7427	2.9271	2.9900	3.0231	2.8595	3.1537	2.9849
ENSMUST00000114597	4.1	3.3	2.4	3.5	3.8	3.6	5.4	0.79	0.44	0.51	0.51	0.55	0.52	0.66	20.2875	20.6465	20.3405	19.4625	17.5680	19.5981	20.9905	2.7427	2.9271	2.9900	3.0231	2.8595	3.1537	2.9849
ENSMUST00000114599	4.1	3.3	2.4	3.5	3.8	3.6	5.4	0.79	0.44	0.51	0.51	0.55	0.52	0.66	20.2875	20.6465	20.3405	19.4625	17.5680	19.5981	20.9905	2.7427	2.9271	2.9900	3.0231	2.8595	3.1537	2.9849
ENSMUST00000114601	4.1	3.3	2.4	3.5	3.8	3.6	5.4	0.79	0.44	0.51	0.51	0.55	0.52	0.66	20.2875	20.6465	20.3405	19.4625	17.5680	19.5981	20.9905	2.7427	2.9271	2.9900	3.0231	2.8595	3.1537	2.9849
ENSMUST00000114602	4.1	3.3	2.4	3.5	3.8	3.6	5.4	0.79	0.44	0.51	0.51	0.55	0.52	0.66	20.2875	20.6465	20.3405	19.4625	17.5680	19.5981	20.9905	2.7427	2.9271	2.9900	3.0231	2.8595	3.1537	2.9849
ENSMUST00000073451	4.1	3.3	2.4	3.5	3.8	3.6	5.4	0.74	0.44	0.49	0.49	0.53	0.51	0.63	20.3525	20.8500	20.4065	19.4965	17.6080	19.6493	21.1168	2.7807	2.9454	3.1074	3.0830	2.9769	3.2388	3.2365
ENSMUST00000080703	4.1	3.3	2.4	3.5	3.8	3.6	5.4	0.74	0.44	0.49	0.49	0.53	0.51	0.63	20.3525	20.8500	20.4065	19.4965	17.6080	19.6493	21.1168	2.7807	2.9454	3.1074	3.0830	2.9769	3.2388	3.2365
ENSMUST00000114595	4.1	3.3	2.4	3.5	3.8	3.6	5.4	0.74	0.44	0.49	0.49	0.53	0.51	0.63	20.3525	20.8500	20.4065	19.4965	17.6080	19.6493	21.1168	2.7807	2.9454	3.1074	3.0830	2.9769	3.2388	3.2365
ENSMUST00000132837	4.1	3.2	2.4	3.5	3.9	3.6	5.5	0.57	0.34	0.36	0.37	0.39	0.36	0.52	20.5350	21.1440	20.6495	19.7085	17.7083	19.8265	21.5428	2.2071	1.8732	2.6231	2.1970	2.4994	2.5074	2.2023
ENSMUST00000130909	0.2	0.1	0.2	0.2	0.3	0.2	0.2	0.58	0.32	0.36	0.34	0.34	0.31	0.49	0.0375	0.0000	0.1040	0.0000	0.0000	0.0000	0.0750	1.8028	1.6523	1.9435	1.9597	1.9808	2.0800	1.9458
ENSMUST00000149323	0.2	0.1	0.2	0.2	0.3	0.2	0.2	0.58	0.32	0.36	0.34	0.34	0.31	0.49	0.0375	0.0000	0.1040	0.0000	0.0000	0.0000	0.0750	1.8028	1.6523	1.9435	1.9597	1.9808	2.0800	1.9458
ENSMUST00000156756	0.2	0.1	0.2	0.2	0.3	0.2	0.2	0.58	0.32	0.36	0.34	0.34	0.31	0.49	0.0375	0.0000	0.1040	0.0000	0.0000	0.0000	0.0750	1.8028	1.6523	1.9435	1.9597	1.9808	2.0800	1.9458
ENSMUST00000156307	0.7	0.4	0.5	0.6	0.6	0.3	0.5	NA	NA	NA	NA	NA	NA	NA	0.1500	0.1125	0.0750	0.0750	0.1125	0.0665	0.0375	NA	NA	NA	NA	NA	NA	NA
ENSMUST00000138565	0.4	0.3	0.3	0.4	0.6	0.4	0.4	0.3	0.04	0.33	0.71	0	0.19	0	0.1105	0.1125	0.0375	0.0375	0.0375	0.0750	0.0375	0.7509	0.8978	0.0000	0.8895	0.0000	0.4932	0.0000
ENSMUST00000130179	0.4	0.2	0.3	0.2	0	0.3	0.3	0.99	0.54	0.66	0.64	0.71	0.67	0.77	0.1105	0.0000	0.0375	0.0750	0.0375	0.0375	0.0000	3.8425	4.0338	3.3344	3.8508	3.4764	3.9736	3.9015
ENSMUST00000072699	4.2	4.1	5.8	5.2	4.8	5.6	5.5	0.28	0.36	0.4	0.37	0.33	0.44	0.33	20.5125	17.4470	16.8363	14.7375	16.8205	16.5557	21.5410	3.8353	2.7674	3.5607	3.5564	3.7176	3.8576	3.4451
ENSMUST00000114582	4.2	4.1	5.8	5.2	4.8	5.6	5.5	0.28	0.36	0.4	0.37	0.33	0.44	0.33	20.5500	17.4875	16.8563	14.7735	16.8450	16.5715	21.6060	3.8250	2.7838	3.5641	3.5604	3.7520	3.8579	3.4402
ENSMUST00000015361	4.2	4.1	5.8	5.2	4.8	5.6	5.6	0.28	0.36	0.4	0.37	0.32	0.44	0.33	20.5880	17.4950	16.8803	14.8025	16.8715	16.6053	21.6750	3.8085	2.8058	3.5706	3.5678	3.8055	3.8668	3.4219
ENSMUST00000088874	4.2	4	5.8	5.2	4.8	5.6	5.6	0.28	0.36	0.4	0.37	0.32	0.44	0.33	20.6560	17.5095	16.9153	14.8580	16.9630	16.6720	21.8625	3.7482	2.8870	3.5633	3.6088	3.8992	3.8734	3.3690
ENSMUST00000123100	3.4	2.7	4.2	3.5	3.9	4.5	4.3	0.04	0.39	0.02	0.02	0.08	0.18	0.3	22.3398	18.7235	20.3290	16.9670	18.4540	19.0103	23.9855	1.7389	1.3688	3.6072	1.4283	2.9722	2.0619	1.4859
ENSMUST00000132145	0.4	0.3	0.2	0.2	0.5	0.6	0.5	0.17	0.49	0.34	0.26	0.23	0.51	0.23	3.9265	3.1545	5.0165	3.4430	2.7894	4.1025	3.6935	2.8863	2.3669	2.9393	2.8677	4.1635	5.0822	2.3075
ENSMUST00000070449	0.5	0.6	0.6	0.9	0.9	0.7	0.6	0.41	0.55	0.65	0.63	0.62	0.76	0.47	0.3375	0.1875	0.2250	0.1875	0.0375	0.1695	0.3750	0.2288	0.2629	0.0815	0.1345	0.2335	0.0000	0.1161
ENSMUST00000131554	0.5	0.6	0.7	0.9	1.1	0.7	0.6	0.34	0.47	0.62	0.64	0.69	0.65	0.39	0.3375	0.1125	0.3465	0.1125	0.1125	0.2250	0.3780	0.0000	0.0000	0.2860	0.2287	0.0000	0.0000	0.0000
ENSMUST00000144712	0.5	0.6	0.7	0.9	1.1	0.7	0.6	0.34	0.47	0.62	0.64	0.69	0.65	0.39	0.3375	0.1125	0.3465	0.1125	0.1125	0.2250	0.3780	0.0000	0.0000	0.2860	0.2287	0.0000	0.0000	0.0000
ENSMUST00000114577	4.3	3.2	4	5	4.2	5.9	5.3	0.2	0.13	0.22	0.12	0.3	0.28	0.22	14.1750	14.9625	13.8555	15.0025	13.6645	13.0560	13.1275	0.8787	0.8698	1.0356	0.9354	1.2761	1.3326	1.0708
ENSMUST00000114578	4.6	4	4.4	5.3	4.5	6.1	5.5	0.25	0.11	0.24	0.09	0.18	0.22	0.14	26.4855	27.0750	25.6223	27.8510	25.1530	24.5735	26.2500	1.0930	1.2402	1.6561	1.4105	1.7345	2.2373	0.9962
ENSMUST00000114576	4.6	4.1	4.4	5.3	4.5	6.1	5.5	0.2	0.13	0.22	0.12	0.29	0.28	0.22	26.5875	27.1185	25.7823	27.9845	25.0944	24.6552	26.4375	0.9623	0.8222	1.2047	0.9471	1.5458	1.6111	1.1375
ENSMUST00000114575	4.6	4.1	4.4	5.3	4.5	6.1	5.5	0.2	0.13	0.22	0.12	0.29	0.28	0.22	26.5659	27.1388	25.7823	27.9708	25.0670	24.6552	26.4375	0.9724	0.8243	1.2103	0.9552	1.5506	1.6194	1.1397
ENSMUST00000154054	4.6	4.1	4.4	5.3	4.5	6.1	5.5	0.32	0.26	0.23	0.25	0.38	0.29	0.27	26.5659	27.1388	25.7823	27.9708	25.0670	24.6552	26.4375	0.3771	0.3100	0.2437	0.3381	0.2835	0.3709	0.2505
ENSMUST00000101496	4.6	4.1	4.4	5.3	4.5	6.1	5.5	0.32	0.24	0.2	0.23	0.4	0.29	0.27	26.5605	27.1405	25.7823	27.9708	25.0570	24.6552	26.4375	0.3041	0.2583	0.3192	0.3189	0.2961	0.4247	0.2909
ENSMUST00000138979	4.6	4.1	4.4	5.3	4.5	6.1	5.5	0.26	0.11	0.25	0.09	0.18	0.22	0.15	26.5500	27.1405	25.7823	27.9708	25.0500	24.6503	26.4375	1.1877	1.1765	1.8475	1.5179	1.8641	2.4491	1.1598
ENSMUST00000154780	0.3	0.1	0.3	0.2	0.2	0.2	0.1	0.15	0.14	0.19	0.2	0.14	0.19	0.13	0.1105	0.1125	0.1125	0.0375	0.1125	0.1125	0.0375	0.3054	0.1798	0.1976	0.2035	0.1757	0.2737	0.0000
ENSMUST00000101495	0.2	0.6	0.5	0.3	0.3	0.4	0.7	0.23	0.16	0.28	0.25	0.27	0.44	0.26	0.1875	0.1910	0.1125	0.1500	0.0375	0.2250	0.1125	0.3890	0.5999	0.3925	0.3057	0.3005	0.5049	0.6132
ENSMUST00000126362	0.7	0.8	0.8	0.8	0.7	1.1	1.1	0.31	0.39	0.38	0.42	0.54	0.51	0.49	1.5815	1.6278	2.0250	2.0710	0.8680	1.0765	1.7085	0.0000	0.1436	0.0806	0.1425	0.0000	0.3247	0.3441
ENSMUST00000048790	0.9	0.8	0.8	0.9	0.7	1.2	1	0.48	0.46	0.62	0.61	0.65	0.58	0.48	1.5745	1.6278	1.9875	2.0910	0.9545	0.9235	1.7275	0.1670	0.0494	0.1714	0.1006	0.1916	0.1579	0.0000
ENSMUST00000066116	0.3	0.3	0.3	0.4	0.4	0.3	0.2	0.36	0.42	0.34	0.37	0.36	0.33	0.3	0.0375	0.2250	0.0000	0.0750	0.1500	0.1125	0.0750	0.2084	0.0624	0.1991	0.0378	0.0508	0.0584	0.1046
ENSMUST00000114569	0.2	0.3	0.3	0.4	0.2	0.4	0.4	0.33	0.33	0.42	0.46	0.36	0.4	0.36	0.0375	0.0750	0.0375	0.1223	0.1125	0.1125	0.1875	0.1533	0.0639	0.1722	0.1700	0.1769	0.0000	0.1661
ENSMUST00000137031	0.2	0.6	0.3	0.3	0.4	0.4	0.3	0.32	0.31	0.41	0.46	0.36	0.43	0.38	0.1105	0.2888	0.1350	0.2375	0.0750	0.0375	0.1875	0.0918	0.1250	0.1663	0.1359	0.2379	0.0000	0.1882
ENSMUST00000006020	0.4	0.6	0.4	0.4	0.7	0.4	0.6	0.34	0.38	0.37	0.39	0.33	0.43	0.38	0.2625	0.1910	0.0000	0.1125	0.1500	0.0835	0.2625	0.2776	0.1734	0.2158	0.1412	0.1709	0.1355	0.2692
ENSMUST00000145642	0.4	0.6	0.4	0.4	0.7	0.4	0.6	0.27	0.22	0.32	0.3	0.26	0.36	0.3	0.2625	0.1910	0.0000	0.1125	0.1500	0.0835	0.2625	0.1343	0.1543	0.1302	0.0298	0.0699	0.2221	0.1288
ENSMUST00000048675	0.5	0.8	0.7	0.4	0.4	0.5	0.2	NA	NA	NA	NA	NA	NA	NA	0.3750	0.1910	0.0495	0.0375	0.0750	0.3375	0.1125	NA	NA	NA	NA	NA	NA	NA
ENSMUST00000114553	0.4	0.7	0.8	0.6	1	0.8	0.6	0.36	0.38	0.38	0.37	0.45	0.54	0.34	0.6240	0.4125	0.5240	0.2465	0.2625	0.4425	0.5250	0.1965	0.1244	0.1825	0.1548	0.2758	0.1386	0.1126
ENSMUST00000033711	0.4	0.5	0.7	0.6	0.9	0.7	0.6	0.36	0.45	0.36	0.37	0.48	0.58	0.3	0.6240	0.4125	0.4875	0.2250	0.2420	0.4425	0.5025	0.1621	0.1989	0.2174	0.2507	0.2772	0.1693	0.1806
ENSMUST00000060248	0.4	0.4	0.7	0.6	0.7	0.4	0.5	NA	NA	NA	NA	NA	NA	NA	0.1500	0.0750	0.2625	0.3750	0.0750	0.0665	0.1125	NA	NA	NA	NA	NA	NA	NA
ENSMUST00000033715	5.5	5.9	3.4	4	5.6	4.5	5	0.67	0.45	0.41	0.36	0.87	0.56	0.7	19.4245	21.5365	19.4220	19.3280	22.2590	22.2640	18.9455	2.6459	2.6791	2.8490	2.4220	2.7036	3.0646	3.0574
ENSMUST00000155663	1.7	0.9	0.9	0.4	1.6	1.2	1.2	0.39	0.35	0.22	0.22	0.59	0.41	0.44	0.1500	0.1500	0.0750	0.1223	0.1125	0.1125	0.2250	1.9049	1.5767	1.4553	1.2492	1.5547	1.6481	1.7137
ENSMUST00000114546	0.4	0.6	0.7	0.9	0.7	0.8	0.7	0.44	0.45	0.43	0.51	0.5	0.45	0.41	1.7250	1.4578	2.1000	3.1975	1.5750	2.3075	2.0705	0.2637	0.2303	0.3165	0.1880	0.1931	0.2941	0.2254
ENSMUST00000114543	0.4	0.6	0.7	0.9	0.7	0.8	0.8	0.44	0.45	0.43	0.51	0.5	0.45	0.41	1.7250	1.4578	2.1000	3.1975	1.5750	2.3015	2.0775	0.2643	0.2309	0.3147	0.1893	0.1934	0.2943	0.2247
ENSMUST00000134588	0.6	0.6	0.8	0.9	0.7	0.7	0.7	0.33	0.52	0.42	0.53	0.47	0.53	0.37	1.3870	1.0110	1.0835	2.3410	1.1650	1.4001	1.5500	0.2484	0.2346	0.2298	0.0608	0.3552	0.1652	0.2588
ENSMUST00000060418	0.3	0.7	0.6	0.4	0.8	0.6	0.8	0.36	0.43	0.42	0.55	0.58	0.65	0.39	0.3070	0.0750	0.3375	0.1500	0.1125	0.2250	0.2625	0.1987	0.3269	0.0000	0.4213	0.2352	0.4028	0.0000
ENSMUST00000088459	0.1	0.2	0.1	0.1	0.1	0.1	0.1	0.16	0.14	0.16	0.19	0.16	0.18	0.22	0.0375	0.0000	0.0270	0.0000	0.0000	0.0000	0.0375	0.0311	0.0519	0.0000	0.0000	0.0000	0.0371	0.0440
ENSMUST00000135742	0	0.3	0.2	0.2	0.1	0.2	0.2	0.01	0.09	0.05	0.08	0.11	0.08	0.07	0.0375	0.0000	0.0046	0.0000	0.0000	0.0000	0.0710	0.0000	0.0412	0.0000	0.0000	0.0000	0.0000	0.0000
ENSMUST00000114518	0	0.3	0.2	0.2	0.1	0.2	0.2	0.02	0.08	0.05	0.09	0.1	0.07	0.06	0.0375	0.0000	0.0046	0.0000	0.0000	0.0000	0.0710	0.0000	0.0460	0.0000	0.0000	0.0000	0.0000	0.0000
ENSMUST00000097221	0.1	0.1	0.2	0.1	0	0	0.2	0.03	0.09	0.04	0.09	0.11	0.08	0.07	0.0375	0.0375	0.0570	0.0000	0.0000	0.0000	0.0000	0.0000	0.0645	0.0000	0.0000	0.0000	0.0000	0.0000
ENSMUST00000137641	0	0.3	0.3	0.5	0.4	0.3	0.4	0.09	0.12	0.14	0.15	0.15	0.13	0.08	0.2475	0.1875	0.3012	0.1875	0.2030	0.4125	0.2080	0.0976	0.0000	0.0858	0.0258	0.0000	0.0737	0.0328
ENSMUST00000138149	0	0.3	0.3	0.5	0.4	0.3	0.4	0.09	0.12	0.14	0.15	0.15	0.13	0.08	0.2475	0.1875	0.3012	0.1910	0.2050	0.4125	0.2080	0.0976	0.0000	0.0858	0.0258	0.0000	0.0738	0.0328
ENSMUST00000101486	0	0.3	0.3	0.5	0.5	0.3	0.4	0.09	0.12	0.14	0.15	0.15	0.13	0.08	0.2475	0.1875	0.3012	0.1975	0.2090	0.4125	0.2080	0.0978	0.0000	0.0860	0.0259	0.0000	0.0739	0.0328
ENSMUST00000156188	0.2	0.2	0.4	0.4	0.3	0.4	0.2	0.04	0.05	0.09	0.06	0.05	0.13	0.05	0.4500	0.1435	0.1804	0.2510	0.2250	0.3155	0.3750	0.0000	0.0688	0.0892	0.0056	0.0000	0.0000	0.0408
ENSMUST00000069077	0.2	0.2	0.4	0.4	0.3	0.4	0.2	0.03	0.05	0.08	0.05	0.05	0.12	0.05	0.4500	0.1435	0.1804	0.2510	0.2250	0.3155	0.3750	0.0000	0.1090	0.0924	0.0325	0.0000	0.0000	0.0386
ENSMUST00000069103	0.2	0.2	0.4	0.4	0.3	0.4	0.2	0.03	0.05	0.08	0.05	0.05	0.12	0.05	0.4500	0.1435	0.1804	0.2510	0.2250	0.3155	0.3750	0.0000	0.1090	0.0924	0.0325	0.0000	0.0000	0.0386
ENSMUST00000124904	0.2	0.2	0.4	0.4	0.3	0.4	0.2	0.03	0.05	0.08	0.05	0.05	0.12	0.05	0.4500	0.1435	0.1804	0.2510	0.2250	0.3155	0.3750	0.0000	0.1090	0.0924	0.0325	0.0000	0.0000	0.0386
ENSMUST00000114506	0.2	0.2	0.4	0.4	0.3	0.4	0.2	0.03	0.08	0.16	0.05	0	0.18	0.08	0.4500	0.1435	0.1804	0.2510	0.2250	0.3155	0.3750	NA	NA	NA	NA	NA	NA	NA
ENSMUST00000081827	0.2	0.2	0.3	0.3	0.3	0.3	0.2	0.03	0.05	0.08	0.05	0.05	0.12	0.04	0.4500	0.1435	0.1804	0.2510	0.2191	0.3155	0.3750	0.0000	0.1100	0.0936	0.0336	0.0000	0.0000	0.0388
ENSMUST00000127701	0.1	0	0.1	0	0.1	0.1	0.1	0.08	0.21	0.18	0.13	0	0.29	0.02	0.0750	0.0000	0.0000	0.0000	0.0000	0.0375	0.0000	0.0000	0.1050	0.0000	0.0000	0.0000	0.0000	0.3997
ENSMUST00000142237	0.2	0.1	0	0.1	0.3	0.2	0.3	0.05	0.07	0.07	0.08	0.06	0.14	0.02	0.1105	0.0375	0.0499	0.0000	0.0000	0.0375	0.0000	0.0000	0.0000	0.0000	0.0000	0.0000	0.0000	0.0000
ENSMUST00000105111	7.8	6.9	7.7	8	7.5	8	8.1	0.59	0.39	0.52	0.65	0.13	0.45	0.49	28.8145	26.4620	26.9165	30.3665	27.5185	26.2855	29.1280	0.5204	0.2243	0.5199	0.4903	0.9739	0.8336	0.6706
ENSMUST00000033731	3.4	1.6	4.6	4.4	3.4	3.6	3.8	0.75	0.48	0.72	0.67	0.77	0.6	0.85	17.7525	18.6880	20.4575	19.0600	18.4300	18.5440	17.6625	4.2372	4.3254	5.1580	4.2606	4.3652	4.1353	4.3717
ENSMUST00000114499	3.4	1.6	4.6	4.4	3.4	3.6	3.8	0.75	0.48	0.72	0.67	0.77	0.6	0.85	17.7525	18.6880	20.4575	19.0600	18.4300	18.5440	17.6625	4.2372	4.3254	5.1580	4.2606	4.3652	4.1353	4.3717
ENSMUST00000159795	3.4	1.6	4.6	4.4	3.4	3.6	3.8	0.76	0.48	0.72	0.68	0.77	0.61	0.86	17.7525	18.6945	20.4645	19.0600	18.4345	18.5440	17.6625	4.4360	4.5277	5.3035	4.3962	4.3402	4.2219	4.5196
ENSMUST00000139996	0.8	0.6	0.8	0.5	0.7	0.9	0.4	0.48	0.35	0.36	0.34	0.46	0.26	0.51	0.2240	0.4875	0.3505	0.1875	0.1125	0.3000	0.3395	1.8028	1.5365	2.6989	2.0115	2.6832	2.2992	2.3807
ENSMUST00000033740	0.5	0.5	0.6	0.6	0.8	0.6	0.8	0.43	0.47	0.39	0.43	0.52	0.45	0.37	0.5945	0.5250	0.8438	0.7295	0.3213	0.5655	0.4875	0.2749	0.3995	0.3521	0.2655	0.1277	0.2402	0.3117
ENSMUST00000114495	0.5	0.5	0.6	0.6	0.8	0.6	0.8	0.42	0.45	0.38	0.42	0.51	0.43	0.37	0.5945	0.5250	0.8438	0.7350	0.3213	0.5655	0.4875	0.2707	0.3078	0.3467	0.2077	0.1576	0.2124	0.3521
ENSMUST00000086470	0.5	0.6	0.8	0.7	0.7	0.5	0.7	0.41	0.45	0.39	0.41	0.49	0.42	0.36	0.5585	0.5394	0.8235	0.8505	0.3213	0.6170	0.5250	0.2335	0.2408	0.2740	0.2062	0.1901	0.2063	0.3369
ENSMUST00000133394	0.9	0.4	1.5	0.9	1.1	0.9	1.4	0.67	0.79	1.04	0.82	0.81	0.74	0.78	2.1375	2.0050	2.6695	2.5840	2.1405	2.0835	2.2594	NA	NA	NA	NA	NA	NA	NA
ENSMUST00000141945	0.9	0.4	1.5	0.9	1.1	0.9	1.4	0.67	0.79	1.04	0.82	0.81	0.74	0.78	2.1595	2.0130	2.7115	2.5875	2.1750	2.1000	2.2690	NA	NA	NA	NA	NA	NA	NA
ENSMUST00000140803	0.9	0.4	1.5	0.9	1.1	0.9	1.4	0.67	0.79	1.04	0.82	0.82	0.74	0.78	2.1764	2.0245	2.7325	2.5925	2.2030	2.1105	2.2745	NA	NA	NA	NA	NA	NA	NA
ENSMUST00000033741	0.9	0.4	1.5	0.9	1.1	0.9	1.4	0.67	0.73	0.9	0.74	0.76	0.73	0.74	2.1790	2.0250	2.7375	2.5945	2.2110	2.1130	2.2760	NA	NA	NA	NA	NA	NA	NA
ENSMUST00000130873	0.9	0.4	1.5	0.9	1.1	0.9	1.4	0.67	0.73	0.9	0.74	0.76	0.73	0.74	2.1790	2.0250	2.7375	2.5945	2.2110	2.1130	2.2760	NA	NA	NA	NA	NA	NA	NA
ENSMUST00000155231	0.5	1.1	1.1	1.1	0.8	0.5	0.6	0.43	0.23	0.75	0.38	0.7	1.17	1.54	0.2465	0.1910	0.1125	0.0778	0.0750	0.1500	0.1875	0.8648	0.0227	0.8333	0.0000	0.9113	0.0000	0.0000
ENSMUST00000033744	0.5	0.5	0.7	0.6	1	1	0.9	0.43	0.52	0.5	0.48	0.51	0.54	0.48	0.4125	0.5625	0.3750	0.1875	0.1125	0.4680	0.2935	0.2411	0.2685	0.2351	0.2155	0.2487	0.2352	0.1735
ENSMUST00000088429	0.5	0.5	0.7	0.6	1	1	0.9	0.41	0.5	0.49	0.49	0.52	0.53	0.48	0.4125	0.5625	0.3750	0.1875	0.1125	0.4680	0.2935	0.2055	0.2806	0.2913	0.2011	0.2185	0.1780	0.2396
ENSMUST00000114479	0.5	0.5	0.7	0.6	1	1	0.9	0.41	0.5	0.49	0.49	0.52	0.53	0.48	0.4125	0.5625	0.3750	0.1875	0.1125	0.4680	0.2935	0.2055	0.2806	0.2913	0.2011	0.2185	0.1780	0.2396
ENSMUST00000114480	0.5	0.5	0.7	0.6	1	1	0.9	0.41	0.5	0.49	0.49	0.52	0.53	0.48	0.4125	0.5625	0.3750	0.1875	0.1125	0.4680	0.2935	0.2055	0.2806	0.2913	0.2011	0.2185	0.1780	0.2396
ENSMUST00000019701	0.6	0.6	0.4	0.8	1	0.9	0.7	0.57	0.61	0.67	0.81	0.63	1.03	0.5	1.1625	1.2115	0.8475	0.9530	0.4695	0.6750	1.1250	0.1752	0.5702	0.3544	0.2971	0.1780	0.3701	0.3320
ENSMUST00000033752	1.6	0.8	2	1.9	1.6	1.9	2.1	1.42	1.63	2.16	1.82	1.96	1.99	1.64	10.0820	8.2284	9.9240	9.7815	8.9543	10.3020	8.9870	4.7572	5.9782	4.9665	4.9581	5.1698	5.7600	5.2345
ENSMUST00000114465	1.6	0.8	2	1.9	1.6	1.9	2.1	1.42	1.63	2.16	1.82	1.96	1.99	1.64	10.0820	8.2284	9.9240	9.7815	8.9543	10.3020	8.9870	4.7572	5.9782	4.9665	4.9581	5.1698	5.7600	5.2345
ENSMUST00000114467	1.6	0.8	2	1.9	1.6	1.9	2.1	1.42	1.63	2.16	1.82	1.96	1.99	1.64	10.0820	8.2284	9.9240	9.7815	8.9543	10.3020	8.9870	4.7572	5.9782	4.9665	4.9581	5.1698	5.7600	5.2345
ENSMUST00000146796	0.5	0.4	1	0.5	0.6	0.5	0.7	1.53	1.76	2.26	1.9	2.08	2.07	1.7	0.1105	0.1485	0.2005	0.0375	0.1655	0.1835	0.3505	5.6780	6.5854	5.3961	5.4757	5.7112	5.0932	6.2441
ENSMUST00000114464	0.8	1.3	1	0.8	0.6	0.6	0.9	1.53	1.76	2.27	1.9	2.08	2.07	1.7	0.1105	0.1125	0.1875	0.1223	0.2250	0.2250	0.1500	5.4962	5.4522	4.3180	5.5967	5.2767	5.1730	5.6862
ENSMUST00000114461	7.6	8.9	8.7	8	7.6	7.6	6.9	0.86	0.54	0.73	0.91	0.98	0.94	0.83	31.1515	30.0150	32.1885	34.4075	30.9305	30.3650	31.0350	3.6928	3.0254	3.5984	3.6286	3.4318	3.0869	2.7976
ENSMUST00000002084	7.6	8.9	8.7	8	7.6	7.6	6.9	1.04	0.63	0.9	1.01	1.14	1.09	0.93	31.1515	30.0150	32.1885	34.4075	30.9305	30.3650	31.0350	5.0450	4.9013	5.2905	4.7143	4.8302	4.8054	4.6033
ENSMUST00000146812	0.3	0.8	0.8	0.8	1	0.9	0.6	0.61	0.74	0.91	0.76	0.74	0.85	0.83	0.2240	0.3341	0.2625	0.1500	0.1500	0.3000	0.1500	0.6815	0.8651	0.6221	0.5311	0.6300	0.6927	0.6063
ENSMUST00000147127	0.3	0.8	0.8	0.8	1	0.9	0.6	0.61	0.74	0.91	0.76	0.74	0.85	0.83	0.2240	0.3341	0.2625	0.1500	0.1500	0.3000	0.1500	0.6815	0.8651	0.6221	0.5311	0.6300	0.6927	0.6063
ENSMUST00000149478	0.3	0.8	0.8	0.8	1	0.9	0.6	0.61	0.74	0.91	0.76	0.74	0.85	0.83	0.2240	0.3341	0.2625	0.1500	0.1500	0.3000	0.1500	0.6815	0.8651	0.6221	0.5311	0.6300	0.6927	0.6063
ENSMUST00000002079	0.3	0.8	0.8	0.8	1	0.9	0.6	0.61	0.74	0.91	0.76	0.74	0.85	0.83	0.2240	0.3341	0.2625	0.1500	0.1500	0.3000	0.1500	0.6821	0.8645	0.6235	0.5315	0.6272	0.6942	0.6042
ENSMUST00000154427	0.9	1.1	0.9	0.6	0.8	0.8	0.7	0.74	0.9	1.08	0.82	0.81	0.84	0.92	0.3660	0.2415	0.4200	0.2410	0.1125	0.1720	0.2520	0.6240	0.7845	0.3204	0.3829	0.6699	0.7557	0.5622
ENSMUST00000155096	1	1.1	0.9	0.6	0.8	0.9	0.7	0.8	0.88	1.04	0.66	0.82	1.01	0.98	0.3660	0.2415	0.4435	0.2250	0.1125	0.1500	0.2935	0.5756	0.7644	0.6123	0.7972	0.4209	0.7099	0.4889
ENSMUST00000002081	5.8	5.4	6.4	5.7	5.6	5.6	5.5	3.41	3.4	2.68	3.83	4.19	3.91	3.41	0.5625	0.3750	0.2250	0.4125	0.3000	0.3750	0.6370	NA	NA	NA	NA	NA	NA	NA
ENSMUST00000136664	5.8	5.4	6.4	5.7	5.6	5.6	5.5	3.41	3.4	2.68	3.83	4.19	3.91	3.41	0.5625	0.3750	0.2250	0.4125	0.3000	0.3750	0.6370	NA	NA	NA	NA	NA	NA	NA
ENSMUST00000137045	3.3	2.4	4	3.1	3	2.9	2.6	NA	NA	NA	NA	NA	NA	NA	0.4215	0.4500	0.3750	0.2148	0.1875	0.3375	0.1125	NA	NA	NA	NA	NA	NA	NA
ENSMUST00000139630	3.3	2.4	3.9	3.1	3	2.9	2.5	NA	NA	NA	NA	NA	NA	NA	0.4570	0.4500	0.3750	0.2148	0.1875	0.3375	0.1125	NA	NA	NA	NA	NA	NA	NA
ENSMUST00000002090	12.2	12.2	15.7	14.9	13.4	14	10.6	0.99	1.36	1.9	2.08	1.43	1.81	1.23	41.5875	42.5450	43.8175	49.4185	45.3030	42.9560	42.6035	5.8268	7.3383	6.2130	7.7662	7.2216	8.7717	6.7239
ENSMUST00000136544	12.1	12.4	15.7	14.8	13.4	14	10.5	NA	NA	NA	NA	NA	NA	NA	40.5341	41.0050	41.9035	48.8870	43.9780	40.8910	40.9875	NA	NA	NA	NA	NA	NA	NA
ENSMUST00000155552	12.1	12.3	15.7	14.8	13.4	14	10.5	1.21	1.03	2.54	2.84	1.67	2.35	1.32	40.5210	40.9875	41.8725	48.8470	43.9134	40.8670	40.9751	NA	NA	NA	NA	NA	NA	NA
ENSMUST00000141721	12.1	12.3	15.7	14.8	13.4	14	10.5	0.99	1.36	1.9	2.08	1.43	1.8	1.22	40.5210	40.9875	41.8725	48.8470	43.9134	40.8670	40.9751	5.8774	7.6966	6.2539	7.6296	7.3109	8.4612	6.5159
ENSMUST00000130738	12.1	12.3	15.7	14.8	13.4	14	10.5	0.98	1.39	1.93	2.07	1.41	1.78	1.23	40.1115	40.6215	41.0475	48.2245	43.0894	40.2580	40.2695	5.8924	7.8024	6.1736	7.6871	7.2982	8.4255	6.5710
ENSMUST00000142829	12.1	12.2	15.6	14.8	13.4	14	10.5	1.34	1.05	1.99	2.4	1.27	3.17	0.95	39.5585	40.1812	40.2234	47.4905	42.1870	39.5620	39.5185	NA	NA	NA	NA	NA	NA	NA
ENSMUST00000129239	0.7	0.9	1.6	1.1	1	0.7	0.7	1	1.35	1.89	2.08	1.43	1.81	1.22	2.6250	1.4630	2.1030	5.9930	3.1170	2.5500	2.5500	5.3715	3.9823	6.5909	4.8296	7.3757	9.0929	5.1717
ENSMUST00000033765	2	1.6	1.4	1.4	2.1	1.8	2.4	0.93	0.78	0.87	0.92	1.38	1.13	1.09	0.2240	0.1910	0.1125	0.2625	0.2625	0.1500	0.2420	2.1684	2.0128	1.7695	1.5792	2.2512	2.5535	1.9384
ENSMUST00000131088	2	1.6	1.4	1.4	2.1	1.8	2.4	1.17	1.22	1.49	1.96	2.11	1.4	1.32	0.2240	0.1910	0.1125	0.2625	0.2625	0.1500	0.2425	3.2553	1.3162	2.4242	0.9622	3.2636	2.0296	1.9726
ENSMUST00000101470	2	1.6	1.4	1.4	2.1	1.8	2.5	1.18	0.8	1.04	0.75	1.29	1	0.94	0.2240	0.1910	0.1125	0.2625	0.2625	0.1500	0.2455	NA	NA	NA	NA	NA	NA	NA
ENSMUST00000114395	2	1.6	1.4	1.4	2.1	1.8	2.5	1.04	0.93	1.07	1.11	1.62	1.34	1.17	0.2240	0.1910	0.1125	0.2625	0.2625	0.1500	0.2475	3.0992	2.0224	0.9940	1.1478	2.1944	2.4118	2.1049
ENSMUST00000033771	0.4	0.6	0.6	0.5	0.3	0.7	0.3	0.2	0.31	0.29	0.23	0.28	0.28	0.22	0.0375	0.0750	0.1500	0.1500	0.2250	0.0665	0.3000	0.1107	0.1307	0.1119	0.1888	0.1604	0.1631	0.1765
ENSMUST00000101457	0.4	0.6	0.6	0.5	0.3	0.7	0.3	0.2	0.31	0.29	0.23	0.28	0.28	0.22	0.0375	0.0750	0.1500	0.1500	0.2250	0.0665	0.3000	0.1107	0.1307	0.1103	0.1888	0.1605	0.1632	0.1766
ENSMUST00000135307	0.4	0.6	0.6	0.5	0.3	0.7	0.3	0.23	0.37	0.34	0.25	0.34	0.36	0.25	0.0375	0.0750	0.1500	0.1500	0.2250	0.0665	0.3000	NA	NA	NA	NA	NA	NA	NA
ENSMUST00000123401	0.3	0.6	0.1	0.4	0.3	0.5	0.4	0.21	0.32	0.27	0.2	0.33	0.29	0.24	0.1500	0.0750	0.1000	0.1790	0.1335	0.2250	0.1500	0.0581	0.0692	0.0632	0.2167	0.1921	0.1253	0.0925
ENSMUST00000145443	0.3	0.6	0.1	0.4	0.3	0.5	0.4	0.29	0.32	0.36	0	0.25	0.25	0.2	0.1500	0.0750	0.0895	0.1875	0.1240	0.2250	0.1500	0.0000	0.0000	0.0000	0.0000	0.0000	0.0000	0.0000
ENSMUST00000127445	0.3	0.6	0.1	0.3	0.3	0.4	0.3	0.21	0.32	0.27	0.2	0.33	0.29	0.24	0.1500	0.1125	0.0375	0.1125	0.1125	0.1875	0.1500	0.0572	0.0722	0.0697	0.2040	0.1756	0.1256	0.0552
ENSMUST00000010127	0.5	0.2	0.3	0.3	0.6	0.4	0.3	0.23	0.23	0.28	0.29	0.31	0.34	0.23	0.2240	0.1500	0.1125	0.1500	0.1125	0.0665	0.1125	0.1476	0.2088	0.1686	0.1411	0.1920	0.2475	0.1651
ENSMUST00000156959	0.5	0.2	0.3	0.3	0.6	0.4	0.3	0.22	0.21	0.22	0.29	0.31	0.35	0.25	0.2240	0.1500	0.1125	0.1500	0.1125	0.0665	0.1125	0.1257	0.2287	0.0999	0.1477	0.1877	0.2627	0.1263
ENSMUST00000002029	4.7	2.7	5.6	4.5	4	4.7	5.3	0.92	0.56	0.58	0.65	0.84	0.64	0.59	12.8605	13.6125	13.4033	16.4438	14.3625	13.7100	12.5620	5.1668	6.3353	4.3552	6.2359	6.6233	6.9670	5.9830
ENSMUST00000096424	4.7	2.7	5.6	4.5	4	4.7	5.3	0.77	0.33	0.63	0.54	0.78	0.47	0.51	12.8770	13.6125	13.4748	16.5035	14.4195	13.7580	12.6040	5.5337	6.2636	5.3704	6.5452	6.2959	5.7053	6.2713
ENSMUST00000129516	4.7	2.7	5.6	4.5	4	4.7	5.3	NA	NA	NA	NA	NA	NA	NA	12.8770	13.6125	13.4793	16.5138	14.4296	13.7625	12.6040	NA	NA	NA	NA	NA	NA	NA
ENSMUST00000119197	4.8	2.8	5.6	4.5	4	4.7	5.3	1.11	0.56	0.76	1	1.21	0.85	0.91	12.8770	13.6190	13.4923	16.5375	14.4545	13.7625	12.6040	1.1782	1.0242	0.9644	1.6815	1.3898	1.6129	1.2510
ENSMUST00000152288	4.8	2.8	5.6	4.5	4	4.7	5.3	0.77	0.34	0.64	0.49	0.8	0.48	0.52	12.8770	13.6230	13.4923	16.5375	14.4545	13.7625	12.6040	5.9243	6.3320	6.0386	6.7756	7.2599	5.7816	7.4914
ENSMUST00000088313	4.8	2.8	5.6	4.5	4	4.7	5.3	1.14	0.55	0.82	0.99	1.21	0.87	0.97	12.8770	13.6290	13.4988	16.5375	14.4545	13.7625	12.6145	1.2526	1.1662	1.0195	0.9463	1.6986	1.2203	1.0297
ENSMUST00000008826	13.6	12.2	12	11.3	12.2	10.2	11	1.79	1.26	0.65	2.33	1.66	1.09	0.82	16.9655	20.5755	22.1175	16.5515	17.8875	19.0125	18.5250	NA	NA	NA	NA	NA	NA	NA
ENSMUST00000151702	13.6	12.2	12.1	11.3	12.2	10.2	11	1.9	1.98	0.71	2.26	1.76	1.41	1.25	17.1795	20.7750	22.3575	16.8135	18.0635	19.1160	18.6305	NA	NA	NA	NA	NA	NA	NA
ENSMUST00000149171	13.6	12.2	12.1	11.3	12.2	10.2	11	NA	NA	NA	NA	NA	NA	NA	17.1813	20.7755	22.3615	16.8225	18.0750	19.1250	18.6335	NA	NA	NA	NA	NA	NA	NA
ENSMUST00000074085	13.6	12.2	12.1	11.3	12.2	10.2	11	1.79	1.26	0.64	2.33	1.66	1.09	0.82	17.1983	20.8060	22.3705	16.8260	18.0874	19.1292	18.6415	NA	NA	NA	NA	NA	NA	NA
ENSMUST00000142142	13.5	12	12	11.3	12	10.1	11	NA	NA	NA	NA	NA	NA	NA	17.3750	20.9995	22.4485	17.2690	18.1713	19.1458	18.5440	NA	NA	NA	NA	NA	NA	NA
ENSMUST00000135690	13.5	12	12	11.3	12	10.1	11	1.65	1.31	0.53	2.2	1.64	1.11	0.97	17.3425	21.0055	22.4890	17.3890	18.1368	19.0755	18.5320	NA	NA	NA	NA	NA	NA	NA
ENSMUST00000125775	13.5	12	12	11.3	12	10.1	11	3.04	4.53	1.42	3.66	3.2	2.85	2.54	17.3376	21.0158	22.5095	17.4330	18.1035	19.0456	18.5310	NA	NA	NA	NA	NA	NA	NA
ENSMUST00000134330	9.9	9	9.8	7.9	8.8	7.3	7.9	1.75	1.72	0.65	2.14	1.63	1.3	1.16	15.4496	19.5450	21.2173	16.9125	16.5000	16.7725	16.6880	3.5798	2.7069	2.7685	1.9905	2.6984	4.6320	2.2630
ENSMUST00000144434	9.8	8.8	9.7	7.8	8.6	7.2	7.7	NA	NA	NA	NA	NA	NA	NA	15.0750	19.3410	21.0503	16.7750	16.3500	16.3330	16.2070	NA	NA	NA	NA	NA	NA	NA
ENSMUST00000138954	9.6	8.3	9.3	7.9	7.7	6.7	7.2	NA	NA	NA	NA	NA	NA	NA	12.8920	17.5880	19.0748	15.9014	14.6250	13.8700	13.7024	NA	NA	NA	NA	NA	NA	NA
ENSMUST00000146584	7.3	6.3	7.2	6.1	5.4	4.8	5	NA	NA	NA	NA	NA	NA	NA	12.8965	17.6625	18.9343	15.9205	14.4840	13.7580	13.6380	NA	NA	NA	NA	NA	NA	NA
ENSMUST00000146260	7.8	8.9	10.3	10.6	8.4	9.5	7.9	NA	NA	NA	NA	NA	NA	NA	17.3625	17.4370	18.9415	19.3945	18.6223	17.8950	16.0715	NA	NA	NA	NA	NA	NA	NA
ENSMUST00000135012	7.8	8.9	10.3	10.6	8.4	9.5	7.9	NA	NA	NA	NA	NA	NA	NA	17.3625	17.4370	18.9415	19.3945	18.6223	17.8950	16.0715	NA	NA	NA	NA	NA	NA	NA
ENSMUST00000147844	8.2	9	10.7	11	8	9.8	7.7	NA	NA	NA	NA	NA	NA	NA	24.5735	25.1745	26.1790	28.6645	26.8160	26.4855	23.9845	NA	NA	NA	NA	NA	NA	NA
ENSMUST00000069722	8.2	9	10.7	11	8	9.8	7.7	0.96	0.74	0.97	0.96	1.22	0.94	0.79	24.5735	25.1745	26.1790	28.6645	26.8160	26.4855	23.9845	NA	NA	NA	NA	NA	NA	NA
ENSMUST00000149055	8	8.8	10.7	10.8	7.6	9.5	7.5	0.75	0.77	0.75	0.59	0.63	0.58	0.54	24.5625	25.0500	26.0695	28.5356	26.5940	26.4155	23.9020	2.3357	1.3747	2.1512	3.0807	2.3825	2.7714	2.5582
ENSMUST00000156880	8	8.8	10.7	10.8	7.6	9.5	7.5	0.84	0.74	0.82	0.89	0.96	0.67	0.7	24.5625	25.0500	26.0695	28.5356	26.5940	26.4155	23.9020	NA	NA	NA	NA	NA	NA	NA
ENSMUST00000124200	8	8.8	10.7	10.8	7.6	9.5	7.5	0.96	0.74	0.97	0.96	1.22	0.94	0.79	24.5625	25.0500	26.0695	28.5356	26.5940	26.4155	23.9020	NA	NA	NA	NA	NA	NA	NA
ENSMUST00000156212	8	8.8	10.7	10.8	7.6	9.5	7.5	0.96	0.74	0.97	0.96	1.22	0.94	0.79	24.5625	25.0500	26.0695	28.5356	26.5940	26.4155	23.9020	NA	NA	NA	NA	NA	NA	NA
ENSMUST00000114182	8	8.8	10.7	10.8	7.6	9.5	7.5	0.96	0.74	0.97	0.96	1.22	0.94	0.79	24.5625	25.0478	26.0670	28.5335	26.5875	26.4115	23.9010	NA	NA	NA	NA	NA	NA	NA
ENSMUST00000156072	8	8.7	10.6	10.7	7.5	9.4	7.4	0.84	0.74	0.83	0.89	0.96	0.67	0.7	24.5625	25.0230	26.0490	28.5218	26.5710	26.3795	23.8958	NA	NA	NA	NA	NA	NA	NA
ENSMUST00000135504	8	8.7	10.6	10.7	7.5	9.4	7.4	0.84	0.74	0.83	0.89	0.96	0.67	0.7	24.5625	25.0218	26.0450	28.5190	26.5675	26.3715	23.8875	NA	NA	NA	NA	NA	NA	NA
ENSMUST00000132437	7.9	8.7	10.6	10.6	7.5	9.4	7.4	0.84	0.74	0.83	0.89	0.96	0.67	0.7	24.5545	25.0125	26.0250	28.4975	26.5500	26.3625	23.8635	NA	NA	NA	NA	NA	NA	NA
ENSMUST00000134914	7.8	8.6	10.6	10.5	7.3	9.3	7.3	0.73	2.81	1.32	1.35	1.17	1.61	1.02	24.5250	24.9938	25.9915	28.4225	26.5310	26.3018	23.8280	3.5805	3.7450	2.4586	3.1377	4.2269	3.5025	3.0127
ENSMUST00000125972	7.2	8	9.8	8.8	6.5	8.4	6.5	0.84	0.74	0.83	0.89	0.96	0.67	0.7	23.8789	24.7070	25.6000	28.1250	26.1130	25.6885	23.5700	NA	NA	NA	NA	NA	NA	NA
ENSMUST00000134936	6.8	8	9.4	8	6	7.5	6.1	0.84	0.74	0.83	0.89	0.96	0.67	0.7	23.4220	24.4125	25.1925	27.5544	25.5675	25.3190	23.1440	NA	NA	NA	NA	NA	NA	NA
ENSMUST00000114180	6.8	8	9.4	8	6	7.5	6.1	0.96	0.73	0.95	0.96	1.22	0.93	0.8	23.4220	24.4125	25.1925	27.5544	25.5675	25.3190	23.1440	NA	NA	NA	NA	NA	NA	NA
ENSMUST00000153459	1.9	1	1.8	1.6	1.9	1.9	1.4	NA	NA	NA	NA	NA	NA	NA	0.2240	0.3750	0.1345	0.1775	0.1875	0.1500	0.2625	NA	NA	NA	NA	NA	NA	NA
ENSMUST00000124915	1.8	1.1	1.9	1.7	2	2	1.5	0.59	0	2.72	0.66	0.99	3.45	0.87	0.2240	0.2888	0.1500	0.1720	0.1875	0.1950	0.2625	NA	NA	NA	NA	NA	NA	NA
ENSMUST00000131116	1.9	1.1	1.8	1.6	2	1.9	1.5	1.37	0.73	0.78	2.14	2.06	2.94	1.63	0.2250	0.3000	0.1500	0.1875	0.1875	0.2250	0.2625	NA	NA	NA	NA	NA	NA	NA
ENSMUST00000134432	1.8	1.1	1.9	1.4	2	2	1.7	0.64	0	2.78	0.47	0.84	3.51	0.85	0.2625	0.5190	0.1335	0.1915	0.1875	0.2250	0.3750	NA	NA	NA	NA	NA	NA	NA
ENSMUST00000156788	1.7	1.2	1.7	1.5	1.9	2	1.8	NA	NA	NA	NA	NA	NA	NA	0.3000	0.4875	0.1180	0.1875	0.1910	0.2480	0.4090	NA	NA	NA	NA	NA	NA	NA
ENSMUST00000056152	1.2	0.4	0.8	0.9	1	1.1	1.1	1.34	1.39	1.45	1.45	1.01	1.23	0.99	0.2240	0.0750	0.1870	0.0670	0.0000	0.0000	0.0000	0.3277	0.0000	0.4126	0.1256	0.0000	0.6227	0.5814
ENSMUST00000019231	9	8	8.6	7.6	8.4	8.6	5.8	0.6	0.44	0.93	0.61	0.64	0.35	0.85	14.7465	15.7265	15.5590	20.3250	18.0635	15.3685	15.6550	NA	NA	NA	NA	NA	NA	NA
ENSMUST00000147900	8.9	7.8	8.5	7.6	8.3	8.6	5.7	0.61	0.44	0.93	0.61	0.64	0.35	0.85	14.7670	15.7485	15.5625	20.3250	18.0395	15.3685	15.6565	NA	NA	NA	NA	NA	NA	NA
ENSMUST00000147275	8.9	7.8	8.5	7.6	8.3	8.6	5.7	0.61	0.44	0.93	0.61	0.63	0.35	0.85	14.7670	15.7485	15.5625	20.3250	18.0375	15.3685	15.6575	NA	NA	NA	NA	NA	NA	NA
ENSMUST00000114171	8.9	7.8	8.5	7.6	8.3	8.6	5.7	0.6	0.44	0.93	0.61	0.64	0.35	0.85	14.7670	15.7485	15.5625	20.3250	18.0375	15.3685	15.6575	NA	NA	NA	NA	NA	NA	NA
ENSMUST00000135914	8.9	7.8	8.4	7.5	8.3	8.6	5.7	0.6	0.44	0.93	0.61	0.64	0.35	0.85	14.7670	15.7485	15.5625	20.3250	18.0375	15.3685	15.6680	NA	NA	NA	NA	NA	NA	NA
ENSMUST00000114168	8.9	7.8	8.4	7.5	8.3	8.6	5.7	0.6	0.44	0.93	0.61	0.64	0.35	0.85	14.7670	15.7485	15.5625	20.3250	18.0375	15.3685	15.6710	NA	NA	NA	NA	NA	NA	NA
ENSMUST00000124797	8.8	7.7	8.5	7.5	8.3	8.5	5.6	0.6	0.44	0.93	0.61	0.64	0.35	0.85	14.7670	15.7485	15.5625	20.3250	18.0375	15.3685	15.6750	NA	NA	NA	NA	NA	NA	NA
ENSMUST00000136056	8.8	7.5	8.4	7.4	8.2	8.5	5.6	0.61	0.45	0.93	0.61	0.64	0.35	0.85	14.7670	15.7310	15.5625	20.3005	18.0140	15.3685	15.6750	NA	NA	NA	NA	NA	NA	NA
ENSMUST00000144075	1.2	0.7	0.9	1	1.1	1.2	0.9	NA	NA	NA	NA	NA	NA	NA	0.2625	0.3375	0.3080	0.2525	0.1125	0.2720	0.1875	NA	NA	NA	NA	NA	NA	NA
ENSMUST00000144506	1.5	0.6	1.4	1	1.3	1.4	1	NA	NA	NA	NA	NA	NA	NA	0.2865	0.4875	0.1520	0.2250	0.0460	0.3750	0.2250	NA	NA	NA	NA	NA	NA	NA
ENSMUST00000154630	1.2	0.8	1.2	0.8	1	1.1	1	NA	NA	NA	NA	NA	NA	NA	0.2625	0.4500	0.1640	0.1875	0.1125	0.3610	0.2625	NA	NA	NA	NA	NA	NA	NA
ENSMUST00000015435	5.5	5.6	6	6.1	6.1	6	5.3	1.65	0.9	0.39	0.72	0.76	0.62	1.2	14.4790	16.6505	16.2205	17.3594	15.5985	16.0600	15.5330	NA	NA	NA	NA	NA	NA	NA
ENSMUST00000146013	5.5	5.6	5.9	6.1	6.1	6	5.3	1.66	0.9	0.4	0.72	0.75	0.61	1.2	14.5200	16.7625	16.2345	17.4000	15.6575	16.0875	15.5625	NA	NA	NA	NA	NA	NA	NA
ENSMUST00000145580	5.4	5.7	5.9	6.1	5.9	6	5.3	NA	NA	NA	NA	NA	NA	NA	14.7250	17.0203	16.2375	17.6310	15.8165	16.2231	15.6000	NA	NA	NA	NA	NA	NA	NA
ENSMUST00000149391	5.4	5.7	5.9	6.1	5.9	6	5.3	1.66	0.9	0.4	0.71	0.74	0.6	1.2	14.7323	17.0250	16.2375	17.6416	15.8240	16.2475	15.6375	NA	NA	NA	NA	NA	NA	NA
ENSMUST00000153141	5.4	5.7	5.9	6.2	6	6	5.3	NA	NA	NA	NA	NA	NA	NA	14.7375	17.0355	16.2410	17.6416	15.8795	16.3170	15.6604	NA	NA	NA	NA	NA	NA	NA
ENSMUST00000128915	5.4	5.8	5.8	6	5.9	6	5.3	NA	NA	NA	NA	NA	NA	NA	14.7000	16.9420	16.2385	17.7660	15.8005	16.2000	15.5625	NA	NA	NA	NA	NA	NA	NA
ENSMUST00000144317	0.9	0.7	0.6	0.9	0.7	0.7	0.7	0.32	6.83	1.13	0.5	2.07	1.44	0	0.3750	0.4125	0.2605	0.4026	0.0810	0.3000	0.4090	NA	NA	NA	NA	NA	NA	NA
ENSMUST00000130581	2	1.2	0.9	1.6	1.5	1	1.3	NA	NA	NA	NA	NA	NA	NA	0.2360	0.1125	0.2250	0.0375	0.1155	0.1675	0.3000	NA	NA	NA	NA	NA	NA	NA
ENSMUST00000137447	2.1	1.6	1	1.6	1.7	1.2	1.5	NA	NA	NA	NA	NA	NA	NA	0.2625	0.0750	0.1500	0.0750	0.2250	0.2250	0.2250	NA	NA	NA	NA	NA	NA	NA
ENSMUST00000135041	1.7	1.2	0.9	1.5	1.8	1.2	1.5	NA	NA	NA	NA	NA	NA	NA	0.3375	0.0750	0.1500	0.0375	0.2335	0.1500	0.1875	NA	NA	NA	NA	NA	NA	NA
ENSMUST00000114160	5	5.4	7.8	6	4.7	7.3	4.9	1	0.59	0.9	0.85	0.96	1.11	0.93	15.5250	15.4255	18.5255	18.6750	16.5060	15.8030	13.7480	NA	NA	NA	NA	NA	NA	NA
ENSMUST00000138242	4.9	5.3	7.6	5.9	4.7	7.3	4.9	1.01	0.59	0.9	0.85	0.96	1.11	0.94	15.5520	15.4375	18.5625	18.7125	16.5060	15.8525	13.7580	NA	NA	NA	NA	NA	NA	NA
ENSMUST00000149312	1	0.5	0.8	1	1.5	0.7	1	NA	NA	NA	NA	NA	NA	NA	0.1500	0.1215	0.3065	0.1125	0.0375	0.1125	0.1500	NA	NA	NA	NA	NA	NA	NA
ENSMUST00000136114	0.6	0.6	0.8	1.1	1.4	0.6	1.3	0.34	0.67	0.85	0.99	1.02	0.72	1.24	3.7354	3.4345	3.8405	3.6275	3.4635	3.4500	3.3500	NA	NA	NA	NA	NA	NA	NA
ENSMUST00000004326	0.6	0.6	0.8	1.1	1.4	0.6	1.3	0.56	0.56	0.93	0.71	0.88	0.91	0.81	3.7354	3.4345	3.8405	3.6275	3.4635	3.4500	3.3500	0.4310	1.2188	0.7893	1.0415	0.4721	0.8615	0.7482
ENSMUST00000154062	0.6	0.6	0.5	0.6	0.9	0.8	0.4	0.63	0.53	0.95	0.63	0.84	0.97	0.67	0.2930	0.4125	0.2075	0.2625	0.1875	0.2250	0.3000	NA	NA	NA	NA	NA	NA	NA
ENSMUST00000142236	0.6	0.7	0.8	0.7	0.8	1	0.7	NA	NA	NA	NA	NA	NA	NA	0.2240	0.3341	0.1500	0.4300	0.4500	0.2480	0.4090	NA	NA	NA	NA	NA	NA	NA
ENSMUST00000152376	0.6	0.9	0.7	0.8	0.7	1	0.7	NA	NA	NA	NA	NA	NA	NA	0.1500	0.2888	0.1500	0.4026	0.3750	0.2720	0.4090	NA	NA	NA	NA	NA	NA	NA
ENSMUST00000139323	0.7	0.6	0.7	0.7	1	0.9	0.7	0.09	0.93	0.78	0.73	0	0.74	0.02	0.2240	0.1125	0.1280	0.3750	0.2250	0.1835	0.3575	0.0000	3.1435	0.4167	3.1350	0.0000	3.3552	3.6194
ENSMUST00000152317	0.5	0.7	1	0.7	0.9	0.9	0.9	NA	NA	NA	NA	NA	NA	NA	0.1875	0.3750	0.2730	0.2148	0.3000	0.3000	0.1875	NA	NA	NA	NA	NA	NA	NA
ENSMUST00000148726	0.5	0.7	1	0.7	0.9	0.8	0.9	NA	NA	NA	NA	NA	NA	NA	0.2240	0.3750	0.3000	0.2250	0.3213	0.2625	0.1875	NA	NA	NA	NA	NA	NA	NA
ENSMUST00000137484	0.9	0.3	0.8	0.8	0.7	0.8	0.7	0.6	0.56	0.61	0.68	0.58	0.77	1.01	0.0750	0.4205	0.2275	0.1875	0.0375	0.2480	0.1875	1.2973	1.3810	1.1533	1.8759	1.2744	1.4787	1.0485
ENSMUST00000144947	5.9	4.8	5.2	6.2	5.9	6.1	5	0.54	0.47	0.47	0.53	0.6	0.56	0.49	16.6270	17.2315	17.6865	19.3995	18.4505	17.8125	17.1405	0.7000	0.7782	0.8299	0.3628	0.4700	0.9551	0.5093
ENSMUST00000130802	5.9	4.7	5.1	6.2	5.9	6.1	5	0.66	0.53	0.55	0.65	0.71	0.65	0.61	16.5725	17.2560	17.6575	19.3260	18.4423	17.7745	17.0980	3.4512	2.8677	3.3984	3.2719	2.8874	3.4008	2.7257
ENSMUST00000135165	4.5	5.4	5.7	3.7	4.8	4	2.9	1.53	1.28	1.29	1.43	1.6	1.32	1.44	7.2740	8.1905	8.6110	8.7565	7.6135	8.9810	7.2680	8.0846	6.7218	8.2061	8.5758	8.0842	6.9640	6.7668
ENSMUST00000114128	4.7	5.7	6	4	5	4.2	3.2	1.48	1.07	1.15	1.23	1.52	1.29	1.29	7.8905	8.5875	9.1660	9.3120	8.3380	9.6560	7.9174	4.3789	4.8382	5.1837	4.9677	4.5630	5.0976	4.6666
ENSMUST00000004330	4.7	5.7	6.1	4	5	4.2	3.2	1.47	1.07	1.17	1.23	1.51	1.28	1.28	7.9670	8.6625	9.2445	9.3965	8.4465	9.7180	8.0088	3.9745	4.4658	4.9455	4.7448	4.3297	5.0075	4.4383
ENSMUST00000114133	4.7	5.7	6.1	4	5	4.2	3.2	1.72	1.13	1.4	1.35	1.69	1.53	1.44	7.9670	8.6625	9.2445	9.3965	8.4465	9.7180	8.0088	4.2139	4.4526	4.7124	4.5291	4.3503	4.7196	3.9143
ENSMUST00000114129	4.8	5.7	6.2	4	5	4.3	3.2	1.47	1.07	1.17	1.23	1.51	1.28	1.28	8.1695	8.8475	9.4410	9.5880	8.7000	9.9805	8.2500	3.9714	4.4605	4.9433	4.7427	4.3311	5.0087	4.4324
ENSMUST00000132749	4.8	5.7	6.2	4	5	4.3	3.2	1.4	1.27	1.36	1.26	1.59	1.24	1.43	8.1905	8.8675	9.4950	9.6375	8.7375	10.0490	8.2940	NA	NA	NA	NA	NA	NA	NA
ENSMUST00000138564	3.8	2.5	3.1	2.3	4.1	3.1	3.4	1.41	1.27	1.16	1.29	1.37	1.2	1.43	3.3921	4.0125	3.6505	3.3060	4.3045	3.9966	3.8720	5.7042	5.1644	6.4382	5.6083	5.6900	5.8448	4.8781
ENSMUST00000149525	11.3	10	10.9	8.9	12.6	10.5	10.7	1.56	1.12	1.1	1.22	1.46	1.33	1.32	14.9625	20.1320	21.1705	18.5605	17.5310	18.6750	16.2470	NA	NA	NA	NA	NA	NA	NA
ENSMUST00000114130	11.3	10	10.9	8.9	12.6	10.6	10.5	1.47	1.04	1.11	1.19	1.43	1.28	1.28	14.9986	20.0525	21.0475	18.6795	17.5500	18.5910	16.2155	4.3482	4.4218	4.3114	4.0905	4.2465	4.8785	3.8312
ENSMUST00000114127	11	9.8	10.7	8.4	12.3	10.3	10.2	1.46	1.02	1.1	1.15	1.41	1.26	1.25	14.3625	18.6945	20.2780	18.3620	16.8070	17.5500	15.2375	5.1130	4.8657	6.2701	5.8465	4.8789	6.5044	5.4476
ENSMUST00000064407	11	9.8	10.7	8.4	12.2	10.2	10.1	1.6	1.04	1.23	1.25	1.51	1.42	1.33	14.1015	18.5030	20.1090	18.1930	16.6999	17.4088	15.0525	4.2565	4.8662	5.0513	4.7379	4.5435	5.0848	4.4184
ENSMUST00000139036	11	9.7	10.6	8.3	12.2	10.2	10	1.3	1.27	0.92	1.07	1	1.3	1.51	13.9530	18.3863	20.0265	18.1635	16.5820	17.3250	14.8815	5.5221	7.4975	6.6494	5.8063	6.1343	7.2555	7.4287
ENSMUST00000156707	10.9	9.7	10.6	8.3	12.1	10.1	10	1.62	1.16	1.17	1.3	1.51	1.38	1.37	13.5870	18.0375	19.7835	17.9625	16.3040	16.9445	14.4655	5.6395	6.4141	6.8664	6.1777	6.0524	5.3733	5.7664
ENSMUST00000143784	3.7	3.1	2.3	2.5	2.1	3	2.2	1.41	0.86	0.97	0.98	1.43	1.23	1.14	0.1500	0.1125	0.1500	0.3375	0.1125	0.2250	0.1500	4.4341	3.5201	3.6726	3.2826	3.3420	4.4855	3.4792
ENSMUST00000054541	0.2	0.5	0.2	0.2	0.2	0.3	0.4	NA	NA	NA	NA	NA	NA	NA	0.0375	0.0750	0.1125	0.0375	0.1125	0.0375	0.1125	NA	NA	NA	NA	NA	NA	NA
ENSMUST00000114117	0.3	0.3	0.3	0.5	0.3	0.4	0.5	0	0	0.26	0	0	0	0	0.1875	0.2625	0.0563	0.1860	0.0440	0.1500	0.1500	0.0000	0.0000	0.0000	0.0000	0.0000	0.0000	0.0000
ENSMUST00000114116	0.1	0.1	0.1	0.3	0.3	0.3	0.1	0.11	0.15	0.15	0.13	0.18	0.2	0.33	0.1263	0.2625	0.0424	0.0375	0.0000	0.1125	0.0750	0.0000	0.0799	0.0748	0.1598	0.0000	0.0000	0.0923
ENSMUST00000033776	4.7	1.6	5.4	5.4	5.4	5	5.2	0.79	0.35	0.6	0.65	0.62	0.43	0.55	10.2890	12.1520	14.1375	15.1083	12.7610	11.8965	12.0587	3.7469	3.4261	3.7868	3.9452	3.4289	3.3563	4.0357
ENSMUST00000131155	4.7	1.6	5.4	5.4	5.4	5	5.2	0.34	0.2	0.3	0.3	0.37	0.2	0.27	10.2890	12.1520	14.1445	15.1495	12.8670	11.8965	12.0750	NA	NA	NA	NA	NA	NA	NA
ENSMUST00000132000	4.7	1.6	5.4	5.4	5.4	5	5.2	0.25	0.16	0.22	0.22	0.15	0.15	0.3	10.2840	12.1520	14.1610	15.1495	12.8600	11.8965	12.0910	1.7709	1.0989	1.5249	1.7664	1.1870	1.7156	1.4422
ENSMUST00000135389	4.7	1.6	5.4	5.4	5.4	5	5.3	0.27	0.17	0.23	0.2	0.16	0.16	0.19	10.2785	12.1520	14.1675	15.1495	12.8485	11.8965	12.0970	1.9363	0.3374	1.5643	1.9879	1.3383	1.4273	1.1465
ENSMUST00000131867	4.7	1.6	5.4	5.4	5.4	5	5.3	0.25	0.16	0.21	0.22	0.15	0.15	0.32	10.2750	12.1520	14.1685	15.1495	12.8485	11.8965	12.1005	2.2445	1.1674	1.6841	2.0191	1.9460	1.7311	1.6968
ENSMUST00000140609	4.7	1.6	5.4	5.4	5.4	5	5.3	0.27	0.16	0.22	0.25	0.3	0.21	0.28	10.2750	12.1520	14.1750	15.1495	12.8250	11.8965	12.1070	NA	NA	NA	NA	NA	NA	NA
ENSMUST00000145222	4.7	1.6	5.4	5.3	5.3	4.9	5.2	0.27	0.17	0.23	0.21	0.16	0.16	0.23	10.0690	11.7709	13.6320	14.2480	12.2200	11.7155	11.7375	2.0272	1.3433	1.7031	2.2089	1.9500	1.9998	2.0013
ENSMUST00000151327	0.2	0.5	0.3	0.4	0.4	0.4	0.6	0.83	0.36	0.76	0.51	0.68	0.45	0.53	0.1105	0.1125	0.1125	0.0375	0.0990	0.0750	0.0750	NA	NA	NA	NA	NA	NA	NA
ENSMUST00000153844	0.3	0.6	0.4	0.4	0.4	0.5	0.6	0.9	0.42	0.81	0.68	0.74	0.48	0.59	0.1105	0.1125	0.1125	0.0375	0.1125	0.0665	0.0750	NA	NA	NA	NA	NA	NA	NA
ENSMUST00000154936	0.2	0.4	0.4	0.4	0.4	0.4	0.5	0.84	0.32	0.69	0.51	0.66	0.41	0.54	0.1105	0.1125	0.1125	0.0375	0.0375	0.0665	0.0750	NA	NA	NA	NA	NA	NA	NA
ENSMUST00000154422	0.3	0.4	0.3	0.4	0.3	0.4	0.4	0.84	0.32	0.69	0.51	0.66	0.41	0.54	0.0750	0.0795	0.0375	0.0000	0.0375	0.0665	0.0750	NA	NA	NA	NA	NA	NA	NA
ENSMUST00000137286	0.8	1	1.1	1.1	1.1	0.8	1	1.04	0.67	1.06	1.06	0.92	0.63	0.75	0.1500	0.0750	0.0375	0.0375	0.0750	0.0000	0.0000	3.5825	4.7757	3.3953	3.9738	3.6887	4.3438	4.6763
ENSMUST00000033541	2.3	0.9	2	1.9	2.4	1.9	2.7	0.45	0.28	0.21	0.37	0.33	0.33	0.26	11.2650	10.8000	9.8752	8.8598	8.1905	9.4245	9.1500	1.7344	1.8864	2.3280	2.2159	2.6084	2.5308	2.2724
ENSMUST00000147998	2.3	0.8	1.9	1.9	2.4	1.9	2.7	0.44	0.08	0.14	0.12	0.31	0.26	0.19	11.2500	10.7700	9.8752	8.8598	8.1905	9.4245	9.1500	NA	NA	NA	NA	NA	NA	NA
ENSMUST00000123540	0.2	0.2	0	0	0.2	0.4	0.3	0.45	0.41	0.29	0.51	0.42	0.35	0.3	0.0375	0.0000	0.0375	0.0000	0.0750	0.0375	0.0375	2.4488	2.9243	3.3002	2.8801	3.0961	2.8087	2.9160
ENSMUST00000033544	8.4	7	7.2	9.5	8.5	9.3	8.4	0.22	0.19	0.19	0.22	0.23	0.2	0.21	17.9625	18.8238	18.3638	19.7250	18.3943	20.3405	19.5174	1.2976	0.9301	1.4113	1.3541	1.5804	1.6340	1.5057
ENSMUST00000118428	8.4	7	7.2	9.5	8.5	9.3	8.4	0.21	0.18	0.19	0.22	0.24	0.19	0.21	17.9625	18.8238	18.3638	19.7020	18.3943	20.3405	19.4880	1.4000	1.0089	1.3449	1.3067	1.5805	1.6217	1.5028
ENSMUST00000151938	8.4	7	7.2	9.5	8.5	9.3	8.4	0.22	0.18	0.2	0.23	0.23	0.2	0.22	17.9625	18.8238	18.3638	19.6975	18.3943	20.3405	19.4880	1.4071	1.0135	1.3856	1.4092	1.6120	1.7108	1.3665
ENSMUST00000114075	8.4	7	7.2	9.5	8.5	9.3	8.4	0.22	0.19	0.19	0.22	0.23	0.2	0.21	17.9625	18.8238	18.3638	19.6975	18.3943	20.3405	19.4880	1.3102	0.9303	1.4081	1.3523	1.5802	1.6330	1.5081
ENSMUST00000114074	8.4	7	7.2	9.5	8.5	9.3	8.4	0.21	0.18	0.2	0.22	0.24	0.19	0.21	17.9625	18.8238	18.3638	19.6895	18.3943	20.3405	19.4880	1.4819	0.9841	1.3328	1.3023	1.6113	1.7392	1.5469
ENSMUST00000116565	8.4	7	7.2	9.5	8.5	9.3	8.4	0.23	0.2	0.21	0.25	0.25	0.21	0.23	17.9625	18.8238	18.3638	19.6890	18.3943	20.3405	19.4880	1.4305	1.0299	1.3226	1.2853	1.5914	1.6673	1.4779
ENSMUST00000133781	8.4	7	7.2	9.5	8.5	9.3	8.4	0.23	0.14	0.19	0.23	0.23	0.17	0.19	17.9625	18.8238	18.3638	19.6790	18.3943	20.3405	19.4880	1.4411	0.9451	1.4972	1.7348	1.3018	1.4827	1.2271
ENSMUST00000149278	8.4	7	7.2	9.5	8.5	9.3	8.4	0.21	0.18	0.19	0.22	0.24	0.19	0.21	17.9625	18.8238	18.3638	19.6708	18.3943	20.3405	19.4880	1.3992	1.0103	1.3443	1.3086	1.5751	1.6167	1.5029
ENSMUST00000152228	7.9	6.3	7	9.2	8.3	8.9	8	0.21	0.14	0.15	0.19	0.21	0.18	0.2	13.6474	13.9655	13.0798	15.1230	14.4335	14.9775	13.9125	0.9934	0.6613	1.1001	1.0821	1.0817	1.1444	1.0577
ENSMUST00000124321	0.3	0.3	0.2	0.3	0.2	0.4	0.3	0.23	0.21	0.26	0.25	0.25	0.23	0.23	0.1105	0.0750	0.0375	0.0750	0.0375	0.0000	0.0375	1.2325	0.8073	1.2928	1.1720	1.5273	1.6609	1.3747
ENSMUST00000114070	1.8	1.3	1.8	2.5	1.7	2.4	1.6	0.19	0.09	0.13	0.14	0.19	0.13	0.16	11.5935	12.3740	12.5250	12.2003	12.6650	13.8555	12.6673	1.3053	0.5482	0.8534	0.7424	1.1535	1.4659	1.3689
ENSMUST00000033540	1.8	1.3	1.8	2.5	1.7	2.4	1.6	0.24	0.16	0.16	0.2	0.25	0.21	0.16	11.5935	12.3740	12.5250	12.2003	12.6650	13.8555	12.6673	1.5016	0.9332	1.3832	1.3558	1.6181	1.3198	1.4201
ENSMUST00000123419	1.8	1.3	1.8	2.5	1.7	2.4	1.6	0.18	0.09	0.11	0.13	0.14	0.07	0.12	11.5935	12.3740	12.5250	12.2003	12.6650	13.8555	12.6460	0.5697	0.4291	0.6735	0.4702	0.8853	0.9191	0.4594
ENSMUST00000096389	0.2	0.5	0.2	0.2	0.1	0.4	0.2	0.32	0.36	0.36	0.12	0.13	0.19	0.25	0.1105	0.0000	0.0000	0.0375	0.0375	0.1125	0.0750	0.2190	0.0000	0.0000	0.1196	0.0000	0.0000	0.0000
ENSMUST00000101419	0.2	0.4	0.3	0.3	0.2	0.3	0.2	0.11	0.3	0.21	0.23	0.26	0.22	0.27	0.0375	0.0750	0.0750	0.1223	0.1500	0.1500	0.0750	0.0000	0.1500	0.0852	0.0890	0.0000	0.0000	0.0000
ENSMUST00000088217	2.3	1.7	2	2.8	2.7	2.5	3.3	0.6	0.42	0.49	0.6	0.68	0.54	0.54	40.9855	38.3760	40.5341	37.4130	34.9850	37.9665	39.0465	1.3277	1.2510	1.4672	1.4167	1.2997	1.6204	1.3663
ENSMUST00000133893	2.3	1.7	2	2.9	2.7	2.4	3.3	0.6	0.42	0.49	0.59	0.68	0.52	0.53	41.4640	38.8768	40.9871	38.0133	35.0885	38.8005	39.4313	1.0039	0.8448	1.0500	1.0496	1.0250	1.2421	1.0374
ENSMUST00000114039	0.1	0.1	0.2	0.1	0.1	0.1	0	0.14	0.15	0.14	0.02	0.05	0.15	0.19	0.1105	0.0000	0.0000	0.0375	0.0000	0.0000	0.0000	0.0448	0.0000	0.0000	0.0000	0.0000	0.0000	0.0000
ENSMUST00000063127	0.1	0.1	0.2	0.1	0.1	0.1	0	0.05	0.04	0.09	0.03	0.05	0.08	0.18	0.1105	0.0000	0.0000	0.0620	0.0000	0.0000	0.0000	0.0000	0.0000	0.0000	0.0000	0.0000	0.0000	0.0000
ENSMUST00000114030	0.2	0.2	0	0.2	0	0	0.1	0.18	0.05	0.16	0.03	0.22	0	0.11	0.0375	0.0750	0.0375	0.0375	0.0000	0.0000	0.0375	0.0000	0.1014	0.0000	0.0000	0.0000	0.0000	0.0000
ENSMUST00000126279	0.2	0	0.1	0.2	0	0.1	0.1	0.16	0.04	0.15	0.05	0.18	0	0.17	0.0375	0.0375	0.0000	0.0375	0.0000	0.0000	0.0375	0.0000	0.0000	0.0000	0.0000	0.0000	0.0000	0.0000
ENSMUST00000088198	0.1	0	0	0	0	0	0	0.02	0.03	0.04	0.05	0.05	0	0.04	0.0375	0.0000	0.0000	0.0000	0.0000	0.0000	0.0000	0.0000	0.0000	0.0110	0.0000	0.0000	0.0000	0.0000
ENSMUST00000035626	0.1	0.2	0.2	0.2	0.2	0.2	0.2	0.02	0.19	0	0.25	0	0	0	0.0375	0.0750	0.0750	0.0375	0.0265	0.0000	0.0375	0.0000	0.0000	0.0000	0.0000	0.0000	0.0000	0.0000
ENSMUST00000150052	1.2	0.8	0.8	1	0.7	0.9	1.1	0.14	0.19	0.16	0.12	0.15	0.14	0.16	5.6651	5.9980	6.6750	6.9000	6.4425	4.9125	5.3940	0.1084	0.0447	0.1300	0.0615	0.1584	0.1289	0.1445
ENSMUST00000026760	1.2	0.8	0.8	1	0.7	0.9	1.1	0.13	0.19	0.16	0.12	0.17	0.15	0.15	5.6915	5.9980	6.6750	6.9000	6.4425	4.9125	5.3985	0.1460	0.0539	0.1576	0.0432	0.1562	0.1232	0.1691
ENSMUST00000127295	0.2	0.1	0.2	0.2	0.1	0.2	0.1	0.17	0.18	0.18	0.17	0.18	0.19	0.17	0.0375	0.0000	0.0375	0.0375	0.0000	0.0000	0.0000	0.1013	0.0735	0.0776	0.0573	0.1066	0.1168	0.0946
ENSMUST00000114000	0.2	0.1	0.2	0.2	0.1	0.2	0.1	0.16	0.17	0.18	0.17	0.18	0.18	0.17	0.0375	0.0000	0.0375	0.0375	0.0000	0.0000	0.0000	0.0941	0.0787	0.0794	0.0577	0.1093	0.1142	0.1053
ENSMUST00000147740	0.2	0.3	0.3	0.2	0.3	0.3	0.2	0.16	0.17	0.18	0.16	0.18	0.19	0.16	0.1105	0.0750	0.0750	0.0750	0.0000	0.0835	0.0375	0.0847	0.0613	0.0635	0.0504	0.0949	0.1015	0.0859
ENSMUST00000057711	0.3	0.2	0.1	0.1	0.2	0.2	0.2	0.16	0.17	0.17	0.16	0.17	0.18	0.17	0.1105	0.0750	0.0000	0.0750	0.0545	0.0665	0.0750	0.1057	0.0895	0.0932	0.0704	0.1170	0.1138	0.1117
ENSMUST00000141778	0.1	0.2	0	0	0	0.2	0.1	0.16	0.17	0.17	0.15	0.17	0.16	0.19	0.1500	0.0000	0.0000	0.0000	0.0000	0.0000	0.0000	0.0000	0.0615	0.0122	0.0080	0.1022	0.0457	0.0369
ENSMUST00000141261	0.1	0.1	0	0	0.1	0.1	0.1	NA	NA	NA	NA	NA	NA	NA	0.0375	0.0000	0.0000	0.0000	0.0000	0.0375	0.0000	NA	NA	NA	NA	NA	NA	NA
ENSMUST00000139998	0.4	0.2	0.2	0.2	0.2	0.3	0.5	0.11	0.16	0.14	0.13	0.13	0.14	0.14	0.0375	0.1500	0.0750	0.0375	0.0750	0.0665	0.1125	0.0958	0.0551	0.0608	0.0457	0.1015	0.1062	0.0925
ENSMUST00000146331	0.2	0.2	0.1	0.1	0.2	0.2	0.1	0.2	0.21	0.21	0.2	0.21	0.22	0.22	0.0375	0.0000	0.0000	0.0000	0.0000	0.0000	0.0000	0.2409	0.2088	0.2239	0.2236	0.2503	0.2649	0.2249
ENSMUST00000156107	0.2	0.4	0.2	0.1	0.3	0.3	0.3	0.14	0.19	0.17	0.15	0.17	0.18	0.18	0.0375	0.0750	0.0375	0.1125	0.0750	0.0375	0.0375	0.1023	0.0980	0.1021	0.0778	0.1139	0.1153	0.1200
ENSMUST00000128983	3.7	3.6	3.4	3.3	3.2	4	3.5	0.57	0.52	0.6	0.49	0.42	0.37	0.51	18.9030	20.2877	24.1085	21.6858	19.0685	19.4100	18.9365	0.9395	0.5978	1.2796	1.1529	1.3284	0.9632	1.0074
ENSMUST00000132333	3.7	3.6	3.3	3.3	3.2	4	3.5	0.48	0.34	0.42	0.39	0.4	0.39	0.4	18.9100	20.2877	24.1035	21.7146	19.1415	19.4135	18.9750	0.8785	0.7524	0.9981	0.8544	0.9670	0.9651	0.9412
ENSMUST00000149433	3.7	3.6	3.3	3.3	3.2	4	3.5	0.47	0.33	0.43	0.39	0.41	0.39	0.39	18.9120	20.2877	24.1035	21.7315	19.1498	19.4135	18.9895	0.9748	0.9274	1.1836	1.0930	1.2869	1.3110	1.1780
ENSMUST00000113992	3.7	3.6	3.3	3.3	3.3	4	3.5	0.42	0.33	0.41	0.39	0.4	0.38	0.36	18.9930	20.2730	24.1125	21.8625	19.2651	19.4230	19.0065	1.5997	1.3942	1.8824	1.6411	1.9126	1.9155	1.7512
ENSMUST00000113991	3.7	3.6	3.3	3.3	3.3	4	3.5	0.42	0.32	0.41	0.39	0.4	0.37	0.36	18.9930	20.2730	24.1125	21.8625	19.2651	19.4230	19.0065	1.6365	1.3709	1.8099	1.7093	1.9162	1.8602	1.7783
ENSMUST00000123308	0.5	0.3	0.5	0.3	0.7	0.2	0.3	0.41	0.38	0.42	0.44	0.48	0.41	0.34	0.0375	0.1500	0.0095	0.0375	0.0290	0.0665	0.0000	1.3686	1.0043	1.4665	1.3963	1.6752	1.6105	1.4647
ENSMUST00000048382	0.3	0.3	0.4	0.2	0.2	0.4	0.3	0.19	0.26	0.24	0.18	0.23	0.24	0.22	0.2625	0.0000	0.0375	0.0750	0.0750	0.0000	0.0750	0.0333	0.0910	0.0474	0.0691	0.1555	0.2788	0.0423
ENSMUST00000113988	0.8	0.3	0.5	0.5	0.7	0.4	0.6	NA	NA	NA	NA	NA	NA	NA	0.0375	0.0750	0.0375	0.1500	0.1500	0.1125	0.1780	NA	NA	NA	NA	NA	NA	NA
ENSMUST00000048250	2.5	1.7	1.6	2.3	2.7	3.3	3.9	0.3	0.25	0.27	0.27	0.28	0.28	0.32	24.3914	24.7138	23.4405	23.6120	23.0295	24.2720	27.1040	1.7401	1.4824	1.7803	1.7337	1.7329	1.8006	1.5801
ENSMUST00000137438	2.5	1.7	1.6	2.3	2.8	3.3	3.9	0.3	0.27	0.26	0.23	0.29	0.25	0.29	24.3914	24.7138	23.4465	23.6120	23.0445	24.2720	27.1040	0.7633	0.6408	0.7091	0.7883	0.9024	1.0796	0.7145
ENSMUST00000152880	2.5	1.7	1.6	2.3	2.8	3.3	3.9	0.04	0	0.36	0.16	0.06	0.24	0	24.3914	24.7138	23.4490	23.6120	23.0462	24.2720	27.1040	0.6102	0.3176	0.1500	0.1960	0.0000	0.0000	0.0000
ENSMUST00000146063	2.6	1.7	1.5	2.3	2.8	3.4	3.9	0.3	0.27	0.26	0.23	0.29	0.26	0.29	24.3914	24.7138	23.4750	23.5875	23.0625	24.3027	27.1040	0.7651	0.6261	0.7225	0.7609	0.9077	1.0616	0.6951
ENSMUST00000113976	0.5	0.4	0.2	0.2	0.7	0.4	0.3	0.32	0.26	0.31	0.19	0.33	0.25	0.23	0.5790	0.7780	0.3000	0.1223	0.1875	0.3145	0.6375	0.4457	0.2788	0.2889	0.1805	0.3436	0.5445	0.4180
ENSMUST00000026038	0.6	0.2	0.5	0.3	0.3	0.4	0.5	NA	NA	NA	NA	NA	NA	NA	0.0375	0.0750	0.0375	0.0375	0.0990	0.0000	0.2625	NA	NA	NA	NA	NA	NA	NA
ENSMUST00000047945	0.1	0.3	0.1	0.2	0.2	0.1	0.2	0.13	0.35	0.22	0.04	0.38	0.19	0.36	0.0375	0.0750	0.0520	0.0750	0.0000	0.0665	0.0000	0.0413	0.3371	0.0000	0.0000	0.0000	0.0000	0.0000
ENSMUST00000026036	0.6	1.2	0.9	1.1	1.1	0.9	1.2	0.1	0.26	0.28	0.19	0.32	0.33	0.25	0.3070	0.2888	0.4500	0.2995	0.2720	0.1125	0.1875	0.0000	0.0000	0.0000	0.2010	0.0000	0.0000	0.1586
ENSMUST00000113958	0.2	0.2	0.1	0.4	0.1	0.3	0.3	0.02	0.06	0.05	0.03	0.14	0.08	0.05	0.0375	0.0750	0.0000	0.0375	0.0750	0.0835	0.0375	0.0000	0.0000	0.0000	0.0000	0.0000	0.0000	0.0000
ENSMUST00000101397	0.4	0.6	0.2	0.2	0.2	0.2	0.4	0	0.19	0.15	0	0	0	0	0.0375	0.0805	0.0000	0.0375	0.0459	0.0375	0.0750	0.0000	0.0000	0.0000	0.0000	0.0000	0.0000	0.0000
ENSMUST00000063726	0	0.2	0.2	0.3	0.2	0.3	0.1	0	1.56	0	0	0.39	0	0	0.0375	0.0000	0.0760	0.0000	0.0375	0.0000	0.0000	0.0000	0.0000	0.0000	0.0000	0.0000	0.0000	0.0000
ENSMUST00000101396	0	0.1	0.2	0.2	0.2	0.3	0.1	0	1.56	0	0	0.39	0	0	0.0375	0.0000	0.0010	0.0000	0.0000	0.0000	0.0000	0.0000	0.0000	0.0000	0.0000	0.0000	0.0000	0.0000
ENSMUST00000078469	0	0.1	0.2	0	0	0.2	0.1	0.11	0.14	0.09	0.16	0.12	0.09	0.15	0.0375	0.0000	0.0375	0.0000	0.0000	0.0000	0.0375	0.0000	0.0000	0.0000	0.0000	0.0000	0.1986	0.0000
ENSMUST00000096371	0.4	0.4	0.4	0.7	0.4	0.4	0.2	NA	NA	NA	NA	NA	NA	NA	0.1500	0.0000	0.1125	0.0000	0.1125	0.0665	0.2250	NA	NA	NA	NA	NA	NA	NA
ENSMUST00000088134	0.1	0.2	0.3	0.2	0.3	0.1	0.2	NA	NA	NA	NA	NA	NA	NA	0.1105	0.0000	0.0375	0.0000	0.0000	0.0375	0.1125	NA	NA	NA	NA	NA	NA	NA
ENSMUST00000088133	0.1	0.3	0.2	0.2	0.3	0.2	0.2	NA	NA	NA	NA	NA	NA	NA	0.0375	0.0375	0.0375	0.0000	0.0000	0.0375	0.1125	NA	NA	NA	NA	NA	NA	NA
ENSMUST00000046565	0.6	0.4	0.6	0.7	0.5	0.3	0.9	0.39	0.49	0.38	0.42	0.36	0.51	0.48	0.3660	0.2888	0.3750	0.0750	0.1125	0.1500	0.3750	0.1674	0.1712	0.2417	0.2452	0.1195	0.1827	0.1596
ENSMUST00000113947	0.6	0.4	0.6	0.6	0.5	0.3	0.9	0.39	0.49	0.38	0.42	0.36	0.51	0.48	0.3660	0.2888	0.3750	0.0750	0.1125	0.1500	0.3750	0.1679	0.1702	0.2420	0.2432	0.1196	0.1828	0.1600
ENSMUST00000113933	0.3	0.2	0.3	0.6	0.4	0.4	0.3	0.26	0.28	0.32	0.27	0.27	0.29	0.28	0.4125	0.1875	0.2625	0.1500	0.0750	0.2480	0.4355	0.2680	0.1859	0.1883	0.1923	0.1725	0.2017	0.2039
ENSMUST00000045898	0.4	0.3	0.3	0.4	0.3	0.5	0.4	0.26	0.29	0.35	0.29	0.27	0.31	0.29	0.4500	0.3750	0.4425	0.1615	0.2250	0.3750	0.4761	0.2475	0.1790	0.2016	0.1971	0.1549	0.2232	0.2541
ENSMUST00000146263	0.2	0.3	0.3	0.4	0.2	0.3	0.4	0.44	0.63	0.31	0.13	0.15	0.4	0.2	0.1105	0.1125	0.1785	0.0745	0.0375	0.0375	0.1125	0.4137	0.0000	0.0000	0.2326	0.0000	0.2676	0.0000
ENSMUST00000088107	0.3	0.6	0.3	0.4	0.7	0.7	0.5	0.2	0.22	0.35	0.42	0.2	0.35	0.42	0.2625	0.1125	0.1875	0.0375	0.0590	0.2480	0.3750	0.1675	0.1456	0.1289	0.1018	0.0998	0.2214	0.0406
ENSMUST00000121565	0.3	0.6	0.3	0.4	0.7	0.7	0.5	0.2	0.22	0.35	0.42	0.2	0.35	0.42	0.2625	0.1125	0.1875	0.0375	0.0590	0.2480	0.3750	0.1675	0.1515	0.1289	0.1016	0.0995	0.2196	0.0463
ENSMUST00000149545	0.3	0.6	0.2	0.3	0.7	0.7	0.5	0.2	0.22	0.35	0.42	0.2	0.35	0.42	0.2625	0.1125	0.1905	0.0375	0.0750	0.2480	0.3750	0.1680	0.1514	0.1292	0.1022	0.0998	0.2196	0.0464
ENSMUST00000124180	0.4	0.8	0.5	0.5	0.5	0.7	0.4	0.17	0.79	0.45	0.45	0.27	0.58	0.26	0.2240	0.0000	0.3345	0.0375	0.0750	0.2250	0.3000	0.3407	0.3304	0.0000	0.1524	0.5166	0.0000	0.0000
ENSMUST00000120624	0.4	0.7	0.4	0.4	0.4	0.6	0.6	0.2	0.25	0.37	0.46	0.22	0.36	0.4	0.2250	0.0750	0.3375	0.0375	0.1030	0.1500	0.2625	0.1566	0.0958	0.0000	0.1430	0.1328	0.1979	0.0000
ENSMUST00000150999	4.8	2	4.8	5.9	5.2	5.9	5.8	0.1	0.05	0.13	0.28	0.34	0.17	0.14	40.0631	40.7075	40.7835	38.5365	36.4920	38.7040	39.7869	0.9262	0.6366	0.4261	0.6964	0.5933	0.6137	0.3992
ENSMUST00000153900	4.8	2	4.8	5.9	5.2	5.9	5.8	0.38	0.25	0.28	0.27	0.39	0.27	0.33	40.0926	40.7150	40.7970	38.5605	36.5133	38.7100	39.7965	0.9093	0.6338	0.9863	1.0711	0.8889	1.1644	0.7197
ENSMUST00000113908	4.8	2.2	4.7	5.9	5.2	5.9	5.8	0.38	0.24	0.27	0.27	0.38	0.27	0.33	41.0925	41.5405	42.0013	39.8615	38.0304	40.0295	41.0470	0.9499	0.6565	1.0680	1.1604	0.9852	1.1034	0.8596
ENSMUST00000113916	4.8	2.2	4.7	5.9	5.2	5.9	5.8	0.37	0.28	0.25	0.32	0.34	0.26	0.32	41.0925	41.5405	42.0013	39.8615	38.0304	40.0295	41.0470	0.9177	0.7197	1.1620	0.9730	1.1142	1.1407	1.1919
ENSMUST00000096369	4.8	2.2	4.7	5.9	5.2	5.9	5.8	0.38	0.23	0.25	0.26	0.34	0.25	0.32	41.0470	41.5150	41.9228	39.8035	37.8875	39.9895	41.0225	1.0382	0.6682	1.0955	1.1673	0.9655	1.2695	0.8580
ENSMUST00000113911	4.8	2.2	4.7	5.9	5.2	5.9	5.8	0.38	0.24	0.27	0.27	0.38	0.27	0.33	41.0470	41.5125	41.9198	39.8010	37.8785	39.9855	41.0180	0.9397	0.6610	1.0710	1.1564	0.9846	1.1011	0.8754
ENSMUST00000142691	4.8	2.2	4.7	5.9	5.2	5.9	5.8	0.37	0.28	0.25	0.31	0.33	0.25	0.33	41.0470	41.5125	41.9198	39.8010	37.8785	39.9855	41.0180	0.9468	0.7120	1.1229	1.0448	1.0391	1.1755	1.2797
ENSMUST00000113915	1.7	0.6	2	1.7	1.9	2	2.3	0.35	0.28	0.24	0.31	0.31	0.26	0.32	24.7125	24.6361	25.0643	23.4765	22.5075	23.4000	24.4545	0.9511	0.8368	1.2703	1.0092	1.1520	1.2657	1.1905
ENSMUST00000113898	1.8	0.8	1.5	2.2	1.9	1.5	1.7	0.38	0.36	0.45	0.42	0.44	0.41	0.34	10.0500	12.2250	13.8000	11.8875	9.1275	11.7005	10.7765	1.3503	1.2230	1.6532	1.3481	1.6133	1.5746	1.4879
ENSMUST00000113897	1.8	0.8	1.5	2.3	1.9	1.5	1.7	0.38	0.36	0.45	0.42	0.44	0.41	0.34	10.0584	12.2245	13.8000	11.8763	9.1040	11.6888	10.7625	1.3456	1.2226	1.6826	1.3566	1.6026	1.5923	1.5005
ENSMUST00000113896	1.8	0.8	1.5	2.3	1.9	1.5	1.7	0.38	0.36	0.45	0.42	0.44	0.41	0.34	10.0584	12.2003	13.8000	11.8672	9.1040	11.6888	10.7625	1.3456	1.2222	1.6829	1.3568	1.6029	1.5921	1.5008
ENSMUST00000113895	1.8	0.8	1.5	2.3	1.9	1.5	1.7	0.38	0.36	0.45	0.42	0.44	0.41	0.34	10.0584	12.1875	13.8000	11.8672	9.1125	11.7000	10.7410	1.3455	1.2220	1.6836	1.3571	1.6028	1.5920	1.5010
ENSMUST00000096368	0.7	0.7	0.9	0.7	0.8	0.5	0.7	0.54	0.69	0.19	0.25	0.25	0	0.48	7.0830	5.3095	5.4635	7.4040	6.1875	5.2125	6.2270	0.2955	0.2223	0.0000	0.0490	0.0000	0.0000	0.2799
ENSMUST00000137033	0.7	0.7	0.9	0.7	0.8	0.5	0.7	0.34	0.38	0.34	0.46	0.31	0.21	0.45	7.0830	5.3095	5.4670	7.4040	6.1875	5.2125	6.2270	0.7059	0.6120	0.5464	0.5245	0.5133	0.5531	1.1035
ENSMUST00000101388	2.1	1.2	1.3	2.1	2.2	1.6	2.7	0.6	0.5	0.37	0.86	0.57	0.72	0.88	11.4065	9.4103	9.4679	8.7515	9.3250	9.6810	12.4744	0.5105	0.3796	0.4741	0.1602	0.5045	0.5719	0.6340
ENSMUST00000150123	0.5	0.8	0.6	0.9	0.7	0.3	0.8	0.16	0.18	0.17	0.18	0.17	0.19	0.17	1.9125	1.7625	2.1375	2.0590	1.8355	1.6910	1.8695	0.1261	0.1435	0.1088	0.0986	0.1208	0.1857	0.1415
ENSMUST00000082183	0.5	0.8	0.6	0.9	0.7	0.3	0.8	0.16	0.18	0.18	0.19	0.18	0.2	0.18	1.9125	1.7625	2.1375	2.0590	1.8355	1.6910	1.8695	0.1208	0.1340	0.1080	0.0921	0.1191	0.1709	0.1375
ENSMUST00000145362	0.1	0.2	0.2	0.3	0.4	0.2	0.2	0.27	0.28	0.35	0.31	0.3	0.32	0.34	0.0375	0.0750	0.0375	0.2250	0.0375	0.1500	0.0375	1.5350	1.4477	1.7232	1.6521	1.5834	1.6502	1.5400
ENSMUST00000127461	0.2	0.2	0.2	0.2	0.2	0.2	0.2	0.42	0.32	0.77	0.5	0.37	0.63	0.51	0.0375	0.0750	0.0375	0.0000	0.0000	0.0375	0.0000	1.5048	2.1259	1.7026	1.5119	1.9751	1.8250	1.9581
ENSMUST00000117399	1.6	1.1	1.1	1.6	1.9	1.6	1.7	0.38	0.36	0.36	0.35	0.44	0.38	0.41	5.9980	7.7853	6.0990	4.3875	4.2385	5.5890	5.6143	0.8263	0.5194	0.5990	0.5881	0.6650	0.7405	0.6892
ENSMUST00000149985	1.7	1.1	1.1	1.6	1.9	1.6	1.8	0.36	0.36	0.36	0.35	0.43	0.38	0.41	6.0020	7.8375	6.1090	4.4250	4.2830	5.6472	5.6625	0.3514	0.2631	0.2933	0.4115	0.3621	0.4045	0.4018
ENSMUST00000135027	1.7	1.1	1.1	1.6	1.9	1.6	1.8	0.36	0.35	0.36	0.36	0.43	0.37	0.4	6.0955	7.9600	6.1525	4.4550	4.3345	5.7375	5.7115	0.3408	0.2677	0.2687	0.4017	0.3979	0.3524	0.4426
ENSMUST00000053137	0.3	0.4	0.4	0.3	0.1	0.4	0.2	0.45	0.38	0.39	0.34	0.48	0.37	0.44	0.0375	0.0750	0.0375	0.1125	0.0750	0.0000	0.0750	1.1755	0.5900	0.6892	0.8149	0.8825	0.8124	0.6590
ENSMUST00000033553	0.3	0.3	0.3	0.2	0.3	0.3	0.4	0.15	0.18	0.16	0.16	0.19	0.19	0.18	0.2625	0.3000	0.0750	0.1770	0.0428	0.1720	0.1500	0.1105	0.1084	0.1291	0.0656	0.1180	0.1549	0.1344
ENSMUST00000079322	0.5	0.2	0.4	0.4	0.2	0.3	0.4	0.15	0.18	0.16	0.16	0.21	0.2	0.2	0.4875	0.6690	0.1735	0.5510	0.2250	0.4425	0.5305	0.1654	0.1141	0.1842	0.1137	0.1359	0.1345	0.1458
ENSMUST00000113838	0.5	0.2	0.4	0.4	0.2	0.2	0.4	0.15	0.18	0.16	0.16	0.19	0.19	0.18	0.4875	0.6650	0.1650	0.5590	0.2250	0.4425	0.5375	0.1083	0.0996	0.1226	0.0657	0.1187	0.1506	0.1234
ENSMUST00000154413	0.5	0.2	0.4	0.4	0.2	0.2	0.4	0.12	0.18	0.15	0.12	0.18	0.18	0.18	0.4875	0.6400	0.1500	0.5625	0.2250	0.4180	0.5510	0.3019	0.1203	0.2076	0.2522	0.2157	0.2081	0.3605
ENSMUST00000135212	0.5	0.2	0.4	0.4	0.2	0.2	0.4	0.14	0.17	0.17	0.14	0.18	0.21	0.18	0.4875	0.6400	0.1500	0.5625	0.2250	0.4180	0.5510	0.1764	0.1506	0.1150	0.0896	0.2239	0.1946	0.2345
ENSMUST00000139205	0.4	0.9	0.7	1	1.1	0.7	0.6	0.49	0.24	0.36	0.36	0.15	0.25	0.24	0.1500	0.2415	0.1875	0.2250	0.2250	0.1500	0.1125	0.2250	0.0000	0.1794	0.0000	0.0855	0.0000	0.2337
ENSMUST00000033554	0.4	0.9	0.7	1	1.1	0.7	0.6	0.32	0.21	0.3	0.33	0.2	0.42	0.28	0.1500	0.2415	0.1875	0.2250	0.2250	0.1500	0.1125	0.0000	0.0835	0.0000	0.0582	0.1134	0.0000	0.0000
ENSMUST00000130276	0.4	0.8	0.7	1	1.1	0.7	0.6	0.41	0.29	0.14	0.3	0.31	0.36	0.37	0.1500	0.2415	0.1875	0.2250	0.2250	0.1500	0.1125	0.3704	0.0000	0.0000	0.0000	0.5794	0.0000	0.0000
ENSMUST00000137479	0.4	0.9	0.5	1	1.2	0.6	0.5	0.32	0.22	0.31	0.34	0.19	0.42	0.27	0.1500	0.1910	0.1500	0.1223	0.1125	0.1500	0.1125	0.0000	0.0000	0.0000	0.0000	0.1353	0.0000	0.0000
ENSMUST00000033556	0.4	0.6	0.2	0.4	0.4	0.6	0.5	0.22	0.26	0.3	0.27	0.14	0.38	0.22	0.1105	0.1910	0.1875	0.1223	0.1425	0.1500	0.1500	0.0652	0.0514	0.0881	0.0905	0.0000	0.0000	0.1332
ENSMUST00000052837	0.9	0.6	1.4	1.6	0.8	1	1	0.19	0.19	0.2	0.2	0.21	0.18	0.19	10.2605	10.4674	13.8700	15.3653	10.6900	11.1375	10.3500	0.3362	0.2478	0.4280	0.3358	0.3377	0.4110	0.3789
ENSMUST00000113811	1.1	0.4	1.1	1.4	1.3	1.2	1.1	0.38	0.37	0.45	0.44	0.36	0.5	0.51	2.5840	2.1555	2.2670	4.0500	3.2265	2.4745	2.2125	4.7269	4.1436	5.7284	4.1605	5.1721	4.9469	5.0732
ENSMUST00000151353	4.8	3.8	4.5	5.9	5.6	5.4	6.2	0.28	0.29	0.41	0.37	0.27	0.35	0.42	16.8030	18.2625	17.5765	20.5875	17.6800	16.3215	16.6205	2.3366	3.3351	4.0810	3.3116	4.6475	4.7580	4.4880
ENSMUST00000124010	4.9	4	4.7	6	5.8	5.7	6.5	0.42	0.59	0.65	0.33	0.15	0.17	0	17.8099	19.1250	18.6470	21.7385	18.7500	17.5125	17.8525	0.1557	0.4196	0.7107	0.9636	0.1178	0.8126	1.0940
ENSMUST00000149082	5.2	4.3	5.5	6.3	6.5	6.1	7	0.34	0.36	0.46	0.42	0.35	0.47	0.44	28.0870	30.4985	29.0720	34.1250	29.9748	29.0880	29.8100	3.8375	3.6751	5.0740	3.6243	5.1632	4.7983	4.7281
ENSMUST00000054697	5.2	4.3	5.5	6.3	6.5	6.1	7	0.49	0.44	0.44	0.47	0.43	0.49	0.55	28.0870	30.4985	29.0720	34.1250	29.9748	29.0880	29.8100	2.2503	1.9882	2.7011	3.1012	2.6414	3.1566	3.0405
ENSMUST00000140479	4.7	4.4	5.2	5.6	5.7	5.4	6.2	0.29	0.33	0.43	0.37	0.28	0.4	0.39	27.0750	29.8115	28.8195	33.5276	29.9150	29.3233	29.1668	3.7765	3.4541	4.4948	4.2838	5.4984	5.6093	4.8839
ENSMUST00000149999	0.8	0.5	1.2	0.9	0.9	0.8	0.6	0.55	0.5	0.49	0.54	0.54	0.52	0.54	0.7583	0.6035	0.7500	0.6540	0.3855	0.5655	0.6965	0.8035	0.7676	0.8362	0.8889	0.8112	0.7979	0.8725
ENSMUST00000036606	3	1.9	3.5	3.5	3.3	3.9	3.4	0.75	0.62	0.68	0.66	0.74	0.74	0.73	11.3625	10.2375	11.6820	12.4530	10.1630	10.9645	11.1430	3.7797	4.3979	3.6353	4.0189	4.2326	3.7957	3.9383
ENSMUST00000145820	0.8	0.7	0.7	0.9	0.9	1	0.8	0.72	0.58	0.6	0.62	0.75	0.67	0.66	5.0940	4.6725	7.1105	5.6270	4.1550	5.7750	4.7095	2.0898	1.8888	2.4962	2.1232	2.1394	2.5460	2.1432
ENSMUST00000127361	1.1	0.9	0.7	0.3	0.6	0.6	1	0.8	1.12	0.99	0.77	0.94	1.14	0.91	0.2250	0.1125	0.1500	0.3440	0.1500	0.1125	0.1870	3.2443	5.2353	2.8709	3.0336	2.8773	4.1629	5.7471
ENSMUST00000052839	14.8	13.8	12.3	14.1	14.9	13.5	13.9	1.26	0.85	0.76	1.19	1.41	1.43	1.43	32.4385	31.0515	28.4625	32.3395	31.9850	33.3035	32.6780	5.7476	6.2659	4.5805	5.9572	6.1951	5.1007	6.0004
ENSMUST00000151750	1.8	1.4	1.3	1.7	2	1.7	1.7	1.15	0.89	0.77	1.01	1.35	1.3	1.37	16.5450	20.2877	15.4255	15.7655	19.0500	19.6560	19.2520	7.2428	7.4785	5.1517	6.9375	6.5872	5.4609	6.7289
ENSMUST00000096363	0.6	0.5	0.5	0.7	0.6	0.6	0.7	0.42	0.46	0.35	0.46	0.44	0.5	0.4	4.0580	2.9786	2.2463	2.6250	1.9500	3.1140	2.8425	0.3028	0.3104	0.2100	0.2526	0.2317	0.5429	0.2763
ENSMUST00000134582	0.8	0.5	0.9	1.5	1.5	1.5	1.7	0.16	0.17	0.18	0.17	0.19	0.18	0.17	22.5158	21.2850	22.1895	23.9250	20.2875	21.4625	21.6000	0.1520	0.1416	0.1778	0.1160	0.1580	0.1717	0.1424
ENSMUST00000113781	0.8	0.5	0.9	1.5	1.5	1.5	1.7	0.18	0.19	0.2	0.19	0.2	0.2	0.2	22.5158	21.2850	22.1895	23.9250	20.2875	21.4625	21.6000	0.1969	0.2150	0.1859	0.1456	0.2251	0.1948	0.1898
ENSMUST00000113783	0.8	0.5	0.9	1.5	1.5	1.5	1.7	0.18	0.19	0.2	0.19	0.2	0.2	0.2	22.5158	21.2850	22.1895	23.9250	20.2875	21.4625	21.6000	0.1969	0.2150	0.1859	0.1456	0.2251	0.1948	0.1898
ENSMUST00000113775	0.8	0.5	0.9	1.5	1.5	1.5	1.7	0.18	0.19	0.2	0.19	0.2	0.2	0.2	22.5158	21.2850	22.1895	23.9250	20.2875	21.4625	21.6000	0.1970	0.2150	0.1859	0.1456	0.2250	0.1947	0.1898
ENSMUST00000113776	0.8	0.5	0.9	1.5	1.5	1.5	1.7	0.18	0.19	0.2	0.19	0.2	0.2	0.2	22.5158	21.2850	22.1895	23.9250	20.2875	21.4625	21.6000	0.1970	0.2150	0.1859	0.1456	0.2250	0.1947	0.1898
ENSMUST00000113779	0.8	0.5	0.9	1.5	1.5	1.5	1.7	0.18	0.19	0.2	0.19	0.2	0.2	0.2	22.5158	21.2850	22.1895	23.9250	20.2875	21.4625	21.6000	0.1970	0.2150	0.1859	0.1456	0.2250	0.1947	0.1898
ENSMUST00000113778	0.8	0.5	0.9	1.5	1.5	1.5	1.7	0.18	0.19	0.2	0.19	0.2	0.2	0.2	22.5158	21.2850	22.1895	23.9250	20.2875	21.4625	21.6000	0.1970	0.2151	0.1859	0.1456	0.2249	0.1948	0.1900
ENSMUST00000113780	0.8	0.5	0.9	1.5	1.5	1.5	1.7	0.18	0.19	0.2	0.19	0.2	0.2	0.2	22.5158	21.2850	22.1895	23.9250	20.2875	21.4625	21.6000	0.1970	0.2151	0.1859	0.1456	0.2249	0.1948	0.1900
ENSMUST00000113777	0.7	0.6	1	1.5	1.5	1.5	1.6	0.18	0.19	0.19	0.18	0.2	0.2	0.19	22.7725	21.8510	22.8545	24.5580	20.7380	21.9353	21.9375	0.1902	0.2023	0.1848	0.1498	0.2071	0.1801	0.1759
ENSMUST00000071453	0.7	0.6	1	1.5	1.5	1.5	1.6	0.18	0.19	0.19	0.18	0.2	0.2	0.19	22.7725	21.8510	22.8545	24.5580	20.7380	21.9353	21.9375	0.1934	0.2039	0.1815	0.1468	0.2116	0.1841	0.1797
ENSMUST00000145063	0.2	0.2	0.3	0.5	0.3	0.3	0.1	0.56	0.31	0.53	0.41	0.36	0.52	0.57	0.1105	0.1125	0.0750	0.0750	0.0360	0.0375	0.0750	0.5017	0.4825	0.4630	0.4615	0.4332	0.5158	0.4624
ENSMUST00000123547	0.2	0.6	0.2	0.5	0.7	0.4	0.3	0.54	0.34	0.56	0.4	0.38	0.48	0.54	0.0375	0.0750	0.0000	0.0000	0.1455	0.1405	0.0750	0.3293	0.3703	0.3189	0.3904	0.3465	0.2035	0.4950
ENSMUST00000060241	0.7	0.8	0.5	0.7	0.5	0.6	0.5	NA	NA	NA	NA	NA	NA	NA	0.2240	0.1125	0.1125	0.0000	0.2250	0.0835	0.1125	NA	NA	NA	NA	NA	NA	NA
ENSMUST00000033570	2.4	1.5	2.1	2.3	1.7	2.1	1.8	0.63	0.45	0.6	0.64	0.62	0.57	0.67	19.1525	22.6901	23.3625	22.0725	19.7375	21.4045	21.2675	3.2645	3.0280	3.0568	3.2984	3.1657	3.3556	2.9690
ENSMUST00000144881	2.4	1.5	2.1	2.3	1.7	2.1	1.8	0.44	0.38	0.58	0.54	0.47	0.41	0.51	19.1525	22.7050	23.3625	22.0875	19.7604	21.4108	21.3016	2.5561	2.6028	3.3778	3.0957	3.0208	4.2285	2.7427
ENSMUST00000140551	0.6	0.6	0.9	0.4	0.6	0.6	0.4	0.38	0.37	0.3	0.29	0.33	0.36	0.31	0.0375	0.1500	0.1500	0.0375	0.1125	0.0375	0.1875	0.1870	0.2607	0.2071	0.1002	0.1387	0.1966	0.1871
ENSMUST00000037541	0.6	0.6	0.9	0.4	0.6	0.6	0.4	0.37	0.37	0.3	0.29	0.33	0.36	0.31	0.0375	0.1500	0.1500	0.0375	0.1125	0.0375	0.1875	0.2085	0.2582	0.2219	0.1158	0.1310	0.2136	0.1848
ENSMUST00000096361	0.4	0.3	0.5	0.4	0.4	0.2	0.5	0.34	0.49	0.49	0.36	0.4	0.59	0.34	0.1500	0.0000	0.1125	0.0750	0.0750	0.1875	0.1125	0.4653	0.2330	0.5318	0.6595	0.2283	0.4494	0.2688
ENSMUST00000113769	0.2	0.3	0.3	0.2	0.3	0.6	0.3	0.58	0.48	0.59	0.67	0.67	0.67	0.55	0.0375	0.1500	0.0750	0.0750	0.1125	0.0665	0.2250	0.1795	0.2609	0.2652	0.3247	0.2383	0.1281	0.2056
ENSMUST00000154771	0.2	0.3	0.4	0.2	0.3	0.6	0.3	0.35	0.32	0.29	0.2	0.35	0.3	0.38	0.0375	0.1500	0.0750	0.0750	0.1125	0.0665	0.2250	0.2153	0.2557	0.3509	0.3061	0.1649	0.2123	0.0742
ENSMUST00000082016	0.2	0.3	0.4	0.2	0.3	0.6	0.3	0.58	0.47	0.56	0.65	0.65	0.64	0.53	0.0375	0.1500	0.0750	0.0750	0.1125	0.0665	0.2250	0.1821	0.2226	0.2534	0.3061	0.2412	0.1355	0.1994
ENSMUST00000141676	0.2	0.3	0.4	0.2	0.3	0.6	0.3	0.32	0.31	0.33	0.18	0.37	0.32	0.38	0.0375	0.1500	0.0750	0.0750	0.1125	0.0665	0.2250	0.2708	0.1188	0.2301	0.3032	0.0869	0.2766	0.0836
ENSMUST00000135237	0.4	0.5	0.4	0.4	0.2	0.7	0.3	0.34	0.32	0.3	0.2	0.35	0.31	0.37	0.0375	0.1500	0.1125	0.1500	0.0750	0.1875	0.2250	0.2762	0.2549	0.3682	0.2371	0.1920	0.2117	0.1227
ENSMUST00000131906	0.4	0.5	0.4	0.4	0.2	0.7	0.3	0.58	0.48	0.59	0.67	0.67	0.67	0.55	0.0375	0.1500	0.1125	0.1500	0.0750	0.1875	0.2250	0.1946	0.2240	0.2142	0.2837	0.2614	0.1826	0.2008
ENSMUST00000048962	3.5	1.4	3.1	4	3.2	2.6	3.8	0.25	0.26	0.27	0.24	0.26	0.25	0.27	10.5479	10.9775	10.4625	10.9275	9.8637	10.2955	10.0125	0.4209	0.3461	0.2323	0.2632	0.3339	0.3910	0.3191
ENSMUST00000156386	0.2	0.3	0.2	0.2	0.3	0	0.2	0.21	0.33	0.29	0.49	0.15	0.11	0.31	0.1105	0.1125	0.0750	0.0000	0.0375	0.0665	0.0375	0.1469	0.0000	0.0000	0.0709	0.1986	0.0000	0.0000
ENSMUST00000145319	0.2	0.2	0.6	0.3	0	0.5	0.2	0.39	0.35	0.34	0.3	0.3	0.27	0.4	0.1500	0.2250	0.0750	0.0750	0.0375	0.1125	0.1125	0.4942	0.2340	0.1236	0.2135	0.3141	0.5668	0.2315
ENSMUST00000144912	0.6	0.4	0.5	0.5	0.6	0.5	0.7	0.28	0.61	0.48	0.71	0.43	0.41	0.82	0.2240	0.1910	0.2250	0.1223	0.0750	0.1875	0.2250	0.0000	0.6337	0.0786	0.0231	0.3408	0.6428	0.4439
ENSMUST00000156336	0.6	0.4	0.5	0.5	0.6	0.5	0.7	0.34	0.48	0.57	0.56	0.45	0.6	0.6	0.2240	0.1910	0.2250	0.1500	0.0750	0.1875	0.2250	0.0000	0.2613	0.0958	0.1407	0.1328	0.0466	0.0000
ENSMUST00000019503	0.6	0.4	0.5	0.5	0.6	0.5	0.7	0.33	0.5	0.52	0.55	0.38	0.55	0.52	0.2240	0.1910	0.2250	0.1500	0.0750	0.1885	0.2250	NA	NA	NA	NA	NA	NA	NA
ENSMUST00000113744	0.6	0.4	0.6	0.5	0.5	0.4	0.7	0.33	0.5	0.52	0.55	0.38	0.55	0.52	0.2240	0.1500	0.2120	0.1875	0.0750	0.2480	0.3000	NA	NA	NA	NA	NA	NA	NA
ENSMUST00000151572	0.3	0.4	0.7	0.7	0.5	0.8	0.6	0.32	0.62	0.45	0.51	0.24	0.46	0.34	0.0375	0.1800	0.0750	0.1500	0.1624	0.1125	0.0750	0.0000	0.0000	0.4006	0.2279	0.0000	0.0000	0.0000
ENSMUST00000000901	0.7	1	0.2	0.7	0.4	0.6	0.5	0.74	0.52	0.51	0.7	0.78	0.73	0.73	0.8440	0.5250	0.9000	0.6000	0.3213	0.5655	0.7875	3.3784	4.0885	3.6942	3.6291	3.5663	3.6163	3.5007
ENSMUST00000113736	0.7	1	0.2	0.7	0.4	0.6	0.5	0.74	0.52	0.51	0.7	0.78	0.73	0.73	0.8440	0.5250	0.9000	0.6000	0.3213	0.5655	0.7875	3.3780	4.0887	3.6932	3.6294	3.5646	3.6156	3.4999
ENSMUST00000087984	0.7	1	0.2	0.7	0.4	0.6	0.5	0.74	0.52	0.51	0.7	0.78	0.73	0.73	0.8440	0.5250	0.9000	0.6000	0.3213	0.5655	0.7875	3.3788	4.0905	3.6927	3.6313	3.5646	3.6171	3.4994
ENSMUST00000147863	0.8	0.7	0.2	0.7	0.4	0.6	0.6	0.74	0.52	0.51	0.7	0.78	0.73	0.73	0.9000	0.5250	0.9000	0.6750	0.3213	0.5625	0.7748	3.3917	4.0945	3.6898	3.6557	3.5684	3.6226	3.5011
ENSMUST00000113735	0.6	0.6	0.5	0.5	0.5	0.6	0.6	0.77	0.51	0.48	0.71	0.82	0.74	0.77	4.7340	4.0390	4.5750	5.1183	4.0125	4.5970	5.2487	4.5192	4.9968	4.4508	4.5474	4.5768	4.3558	4.4590
ENSMUST00000151020	2.2	0.7	1.2	2.3	2.4	2.1	1.9	0.77	0.51	0.48	0.71	0.82	0.75	0.77	16.8020	16.4505	17.4375	14.4325	15.5190	17.2713	15.9000	4.5075	5.0747	4.5500	4.6343	4.8212	4.3495	4.6917
ENSMUST00000148076	0.7	0.7	0.5	1	1.1	0.9	0.8	0.7	0.49	0.52	0.73	0.69	0.84	0.74	0.3070	0.2415	0.2390	0.0750	0.1875	0.2480	0.1500	1.1340	1.5668	1.6668	1.3710	1.1963	1.7093	1.2353
ENSMUST00000146772	1.4	0.9	0.9	1	1	0.7	0.9	1.13	0.88	0.83	1.21	1.31	0.93	1.13	0.2240	0.1500	0.1875	0.1800	0.1875	0.1500	0.1875	5.4599	4.9460	6.0368	5.0031	5.6818	5.7683	5.4059
ENSMUST00000062000	6	2.5	3	4.6	4.1	4.3	4.1	1.55	0.98	1.25	1.33	1.16	1.32	1.22	17.4470	17.3285	16.5375	19.7795	16.8750	17.1405	17.8415	3.0540	3.0455	2.8032	3.4717	3.3545	3.7556	2.5848
ENSMUST00000150558	6	2.5	3	4.7	4.2	4.3	4.1	0.61	0.78	0.82	0.49	1.12	0.92	1.19	17.4470	17.3330	16.5375	19.8060	16.8915	17.1715	17.8455	3.7135	2.8930	3.1477	3.3908	2.1431	3.4056	2.2879
ENSMUST00000138437	6	2.4	3	4.6	4	4.2	4	1.79	1.25	1.58	1.51	1.25	1.52	1.4	17.4125	17.2340	16.5035	19.5375	16.5450	16.9820	17.8415	6.0490	7.5414	5.8478	6.7386	6.3166	7.8919	6.1393
ENSMUST00000113703	6	2.4	3	4.6	4	4.2	4	1.76	1.18	1.46	1.45	1.22	1.43	1.38	17.4125	17.2340	16.5035	19.5375	16.5450	16.9820	17.8415	6.0357	7.0645	5.1431	6.3324	6.0378	7.7170	5.5852
ENSMUST00000117706	2.5	2	1.3	2.8	3.2	2.7	3.1	0.73	0.5	0.5	0.66	0.83	0.83	0.67	10.9125	13.1770	12.0505	13.4571	12.5044	13.6190	11.5115	NA	NA	NA	NA	NA	NA	NA
ENSMUST00000117203	2.5	2.3	1.3	2.9	3.2	2.8	3.1	0.73	0.5	0.5	0.66	0.84	0.83	0.67	10.9635	13.2000	12.1125	13.4935	12.6025	13.7625	11.6850	NA	NA	NA	NA	NA	NA	NA
ENSMUST00000087948	2.5	2.4	1.3	3	3.3	2.8	3.1	0.73	0.5	0.5	0.66	0.83	0.83	0.67	10.9635	13.1815	12.1125	13.5000	12.6025	13.7625	11.6905	NA	NA	NA	NA	NA	NA	NA
ENSMUST00000087956	2.5	2.4	1.3	3	3.3	2.8	3.1	0.73	0.5	0.5	0.66	0.83	0.83	0.67	10.9635	13.1815	12.1125	13.5000	12.6025	13.7625	11.6905	NA	NA	NA	NA	NA	NA	NA
ENSMUST00000156131	0.9	0.9	1.2	1.6	1.2	1	1.7	NA	NA	NA	NA	NA	NA	NA	0.1500	0.2625	0.2250	0.2250	0.0375	0.2250	0.1500	NA	NA	NA	NA	NA	NA	NA
ENSMUST00000146877	0.6	0.8	1.1	1.2	1	1.1	1.5	NA	NA	NA	NA	NA	NA	NA	0.1500	0.2415	0.3750	0.2625	0.1125	0.1500	0.1125	NA	NA	NA	NA	NA	NA	NA
ENSMUST00000148846	1	0.9	1	1.2	0.8	1.1	0.8	0.85	0.53	0.54	0.56	0.88	0.85	0.8	0.3070	0.3341	0.1500	0.1800	0.1875	0.1125	0.1125	NA	NA	NA	NA	NA	NA	NA
ENSMUST00000132269	0.8	0.7	0.9	0.9	1.2	1.1	1.1	0.59	0.31	0.29	0.39	0.59	0.77	0.51	0.2625	0.0750	0.2250	0.1223	0.2250	0.1875	0.2250	NA	NA	NA	NA	NA	NA	NA
ENSMUST00000113671	1.1	0.7	0.4	0.7	0.9	0.9	0.9	0.53	0.63	0.62	0.57	0.57	0.67	0.6	0.3000	0.1870	0.3365	0.2725	0.1875	0.1730	0.3000	0.6544	0.6025	0.5897	0.5322	0.5680	0.4517	0.6843
ENSMUST00000137664	0.9	0.5	0.3	0.4	0.8	0.6	0.6	NA	NA	NA	NA	NA	NA	NA	0.2485	0.1870	0.1870	0.2725	0.1335	0.1950	0.3270	NA	NA	NA	NA	NA	NA	NA
ENSMUST00000118111	1.7	1	1.3	2.1	2.5	2.1	2	0.44	0.56	0.52	0.5	0.5	0.57	0.55	0.3070	0.5625	0.4875	0.4680	0.1500	0.2945	0.2845	0.5507	0.4382	0.5701	0.4090	0.3979	0.4192	0.4508
ENSMUST00000130555	1.7	1	1.3	2.1	2.5	2.1	2	0.49	0.64	0.6	0.52	0.5	0.66	0.56	0.3070	0.5625	0.4875	0.4705	0.1500	0.2980	0.2885	0.5000	0.5784	0.4722	0.4040	0.4387	0.3925	0.6045
ENSMUST00000151528	1.7	1	1.3	2	2.5	2.1	1.9	0.44	0.56	0.52	0.5	0.5	0.57	0.55	0.3070	0.5625	0.4950	0.4790	0.1553	0.3000	0.3000	0.5499	0.4397	0.5689	0.4100	0.3961	0.4195	0.4492
ENSMUST00000065858	1.7	1	1.2	2	2.4	2.1	1.9	0.44	0.56	0.52	0.5	0.5	0.57	0.55	0.3070	0.5625	0.5030	0.4875	0.1624	0.3000	0.3213	0.5491	0.4405	0.5679	0.4102	0.3943	0.4191	0.4479
ENSMUST00000147443	0.6	0.5	0.4	0.9	1	0.5	0.4	0.63	0.87	0.65	0.41	1.54	1.13	0.87	0.2240	0.3341	0.2330	0.1580	0.1125	0.3000	0.4090	0.2605	1.0365	0.2288	0.5703	0.0000	0.4917	0.8479
ENSMUST00000144860	0.3	0.5	0.8	0.4	0.5	0.5	0.8	0.42	0.55	0.57	0.49	0.36	0.45	0.5	0.3070	0.1910	0.0750	0.1875	0.1500	0.1500	0.2250	0.9056	0.6015	0.5469	0.3616	0.5511	0.6445	0.3963
ENSMUST00000119080	9	7.9	8.5	8.1	9.6	8.2	7.9	7.8	4.94	4.8	9.43	10.1	10.18	10.57	2.2990	2.8075	3.2760	3.0625	2.8875	3.1420	3.0085	NA	NA	NA	NA	NA	NA	NA
ENSMUST00000052130	12.8	10.7	12.2	11.6	14.4	12.8	11.1	7.81	4.94	4.81	9.44	10.1	10.16	10.59	11.2500	14.5154	16.2074	12.2553	11.8640	13.3695	12.5810	NA	NA	NA	NA	NA	NA	NA
ENSMUST00000119190	11.4	8.1	9.1	9.8	13.3	12.7	11.9	8.01	4.74	3.83	9.72	12.46	14.48	14.76	1.2935	0.7755	0.6950	1.6455	2.1000	2.3350	1.4705	6.8789	2.6990	3.3111	4.9270	4.9233	4.9900	4.3731
ENSMUST00000147708	6.2	5.3	6.2	6.1	6.7	5.6	5.6	0.98	0.5	0.68	0.73	0.98	0.74	0.66	23.7750	24.3375	25.0435	21.0860	20.8675	24.0375	22.0600	4.4823	3.9401	4.8151	4.7040	3.8875	4.7830	4.2750
ENSMUST00000033673	6.2	5.3	6.1	6.2	6.8	5.7	5.7	0.94	0.47	0.69	0.74	0.98	0.71	0.74	24.9305	25.1575	26.3395	22.7450	22.2375	25.7180	23.0050	NA	NA	NA	NA	NA	NA	NA
ENSMUST00000126019	6.2	5.2	6.1	6.2	6.8	5.6	5.7	0.93	0.48	0.66	0.7	0.96	0.73	0.69	24.9995	25.4335	26.3695	22.9125	22.3170	25.9323	23.0945	4.3645	3.7712	4.7243	5.0590	3.8865	5.1983	4.5217
ENSMUST00000147498	0.7	0.6	0.7	0.6	0.8	0.5	1.1	NA	NA	NA	NA	NA	NA	NA	0.1105	0.1500	0.1043	0.0750	0.0750	0.0835	0.0740	NA	NA	NA	NA	NA	NA	NA
ENSMUST00000136251	0.6	0.5	0.6	0.8	1.1	0.5	0.7	1.12	0.43	1.11	1.16	1.21	0.6	1.23	0.0375	0.1125	0.0705	0.0750	0.0375	0.1125	0.1125	NA	NA	NA	NA	NA	NA	NA
ENSMUST00000148312	1.1	0.8	0.9	0.8	1	0.7	0.9	1.09	0.42	1.13	1	1.19	0.58	1.23	0.1500	0.1500	0.0750	0.0375	0.0750	0.1125	0.1125	6.8685	5.4731	5.4495	5.7048	4.5147	4.3145	6.2130
ENSMUST00000134783	1.3	0.9	0.8	1	1	0.9	1.1	1.07	0.42	1.22	1	1.21	0.54	1.22	0.1105	0.1910	0.1500	0.0375	0.0750	0.0665	0.1125	5.4556	5.5093	5.6931	3.7286	4.6823	4.2612	5.6334
ENSMUST00000033674	2.4	0.8	2.4	1.9	2.2	1.4	2.1	1.31	0.39	0.42	1.07	1.09	0.9	0.68	0.2240	0.0750	0.1875	0.2250	0.0000	0.1500	0.0750	NA	NA	NA	NA	NA	NA	NA
ENSMUST00000143946	1.2	1.3	1	0.8	1.6	0.9	1.2	0	0	0	0.48	1.79	0.98	0.47	0.0375	0.1500	0.0375	0.0375	0.1335	0.1125	0.1125	2.2038	0.8829	1.0000	2.8873	4.9077	4.3737	1.5875
ENSMUST00000118878	3.6	2	3.4	2	3.9	2.9	3.4	0.48	0.31	0.38	0.4	0.46	0.4	0.45	12.0375	12.7535	13.4465	14.3640	12.2025	12.2730	12.2387	2.4251	2.0572	2.6069	2.4472	2.5954	2.6451	2.5501
ENSMUST00000101341	3.6	2	3.4	2	3.9	2.9	3.4	0.48	0.31	0.39	0.4	0.46	0.4	0.45	12.0375	12.7535	13.4500	14.3645	12.2025	12.2780	12.2425	2.6312	2.1959	2.5598	2.5845	2.5703	2.7174	2.5195
ENSMUST00000149274	3.6	2	3.4	2	3.9	2.9	3.4	0.53	0.34	0.38	0.41	0.53	0.46	0.52	12.0662	12.7535	13.4590	14.3765	12.2025	12.2840	12.2568	3.8586	2.6121	3.5408	3.3679	3.5309	3.7731	3.9070
ENSMUST00000033676	3.6	2	3.4	2	3.9	2.9	3.4	0.48	0.31	0.38	0.4	0.46	0.4	0.45	12.0662	12.7535	13.4590	14.3765	12.2025	12.2840	12.2568	2.3821	2.0147	2.6248	2.4408	2.5806	2.6155	2.5169
ENSMUST00000143908	3.6	2	3.4	2	3.9	2.9	3.4	0.48	0.31	0.38	0.4	0.46	0.4	0.45	12.0662	12.7535	13.4590	14.3765	12.2025	12.2840	12.2568	2.4251	2.0577	2.6067	2.4457	2.5927	2.6395	2.5506
ENSMUST00000129487	0.8	0.5	0.8	0.5	0.4	0.4	0.6	0.47	0.3	0.39	0.41	0.44	0.37	0.42	0.1105	0.0750	0.0510	0.0375	0.0375	0.0375	0.0000	2.5349	2.3338	2.6545	2.5357	2.6052	2.9525	2.5856
ENSMUST00000140470	0.5	0.2	0.2	0.3	0.3	0.3	0.5	0.49	0.47	0.51	0.42	0.46	0.48	0.44	0.0375	0.0000	0.0000	0.0375	0.0000	0.0665	0.0375	3.3087	3.4337	3.6499	3.3104	3.9898	4.0045	4.5724
ENSMUST00000119299	3.1	3.1	4.6	2.8	3.3	2.4	2.7	0.97	0.66	1.07	0.72	0.87	0.73	0.75	24.1465	27.2195	31.1840	23.9300	25.7270	24.9750	25.8415	3.7869	3.4755	4.1884	4.6149	4.3253	4.5406	3.9796
ENSMUST00000155713	3.1	3.1	4.6	2.8	3.3	2.4	2.7	0.87	0.63	0.92	0.68	0.77	0.64	0.7	24.1875	27.2625	31.2185	23.9516	25.7795	25.0125	25.8673	2.1622	1.9886	2.2695	2.2269	2.4426	2.6571	2.2505
ENSMUST00000044475	3.1	3.1	4.6	2.8	3.3	2.4	2.7	0.96	0.66	1.05	0.71	0.86	0.72	0.75	24.2230	27.2915	31.2515	23.9855	25.8100	25.0570	25.8775	3.5589	3.2379	3.8436	4.2058	4.1950	4.3637	3.8196
ENSMUST00000153979	3.1	3.2	4.7	2.8	3.3	2.5	2.7	0.89	0.65	1	0.72	0.75	0.64	0.72	24.6355	27.6980	31.7085	24.5083	26.3935	25.5375	26.2765	3.2739	2.7495	3.7084	3.1500	3.7876	3.7257	3.1410
ENSMUST00000150161	3.1	3.3	4.7	2.8	3.3	2.5	2.7	0.88	0.65	1	0.72	0.74	0.64	0.72	24.8240	27.8930	31.8945	24.6855	26.5590	25.6683	26.4885	3.1245	2.6268	3.7528	3.4357	3.5729	3.6960	3.2623
ENSMUST00000155792	3.1	3.4	4.7	2.8	3.2	2.5	2.7	0.87	0.63	0.92	0.68	0.77	0.64	0.7	25.1625	28.2148	32.2500	24.9375	26.8853	25.9985	26.8595	2.1867	1.9648	2.2473	2.1694	2.3712	2.6663	2.2542
ENSMUST00000147635	1.8	0.9	1.9	1.1	1.1	0.9	0.9	1.01	0.66	1.12	0.73	0.93	0.78	0.78	0.0375	0.0750	0.1500	0.0375	0.0375	0.0835	0.0750	3.2610	2.8496	3.7490	4.0806	3.8836	3.9141	3.7409
ENSMUST00000151231	0.7	0.4	0.7	0.9	0.7	0.9	0.7	0.09	0.44	0.31	0.28	0.17	0.13	0.39	0.3660	0.1500	0.3375	0.3000	0.2625	0.1125	0.4355	0.1862	0.0000	0.0000	0.0000	0.0000	0.0000	0.0000
ENSMUST00000149761	0.7	0.4	0.7	0.9	0.7	0.9	0.8	0.09	0.44	0.31	0.29	0.17	0.12	0.39	0.3660	0.1500	0.3375	0.3000	0.2625	0.1440	0.4355	0.1833	0.0000	0.0000	0.0000	0.0000	0.0000	0.0000
ENSMUST00000145887	0.7	0.7	0.5	0.5	0.3	0.3	0.3	0.09	0.44	0.31	0.29	0.17	0.12	0.39	0.1500	0.1500	0.0375	0.0750	0.2625	0.1970	0.0000	0.0501	0.0000	0.0000	0.0000	0.0000	0.0000	0.0000
ENSMUST00000125115	0.4	1.1	0.7	1.3	1.1	1	1	0.36	0.4	0.37	0.38	0.42	0.44	0.39	3.4500	3.2405	3.9370	3.6275	2.8125	3.4042	3.7500	0.2183	0.2046	0.1738	0.1879	0.1754	0.2599	0.2675
ENSMUST00000124279	0.4	1.1	0.7	1.3	1.1	1	1	0.38	0.41	0.4	0.42	0.45	0.47	0.42	3.4500	3.2405	3.9370	3.6275	2.8125	3.4042	3.7500	0.2233	0.2231	0.2091	0.2137	0.2266	0.2744	0.2689
ENSMUST00000155477	0.4	0.9	0.8	0.7	0.5	0.6	0.8	0.36	0.41	0.42	0.43	0.42	0.47	0.42	0.1500	0.2415	0.2085	0.1223	0.2420	0.2720	0.1125	0.2779	0.2458	0.2193	0.2563	0.2148	0.3192	0.2871
ENSMUST00000144753	0.8	0.5	0.5	0.8	0.6	1	0.8	0.37	0.42	0.4	0.44	0.44	0.5	0.43	0.3070	0.1910	0.4223	0.2250	0.1875	0.1875	0.2625	0.3408	0.3434	0.2227	0.2982	0.2349	0.4359	0.3251
ENSMUST00000144397	0.7	0.5	0.6	0.6	0.4	0.5	0.5	0.43	0.44	0.34	0.42	0.39	0.48	0.45	0.1875	0.1500	0.1125	0.1125	0.1125	0.1125	0.1125	0.4946	0.2890	0.2878	0.3876	0.3125	0.6612	0.2717
ENSMUST00000101339	0.7	0.5	0.6	0.6	0.4	0.5	0.5	0.43	0.44	0.34	0.42	0.39	0.48	0.45	0.1875	0.1500	0.1125	0.1125	0.1125	0.1125	0.1125	0.4932	0.2888	0.2883	0.3874	0.3132	0.6617	0.2697
ENSMUST00000148044	0.8	0.8	1	1.3	1	1.4	1.3	0.26	0.54	0.58	0.51	0.59	0.74	0.63	3.8115	4.6648	4.1020	4.0125	4.0125	4.3500	4.2550	0.2738	0.4433	0.2311	0.2988	0.9011	0.3058	0.3948
ENSMUST00000129185	0.3	0.6	0.7	0.9	0.9	0.7	1.1	0.51	0.54	0.58	0.56	0.62	0.67	0.65	0.2625	0.2415	0.3690	0.1125	0.2250	0.2250	0.2625	NA	NA	NA	NA	NA	NA	NA
ENSMUST00000113628	0.6	0.6	0.4	0.6	0.9	0.7	0.5	0.45	0.42	0.44	0.39	0.44	0.46	0.43	0.1125	0.3341	0.1875	0.2825	0.1500	0.2480	0.1875	0.2215	0.2914	0.2804	0.2191	0.2916	0.2346	0.3110
ENSMUST00000113627	2	0.9	2	2.2	2.3	1.8	1.8	0.45	0.5	0.61	0.41	0.59	0.6	0.42	14.7375	17.4415	16.1355	15.0395	14.8875	16.1030	13.7625	3.8334	3.7117	4.2022	3.8817	4.1723	4.4920	3.6908
ENSMUST00000144367	2.1	0.9	2	2.2	2.3	1.8	1.8	0.45	0.49	0.61	0.41	0.59	0.59	0.42	14.7375	17.4950	16.1630	15.0780	14.8450	16.0815	13.7700	3.8763	3.7495	4.2910	3.9665	4.2610	4.6075	3.7822
ENSMUST00000101324	0.2	0.4	0.4	0.4	0.5	0.5	0.6	0.28	0.3	0.27	0.35	0.26	0.53	0.34	0.1105	0.0750	0.1025	0.1925	0.0375	0.0665	0.1125	0.0861	0.1343	0.0591	0.2025	0.0887	0.2029	0.1688
ENSMUST00000113609	0.4	0.3	0.2	0.3	0.2	0.2	0.6	0.41	0.44	0.35	0.46	0.32	0.75	0.47	0.1150	0.0000	0.0750	0.0375	0.0750	0.0000	0.1500	0.0000	0.3531	0.0000	0.2239	0.0000	0.1878	0.0688
ENSMUST00000118842	0.4	0.3	0.2	0.3	0.2	0.2	0.6	0.41	0.44	0.35	0.46	0.32	0.75	0.47	0.1150	0.0000	0.0750	0.0375	0.0750	0.0000	0.1500	0.0000	0.3531	0.0000	0.2239	0.0000	0.1878	0.0688
ENSMUST00000118218	0.2	0.4	0.2	0.3	0.3	0.6	0.2	0.28	0.36	0.12	0.28	0.36	0.27	0.41	0.0375	0.0375	0.0605	0.0000	0.0750	0.0375	0.0000	0.0000	0.0319	0.0000	0.0000	0.0000	0.0000	0.0368
ENSMUST00000131451	0.2	0.3	0.3	0.3	0.3	0.5	0.2	0.76	0.42	0.07	0.24	0.44	0.29	0.55	0.0750	0.0375	0.0230	0.0000	0.1125	0.0000	0.0360	0.0000	0.0000	0.0000	0.0000	0.0000	0.0000	0.0000
ENSMUST00000087899	0.2	0.3	0.3	0.3	0.3	0.5	0.2	0.28	0.37	0.11	0.29	0.37	0.27	0.42	0.0750	0.0375	0.0230	0.0000	0.1125	0.0000	0.0360	0.0000	0.0424	0.0000	0.0000	0.0000	0.0000	0.0000
ENSMUST00000113602	0.2	0.4	0.3	0.5	0.4	0.7	0.3	NA	NA	NA	NA	NA	NA	NA	0.0375	0.1500	0.1125	0.0790	0.1390	0.1875	0.1875	NA	NA	NA	NA	NA	NA	NA
ENSMUST00000033689	0.7	0.6	0.5	0.7	0.7	0.4	0.7	0.2	0.21	0.33	0.23	0.24	0.32	0.21	0.9375	0.9000	0.9745	0.6375	1.1845	1.0500	1.2135	0.1361	0.1531	0.0920	0.1503	0.1461	0.0821	0.0520
ENSMUST00000116547	0.6	0.3	0.3	1	1.4	1.1	0.9	0.25	0.18	0.21	0.25	0.29	0.25	0.23	17.3890	18.4010	14.2415	21.2344	17.8363	17.5730	17.9740	0.8839	0.7465	1.0319	0.8166	0.9847	1.0054	0.9460
ENSMUST00000033690	0.6	0.3	0.3	1.1	1.4	1.1	0.9	0.26	0.18	0.21	0.25	0.3	0.26	0.25	17.3890	18.4010	14.2720	21.2815	17.8363	17.5895	18.0380	0.9802	0.7236	1.0067	0.9810	0.9464	1.0925	0.9912
ENSMUST00000101317	0.4	0.4	0.4	0.3	0.4	0.3	0.3	NA	NA	NA	NA	NA	NA	NA	0.1500	0.0375	0.1125	0.0750	0.1125	0.0375	0.0750	NA	NA	NA	NA	NA	NA	NA
ENSMUST00000033691	0.4	0.3	0.2	0.3	0.8	0.4	0.5	0.34	0.29	0.31	0.39	0.27	0.41	0.25	0.0375	0.0000	0.1500	0.0375	0.0375	0.0375	0.1500	0.2296	0.1876	0.3639	0.1609	0.4072	0.1535	0.3296
ENSMUST00000033692	0.4	0.5	0.6	0.3	0.5	0.8	0.2	0	0	0	0	0	0	0	0.0375	0.1125	0.1875	0.1500	0.1500	0.0375	0.1875	0.0000	0.0000	0.0000	0.0000	0.0000	0.0000	0.0000
ENSMUST00000087867	1.2	0.7	0.7	1.2	1.2	0.8	1.1	0.3	0.2	0.23	0.21	0.23	0.23	0.21	13.9500	14.0070	13.2375	13.6724	13.9125	14.2320	13.7625	1.4233	1.2438	1.3243	1.2576	1.0236	1.4255	1.5791
ENSMUST00000033577	0.9	0.4	0.9	1.6	1.4	1.5	1	0.39	0.31	0.27	0.4	0.13	0.35	0.27	9.9240	10.3020	10.0186	9.9395	9.4890	9.7050	8.1860	1.8102	1.6341	2.5912	3.0394	3.1638	3.2034	2.0938
ENSMUST00000119477	0.9	0.4	0.9	1.6	1.4	1.5	1	0.31	0.28	0.3	0.36	0.31	0.38	0.35	9.9240	10.3020	10.0186	9.9395	9.4890	9.7050	8.1875	0.9034	0.9616	1.2300	1.0949	1.1766	1.2642	1.0929
ENSMUST00000125343	0.9	0.4	0.9	1.6	1.4	1.5	1	0.41	0.31	0.27	0.32	0.06	0.19	0.28	9.9240	10.3020	10.0186	9.9395	9.4890	9.7050	8.1905	1.9357	2.1019	1.8510	3.1686	3.0519	2.7479	2.9587
ENSMUST00000033578	1.9	1.3	1.5	1.9	2	2.1	2.4	0.84	0.38	0.47	0.88	0.71	0.48	0.78	18.4423	15.3188	15.3450	16.6375	15.0000	14.9225	17.6625	1.7451	1.3585	0.8222	0.5860	0.9472	1.3266	0.8798
ENSMUST00000162212	0.3	0.2	0.3	0.4	0.6	0.4	0.4	NA	NA	NA	NA	NA	NA	NA	0.1500	0.0750	0.0375	0.1680	0.0400	0.0750	0.0750	NA	NA	NA	NA	NA	NA	NA
ENSMUST00000033581	0.6	0.3	0.5	0.5	0.5	0.6	0.9	0.41	0.41	0.36	0.47	0.41	0.52	0.55	1.4945	1.7705	2.1280	1.4324	1.6495	1.7370	1.7504	0.1089	0.3326	0.1024	0.1610	0.1328	0.2547	0.1274
ENSMUST00000033582	3.5	2.5	5.1	3.3	3	2.7	2.8	1.03	0.68	0.87	1.12	1.09	0.99	0.91	11.3110	14.4050	15.9578	12.7670	12.0662	13.4760	12.5365	3.5195	3.3644	3.4595	3.6997	3.4610	3.5409	3.3746
ENSMUST00000152398	3.5	2.5	5.1	3.3	3	2.7	2.8	NA	NA	NA	NA	NA	NA	NA	11.3110	14.4050	15.9578	12.8140	12.0935	13.4760	12.5560	NA	NA	NA	NA	NA	NA	NA
ENSMUST00000155377	0.8	0.6	0.8	0.9	0.8	0.9	0.9	0.95	0.37	0.86	0.71	1	0.97	0.64	0.2240	0.1125	0.0750	0.0750	0.0750	0.1500	0.0750	3.8456	2.9282	5.5991	4.6095	3.7469	4.4169	4.4645
ENSMUST00000113557	6.6	7.6	7.2	5.3	5.7	4.9	6	0.39	0.33	0.34	0.31	0.31	0.35	0.34	4.8650	5.4750	6.1260	5.6710	4.6875	6.8655	5.1939	1.9768	1.6974	1.9828	1.9083	1.9203	2.0131	1.9558
ENSMUST00000055941	6.5	7.4	7.2	5.3	5.7	4.9	5.9	0.39	0.33	0.34	0.31	0.31	0.35	0.34	4.8650	5.4750	6.1125	5.6945	4.6960	6.8400	5.1750	1.9757	1.6992	1.9821	1.9080	1.9189	2.0104	1.9597
ENSMUST00000113556	0.5	0.6	0.4	0.7	0.4	0.6	0.4	0.36	0.07	0.55	0.3	0.46	0.13	0.46	0.1105	0.1125	0.0375	0.0000	0.1125	0.0665	0.1500	0.1017	0.8733	0.4800	0.1334	0.3434	0.0000	0.6746
ENSMUST00000134363	0.3	0.2	0.2	0.3	0.3	0.4	0.2	0.35	0.29	0.23	0.28	0.38	0.32	0.32	0.0750	0.0000	0.0375	0.0375	0.0000	0.0000	0.0265	NA	NA	NA	NA	NA	NA	NA
ENSMUST00000133875	0.4	0.5	0.5	0.3	0.1	0.4	0.3	0.33	0.29	0.28	0.31	0.21	0.4	0.21	0.1500	0.0750	0.0375	0.0375	0.0750	0.0750	0.2250	1.7254	1.5433	1.4059	1.4259	1.4357	1.5814	1.3971
ENSMUST00000139380	0.4	0.3	0.4	0.4	0.6	0.4	0.5	NA	NA	NA	NA	NA	NA	NA	0.2625	0.2415	0.2250	0.1875	0.1125	0.2720	0.1875	NA	NA	NA	NA	NA	NA	NA
ENSMUST00000040065	0.4	0.3	0.4	0.4	0.6	0.4	0.5	0.34	0.39	0.42	0.33	0.38	0.33	0.35	0.2625	0.2415	0.2250	0.1875	0.1125	0.2720	0.1875	0.4593	0.4072	0.2304	0.2253	0.4595	0.4156	0.4529
ENSMUST00000081593	4	4.7	5.9	5.3	5.7	4.8	3.1	0.96	0.74	2.08	2.3	1.7	1.33	0.78	12.6240	13.5750	19.2934	13.6800	15.6000	15.9000	11.5125	4.9251	5.0094	6.0185	6.0363	5.2850	5.7508	5.8134
ENSMUST00000135949	4.1	4.8	5.9	5.3	5.7	4.8	3.1	0.95	0.74	2.09	2.3	1.71	1.33	0.79	12.6823	13.5270	19.4184	13.9125	16.0075	16.0045	11.5935	4.9727	5.1077	6.0465	6.0518	5.2841	5.7903	5.9456
ENSMUST00000133559	0.3	0.6	1.5	1.1	1.1	0.8	0.2	0.87	0.51	1.97	2.32	1.95	1.8	0.61	0.2240	0.0750	0.1125	0.0375	0.0000	0.1875	0.1125	6.7031	7.0369	7.6176	8.8172	8.0332	7.9865	6.5927
ENSMUST00000101296	0.2	0.3	0.3	0.2	0.5	0.3	0.1	0.17	0.21	0.19	0.18	0.17	0.18	0.19	0.0375	0.0000	0.0000	0.0375	0.0750	0.0665	0.0000	0.0923	0.1017	0.0716	0.0389	0.0979	0.0987	0.0811
ENSMUST00000101297	0.2	0.3	0.3	0.2	0.5	0.3	0.1	0.17	0.21	0.19	0.18	0.17	0.18	0.19	0.0375	0.0000	0.0000	0.0375	0.0750	0.0665	0.0000	0.0912	0.1018	0.0688	0.0412	0.0974	0.0983	0.0806
ENSMUST00000060576	0.3	0.4	0.2	0.4	0.4	0.6	0.5	0.11	0.22	0.13	0.18	0.15	0.13	0.15	0.9375	0.6400	1.5375	1.2375	0.4585	0.7125	0.8865	0.1566	0.0738	0.0916	0.0484	0.0952	0.0458	0.0000
ENSMUST00000150494	0.3	0.7	0.4	0.2	0.2	0.5	0.3	0.16	0.15	0.18	0.16	0.17	0.19	0.15	0.1875	0.1875	0.0750	0.0375	0.0750	0.0375	0.1125	0.1142	0.1157	0.1695	0.1130	0.1834	0.1728	0.1443
ENSMUST00000118666	0.2	0.5	0.3	0.1	0.2	0.4	0.5	0.16	0.15	0.18	0.16	0.17	0.19	0.15	0.3660	0.2415	0.2250	0.1585	0.1696	0.0375	0.1780	0.1391	0.1114	0.1180	0.0997	0.1690	0.1802	0.1313
ENSMUST00000053375	0.2	0.5	0.3	0.1	0.2	0.4	0.5	0.16	0.15	0.18	0.16	0.17	0.19	0.15	0.3660	0.2415	0.2250	0.1800	0.1875	0.0375	0.1500	0.1437	0.1117	0.1085	0.1002	0.1694	0.1803	0.1297
ENSMUST00000147521	0.3	0.2	0.2	0.3	0.1	0.1	0.3	0.15	0.16	0.15	0.11	0.13	0.14	0.16	0.1500	0.1875	0.0940	0.1125	0.0465	0.1125	0.1875	0.2011	0.0592	0.0805	0.0757	0.1223	0.1166	0.1134
ENSMUST00000125676	0.3	0.1	0.3	0.4	0.2	0.1	0.4	0.14	0.16	0.15	0.11	0.13	0.14	0.16	0.4500	0.3750	0.2580	0.2250	0.1875	0.3000	0.3750	0.2259	0.0608	0.0886	0.0783	0.1239	0.1180	0.1369
ENSMUST00000137107	0.3	0.1	0.3	0.4	0.2	0.1	0.4	0.15	0.15	0.15	0.11	0.13	0.14	0.16	0.4500	0.3750	0.2625	0.2425	0.1705	0.3000	0.3750	0.2102	0.0623	0.0730	0.0808	0.1258	0.1193	0.1160
ENSMUST00000067249	0.3	0.1	0.3	0.4	0.2	0.1	0.4	0.14	0.14	0.14	0.1	0.13	0.14	0.16	0.4500	0.3750	0.2625	0.2505	0.1639	0.3000	0.3750	0.2361	0.0936	0.1139	0.1479	0.1415	0.1747	0.2593
ENSMUST00000101294	0.2	0.2	0.4	0.2	0.2	0.2	0.2	0.16	0.21	0.17	0.15	0.19	0.23	0.17	0.2625	0.1910	0.1500	0.0375	0.1125	0.1125	0.0750	0.1436	0.1837	0.1204	0.1397	0.1469	0.1709	0.2171
ENSMUST00000118820	0.2	0.2	0.4	0.2	0.2	0.2	0.2	0.16	0.21	0.17	0.15	0.19	0.23	0.17	0.2625	0.1910	0.1500	0.0375	0.1125	0.1125	0.1125	0.1423	0.1831	0.1124	0.1473	0.1532	0.1591	0.2003
ENSMUST00000120971	0.2	0.2	0.4	0.2	0.2	0.2	0.2	0.16	0.21	0.17	0.15	0.19	0.24	0.17	0.2490	0.1910	0.1500	0.0375	0.0750	0.1125	0.1125	0.1344	0.1989	0.1214	0.1398	0.1514	0.1629	0.2111
ENSMUST00000117310	0.1	0.2	0.3	0.1	0.1	0.1	0.1	0.16	0.21	0.17	0.15	0.19	0.24	0.17	0.2240	0.1910	0.1500	0.0375	0.0375	0.0835	0.1125	0.1353	0.1898	0.1268	0.1327	0.1513	0.1604	0.2133
ENSMUST00000138031	0.1	0.2	0.1	0.1	0.2	0.3	0.2	0.17	0.24	0.17	0.17	0.2	0.21	0.17	0.1875	0.1125	0.0440	0.0750	0.0000	0.0000	0.1125	0.0781	0.1804	0.1415	0.1386	0.1363	0.1627	0.1580
ENSMUST00000156709	0.3	0.2	0.3	0.2	0	0.1	0.2	0.2	0.19	0.14	0.14	0.2	0.2	0.16	0.1105	0.0750	0.0000	0.0750	0.0000	0.0835	0.0750	0.1582	0.2193	0.1053	0.1692	0.1637	0.2600	0.0785
ENSMUST00000033593	0.2	0.4	0.4	0.4	0.3	0.6	0.6	0.15	0.11	0.17	0.11	0.13	0.14	0.1	0.1105	0.0000	0.1815	0.0750	0.1500	0.2250	0.1875	0.0423	0.0446	0.0697	0.0097	0.1099	0.1042	0.0422
ENSMUST00000087746	0.2	0.4	0.4	0.4	0.3	0.6	0.6	0.15	0.11	0.17	0.11	0.13	0.14	0.1	0.1105	0.0000	0.1815	0.0750	0.1500	0.2250	0.1875	0.0423	0.0446	0.0697	0.0097	0.1099	0.1042	0.0422
ENSMUST00000118986	0.4	0.4	0.3	0.4	0.6	0.6	0.4	0.2	0.12	0.22	0.13	0.12	0.15	0.11	0.1105	0.2250	0.2250	0.0375	0.1440	0.0000	0.0000	0.0000	0.0000	0.0952	0.0124	0.0000	0.1183	0.0000
ENSMUST00000068451	0.6	0.8	0.5	0.6	0.3	0.9	0.5	0.13	0.06	0.15	0.06	0.08	0.12	0.11	0.0750	0.1125	0.1730	0.1125	0.1125	0.0835	0.0000	0.0000	0.0000	0.0000	0.0548	0.0694	0.0000	0.0000
ENSMUST00000113456	0.4	0.6	0.8	0.6	0.5	0.6	0.5	0.13	0.06	0.14	0.06	0.08	0.12	0.11	0.0375	0.0750	0.2250	0.1500	0.2250	0.2625	0.1875	0.0000	0.0000	0.0000	0.0356	0.1560	0.0000	0.0000
ENSMUST00000101292	0.2	0.4	0.2	0.3	0.3	0.2	0.5	0.18	0.16	0.16	0.18	0.2	0.19	0.19	0.0375	0.0000	0.0000	0.0000	0.0375	0.2250	0.0375	0.0905	0.0793	0.0756	0.0532	0.0884	0.1151	0.1121
ENSMUST00000143975	1.8	0.8	1	1.5	1.2	2.1	1.8	0.16	0.13	0.14	0.16	0.17	0.18	0.16	15.7485	17.8040	17.6615	16.3860	13.6290	16.2335	15.0000	0.0907	0.0606	0.0785	0.0471	0.0857	0.1315	0.1084
ENSMUST00000144695	1.8	0.7	1	1.4	1.1	2.1	1.8	0.16	0.13	0.14	0.16	0.17	0.18	0.16	15.3653	17.4895	17.2605	15.8765	13.3310	15.8110	14.4000	0.0910	0.0625	0.0816	0.0479	0.0858	0.1376	0.1088
ENSMUST00000113450	0	0.1	0.1	0.1	0	0.1	0	NA	NA	NA	NA	NA	NA	NA	0.0375	0.0000	0.0375	0.0000	0.0000	0.0000	0.0000	NA	NA	NA	NA	NA	NA	NA
ENSMUST00000113442	0.3	0.3	0.2	0.1	0.2	0.1	0.2	NA	NA	NA	NA	NA	NA	NA	0.0375	0.1125	0.0375	0.0375	0.0000	0.0000	0.0375	NA	NA	NA	NA	NA	NA	NA
ENSMUST00000033598	2.6	1.5	1.4	1.7	2.1	1.4	2.3	0.48	0.32	0.27	0.29	0.34	0.32	0.45	7.5375	9.6095	10.0340	9.6535	8.3523	8.7738	8.0685	0.3942	0.3515	0.5755	0.4702	0.4417	0.4980	0.5009
ENSMUST00000133614	2.6	1.5	1.4	1.7	2.1	1.4	2.3	0.48	0.28	0.28	0.28	0.32	0.31	0.42	7.5900	9.7760	10.1410	9.7770	8.4740	8.8060	8.1810	0.4280	0.3686	0.4608	0.3970	0.3697	0.5030	0.4211
ENSMUST00000126097	0.9	0.8	0.2	0.3	0.8	0.7	0.7	0.52	0.35	0.28	0.32	0.37	0.34	0.48	0.5585	0.4125	0.6000	0.1125	0.2625	0.4560	0.3375	0.3769	0.2711	0.3985	0.3956	0.4633	0.4555	0.4098
ENSMUST00000139259	0.4	0.4	0.2	0.4	0.2	0.4	0.1	0.38	0.47	0.48	0.25	0	0.27	0.36	0.0375	0.1125	0.1125	0.2148	0.0000	0.0665	0.0750	0.0000	0.0987	0.4578	0.4311	0.1931	0.5977	0.7801
ENSMUST00000060013	0.4	0.4	0.2	0.4	0.2	0.4	0.1	0.32	0.21	0.23	0.08	0	0.11	0.17	0.0375	0.1125	0.1125	0.2148	0.0000	0.0665	0.0750	0.0000	0.0433	0.0000	0.0000	0.1089	0.0000	0.0000
ENSMUST00000078229	0.9	0.7	0.6	0.8	0.6	0.7	0.9	0.28	0.7	0.31	0.38	0.6	0.41	0.5	1.4090	1.0920	1.2000	1.2048	0.7125	1.2620	0.9000	0.0769	0.3898	0.0000	0.0727	0.2866	0.1179	0.0000
ENSMUST00000101282	0.1	0.2	0.2	0.1	0	0	0.3	0.09	0.14	0.11	0.13	0.14	0.13	0.08	0.1105	0.1125	0.0000	0.0000	0.0000	0.0375	0.0750	0.0000	0.0363	0.0056	0.0000	0.0000	0.0000	0.1053
ENSMUST00000075226	0.2	0.2	0.2	0.3	0.3	0	0.2	NA	NA	NA	NA	NA	NA	NA	0.0375	0.0000	0.0000	0.0000	0.0000	0.0665	0.0750	NA	NA	NA	NA	NA	NA	NA
ENSMUST00000131304	0	0	0	0	0	0	0	0.12	0.13	0.14	0.14	0.14	0.14	0.14	0.0375	0.0000	0.0000	0.0000	0.0000	0.0000	0.0000	0.0916	0.0480	0.0427	0.0050	0.0852	0.0868	0.0849
ENSMUST00000130247	0.3	0.3	0.1	0.3	0.2	0.1	0.2	0.11	0.19	0.15	0.17	0.21	0.16	0.16	0.0375	0.0000	0.0375	0.1500	0.0375	0.0665	0.0375	0.0782	0.0391	0.0685	0.0000	0.0924	0.0458	0.0353
ENSMUST00000038546	0.3	0.3	0.1	0.3	0.2	0.1	0.2	0.11	0.19	0.15	0.17	0.21	0.16	0.16	0.0375	0.0000	0.0375	0.1500	0.0375	0.0665	0.0375	0.0782	0.0392	0.0686	0.0000	0.0925	0.0459	0.0353
ENSMUST00000152343	0.3	0.3	0.4	0.7	0.5	0.4	0.3	0.09	0.09	0.2	0.2	0.1	0.12	0.2	0.1105	0.1875	0.2250	0.1125	0.0868	0.0375	0.0000	0.0573	0.0343	0.0982	0.0850	0.0371	0.0000	0.0677
ENSMUST00000132037	0.2	0.2	0.1	0.4	0.2	0.4	0.2	0.09	0.09	0.2	0.2	0.11	0.12	0.21	0.1105	0.1125	0.0750	0.0375	0.0375	0.0375	0.0750	0.0000	0.0000	0.0385	0.0000	0.2391	0.0000	0.0000
ENSMUST00000026599	1.2	0.4	1.3	0.7	1.1	1.1	1.3	0.69	0.61	0.6	0.61	0.6	0.65	0.59	8.9545	10.2375	13.5315	8.9428	8.1935	10.1155	8.3625	1.7036	1.3106	1.6816	1.5704	1.4957	1.9024	1.5526
ENSMUST00000154378	1.2	0.4	1.3	0.7	1.1	1.1	1.3	0.36	0.29	0.26	0.29	0.27	0.29	0.27	8.9680	10.2395	13.5550	8.9545	8.2047	10.1695	8.3665	1.3001	1.0573	1.1589	1.0008	0.9877	1.3360	1.3915
ENSMUST00000113415	1.3	0.4	1.3	0.7	1.1	1.1	1.3	0.69	0.62	0.6	0.61	0.6	0.66	0.6	8.9810	10.2750	13.5870	8.9545	8.2125	10.2058	8.3780	1.6790	1.2622	1.6440	1.5799	1.4895	1.8741	1.5000
ENSMUST00000113414	0.7	0.4	0.4	0.5	0.7	0.1	0.4	0.92	0.86	0.86	0.82	0.83	0.88	0.81	0.1105	0.0000	0.1125	0.0375	0.0375	0.0665	0.1125	1.9050	1.7539	1.9253	1.7815	1.7656	2.1094	1.9076
ENSMUST00000113413	0.4	0.5	0.3	0.3	0.3	0.5	0.5	1.1	1.1	1.08	0.99	0.98	1.07	0.97	0.1105	0.0000	0.0750	0.0375	0.0300	0.0835	0.0000	1.9857	1.6955	1.8479	1.9447	1.7784	2.5433	1.9347
ENSMUST00000026602	0	0.2	0.1	0	0.2	0.2	0.2	0.19	0.18	0.19	0.19	0.19	0.21	0.19	0.0375	0.0000	0.0375	0.0375	0.0000	0.0665	0.0000	0.0689	0.0634	0.0483	0.0563	0.1248	0.1054	0.0909
ENSMUST00000113412	0	0.2	0.1	0	0.2	0.2	0.2	0.19	0.18	0.19	0.19	0.19	0.21	0.19	0.0375	0.0000	0.0375	0.0375	0.0000	0.0665	0.0000	0.0689	0.0634	0.0483	0.0565	0.1248	0.1061	0.0909
ENSMUST00000151972	0.6	0.5	0.5	0.2	0.3	0.7	0.7	0.15	0.21	0.18	0.23	0.19	0.18	0.2	3.3750	3.2310	3.9935	3.1505	2.5015	2.6250	3.1620	0.0740	0.0237	0.1069	0.0226	0.1133	0.0487	0.0378
ENSMUST00000039658	0.6	0.5	0.5	0.2	0.3	0.7	0.7	0.14	0.19	0.16	0.19	0.16	0.16	0.18	3.3750	3.2310	3.9935	3.1505	2.5015	2.6250	3.1620	0.0771	0.0527	0.0665	0.0101	0.0878	0.0889	0.0785
ENSMUST00000113409	0.6	0.5	0.5	0.2	0.3	0.7	0.7	0.14	0.19	0.16	0.19	0.16	0.16	0.18	3.3750	3.2310	3.9935	3.1505	2.5015	2.6250	3.1620	0.0771	0.0527	0.0665	0.0101	0.0878	0.0889	0.0785
ENSMUST00000071814	0.1	0	0	0	0.2	0	0.1	0.13	0.19	0.15	0.18	0.16	0.16	0.17	0.1500	0.0000	0.0375	0.0000	0.0000	0.0375	0.0750	0.0805	0.0591	0.1000	0.0116	0.1067	0.0885	0.0841
ENSMUST00000122805	0.2	0.2	0.2	0.1	0	0.2	0.2	0.08	0.17	0.13	0.14	0.14	0.17	0.14	0.1105	0.0000	0.0000	0.0375	0.0000	0.0000	0.0000	0.0871	0.0570	0.0707	0.0150	0.0000	0.0000	0.0898
ENSMUST00000113380	0.5	0.5	0.4	0.5	0.7	0.6	0.6	0.12	0.14	0.14	0.14	0.14	0.15	0.13	3.7025	4.0215	2.9130	3.4750	3.2405	3.5390	3.2000	0.0819	0.0467	0.0578	0.0308	0.0966	0.0988	0.0910
ENSMUST00000113379	0.5	0.5	0.4	0.5	0.7	0.6	0.6	0.12	0.14	0.14	0.14	0.14	0.15	0.13	3.7500	4.0665	2.9485	3.4750	3.2795	3.5795	3.2570	0.0828	0.0488	0.0571	0.0323	0.0973	0.0981	0.0896
ENSMUST00000113378	0.6	0.5	0.4	0.5	0.8	0.6	0.7	0.12	0.14	0.14	0.14	0.14	0.15	0.13	3.8605	4.1250	3.0905	3.4995	3.4500	3.6325	3.3900	0.0814	0.0470	0.0587	0.0308	0.0966	0.0989	0.0912
ENSMUST00000146539	0.7	0.8	0.7	1.1	1	0.8	1	0.12	0.14	0.14	0.14	0.14	0.15	0.13	4.1250	4.3125	3.3375	3.8115	3.6750	3.8625	3.7265	0.0905	0.0596	0.0692	0.0317	0.0926	0.0999	0.0920
ENSMUST00000113381	0.7	0.8	0.7	1.1	1	0.8	1	0.12	0.14	0.14	0.14	0.14	0.15	0.13	4.1250	4.3125	3.3375	3.8105	3.6750	3.8625	3.7265	0.0814	0.0435	0.0568	0.0309	0.0966	0.0989	0.0902
ENSMUST00000113382	0.7	0.8	0.7	1.1	1	0.8	1	0.12	0.14	0.14	0.14	0.14	0.15	0.13	4.1250	4.3125	3.3375	3.8000	3.6750	3.8625	3.7265	0.0815	0.0469	0.0587	0.0321	0.0962	0.0991	0.0913
ENSMUST00000067219	0.7	0.8	0.7	1.1	1	0.8	1	0.12	0.14	0.14	0.14	0.14	0.15	0.13	4.1250	4.3125	3.3375	3.8000	3.6750	3.8625	3.7265	0.0820	0.0470	0.0581	0.0309	0.0967	0.0990	0.0913
ENSMUST00000141552	0.9	0.6	0.7	1.1	0.9	0.8	0.9	0.11	0.14	0.13	0.13	0.14	0.14	0.12	3.8250	4.2375	3.0985	3.4740	3.4500	3.6485	3.4950	0.0831	0.0484	0.0541	0.0358	0.0903	0.0998	0.0893
ENSMUST00000123974	0.2	0.2	0.1	0.3	0.3	0.1	0.1	0.13	0.16	0.16	0.17	0.14	0.16	0.16	0.1105	0.0750	0.0000	0.0375	0.0375	0.0375	0.0000	0.0737	0.0349	0.0516	0.0160	0.0916	0.0973	0.0773
ENSMUST00000040504	0.5	0.8	0.3	0.4	0.7	0.5	0.4	0.09	0.12	0.13	0.11	0.19	0.15	0.14	0.6750	0.5625	0.6375	0.4500	0.2250	0.4425	0.4355	0.0920	0.0391	0.0307	0.0343	0.1070	0.1099	0.0825
ENSMUST00000113370	0.5	0.8	0.3	0.4	0.7	0.5	0.4	0.09	0.12	0.13	0.11	0.19	0.15	0.14	0.6750	0.5625	0.6375	0.4500	0.2250	0.4425	0.4355	0.0920	0.0391	0.0307	0.0343	0.1070	0.1099	0.0825
ENSMUST00000113371	0.5	0.8	0.3	0.4	0.7	0.5	0.4	0.09	0.12	0.13	0.11	0.19	0.15	0.14	0.6750	0.5625	0.6375	0.4500	0.2250	0.4425	0.4355	0.0920	0.0391	0.0307	0.0343	0.1070	0.1099	0.0825
ENSMUST00000133447	0.5	0.8	0.3	0.4	0.7	0.5	0.4	0.1	0.12	0.13	0.11	0.19	0.15	0.14	0.6750	0.5625	0.6375	0.4202	0.2250	0.4425	0.4355	0.0895	0.0395	0.0265	0.0323	0.1106	0.1100	0.0828
ENSMUST00000059509	0.3	0.3	0.5	0.4	0.3	0.4	0.2	NA	NA	NA	NA	NA	NA	NA	0.0375	0.1125	0.0375	0.1125	0.0375	0.0665	0.0750	NA	NA	NA	NA	NA	NA	NA
ENSMUST00000062695	0.2	0.3	0.3	0.5	0.3	0.2	0.3	NA	NA	NA	NA	NA	NA	NA	0.1105	0.0750	0.0750	0.1125	0.0375	0.1125	0.0750	NA	NA	NA	NA	NA	NA	NA
ENSMUST00000101269	0.2	0.2	0.2	0.2	0.2	0.2	0.2	0.14	0.21	0.13	0.16	0.16	0.17	0.14	0.0375	0.0750	0.0000	0.0750	0.0360	0.0375	0.0260	0.1097	0.0764	0.0390	0.0299	0.0933	0.1145	0.0725
ENSMUST00000072518	0.2	0.2	0.1	0.1	0	0.3	0.3	0	0	0	0	0	0	0	0.0375	0.0000	0.0000	0.0000	0.0000	0.0000	0.0275	0.0000	0.0000	0.0000	0.0000	0.0000	0.0000	0.0000
ENSMUST00000040961	0.4	0.5	0.3	0.6	0.5	0.6	0.3	0.21	0.16	0.07	0.06	0	0.11	0.14	1.1395	0.8855	0.6750	0.4875	0.5625	0.9000	0.7500	0.0000	0.0000	0.0000	0.0000	0.0000	0.0000	0.0000
ENSMUST00000113366	0.4	0.5	0.3	0.6	0.5	0.6	0.3	0.22	0.19	0.07	0.06	0	0.11	0.16	1.1395	0.8855	0.6750	0.4875	0.5625	0.9000	0.7500	0.0000	0.0000	0.0000	0.0365	0.0000	0.0000	0.0000
ENSMUST00000113368	0.6	0.5	0.3	0.5	0.5	0.6	0.4	0.62	0.66	0.22	0.21	0	0.29	0.49	1.1395	0.9705	0.7105	0.4875	0.5250	0.9750	0.7500	1.2185	0.0000	1.1111	0.0072	0.0000	0.0000	0.0000
ENSMUST00000113358	0.8	0.4	1.1	0.7	0.6	1.1	0.7	0.11	0.14	0.13	0.13	0.15	0.15	0.14	0.8705	0.5625	1.1205	1.2440	0.5625	1.0145	0.8250	0.0774	0.0418	0.0308	0.0117	0.0827	0.0926	0.0782
ENSMUST00000050239	0.7	0.4	1.1	0.8	0.6	1.1	0.8	0.11	0.14	0.13	0.13	0.15	0.15	0.14	0.8705	0.5625	1.1620	1.2870	0.5625	1.0145	0.8250	0.0777	0.0432	0.0304	0.0108	0.0843	0.0916	0.0778
ENSMUST00000113364	0.1	0.1	0.1	0.2	0.2	0	0.1	0.11	0.14	0.12	0.13	0.15	0.15	0.14	0.0375	0.0000	0.0000	0.0375	0.0000	0.0375	0.0375	0.0800	0.0410	0.0316	0.0194	0.0858	0.0899	0.0793
ENSMUST00000113349	0.3	0.5	0.4	0.3	0.4	0.5	0.3	0.11	0.15	0.08	0.1	0.13	0.11	0.17	0.1105	0.0000	0.1125	0.1500	0.1500	0.0000	0.0375	0.0000	0.0000	0.0000	0.0000	0.0000	0.0000	0.0908
ENSMUST00000155223	0.3	0.5	0.4	0.3	0.4	0.5	0.3	0.11	0.13	0.12	0.12	0.14	0.15	0.14	0.1105	0.0000	0.1125	0.1500	0.1500	0.0000	0.0375	0.0790	0.0368	0.0305	0.0168	0.0844	0.0915	0.0802
ENSMUST00000113343	1.7	1.3	1.7	1.4	1.9	1.9	2.4	0.02	0.04	0.04	0.02	0.07	0.07	0.04	21.1720	21.7570	21.5153	21.7125	21.3485	21.7875	21.9035	0.0000	0.0153	0.0091	0.0000	0.0000	0.0000	0.0000
ENSMUST00000153946	1.7	1.3	1.7	1.4	1.9	2	2.4	0.02	0.03	0.04	0.02	0.06	0.07	0.05	21.1720	21.7810	21.5308	21.7140	21.4045	21.8145	21.9000	0.0000	0.0148	0.0088	0.0000	0.0000	0.0000	0.0000
ENSMUST00000149445	1.8	1.3	1.7	1.4	1.9	2	2.4	0.13	0.15	0.16	0.13	0.17	0.15	0.14	21.1720	21.7858	21.5403	21.7213	21.4200	21.8370	21.9000	0.0916	0.0629	0.0573	0.0975	0.0957	0.0937	0.0958
ENSMUST00000113345	1.8	1.3	1.7	1.4	1.9	2	2.4	0.02	0.04	0.04	0.02	0.07	0.07	0.04	21.1720	21.7875	21.5428	21.7255	21.4380	21.8560	21.9000	0.0000	0.0000	0.0097	0.0000	0.0000	0.0000	0.0000
ENSMUST00000113348	1.8	1.3	1.7	1.4	1.9	2	2.4	0.02	0.03	0.04	0.02	0.07	0.07	0.04	21.1720	21.7875	21.5428	21.7255	21.4380	21.8560	21.9000	0.0000	0.0153	0.0091	0.0000	0.0000	0.0000	0.0000
ENSMUST00000139733	1.8	1.3	1.7	1.4	1.9	2	2.4	0.02	0.04	0.04	0.02	0.07	0.07	0.04	21.1720	21.7890	21.5473	21.7340	21.4500	21.8625	21.9000	0.0000	0.0000	0.0097	0.0000	0.0000	0.0000	0.0000
ENSMUST00000087610	0	0	0	0.1	0	0.1	0	0.34	0	0.14	0.13	0	0	0	0.0375	0.0000	0.0375	0.0000	0.0000	0.0000	0.0000	0.0000	0.0000	0.0000	0.0000	0.0000	0.0000	0.0000
ENSMUST00000087632	0	0	0	0	0	0	0	0.02	0	0	0.15	0.17	0	0	0.1105	0.0000	0.0000	0.0000	0.0000	0.0000	0.0000	0.0000	0.0000	0.0000	0.0000	0.0000	0.0000	0.0000
ENSMUST00000087626	0	0	0.1	0	0	0	0	0.04	0.05	0	0	0	0	0	0.0375	0.0000	0.0000	0.0000	0.0000	0.0000	0.0000	0.0000	0.0000	0.0000	0.0000	0.0000	0.0000	0.0000
ENSMUST00000096332	0	0	0.1	0	0.2	0.1	0	0.14	0.16	0.14	0.13	0.15	0.14	0.14	0.0375	0.0000	0.0000	0.0000	0.0000	0.0000	0.0000	0.0000	0.0204	0.0326	0.0170	0.0844	0.0466	0.0528
ENSMUST00000051530	0.2	0.1	0.4	0.3	0.2	0.4	0.3	0.12	0.04	0.15	0.13	0.17	0.54	0.61	0.0375	0.1125	0.0000	0.0000	0.0000	0.0000	0.0375	0.0000	0.0000	0.0000	0.0000	0.0000	0.0000	0.0000
ENSMUST00000127577	5	5.9	5.1	5.3	4.5	5.1	6.1	0.21	0.17	0.19	0.16	0.2	0.19	0.19	28.2315	28.5321	28.7435	25.5670	24.6745	27.0322	28.2320	0.3272	0.2918	0.3529	0.3088	0.3917	0.4493	0.3917
ENSMUST00000113320	5	5.9	5.1	5.3	4.5	5.1	6.1	0.23	0.17	0.2	0.17	0.2	0.2	0.2	28.2385	28.5375	28.7515	25.5767	24.6750	27.0750	28.2408	0.3741	0.3400	0.4066	0.3412	0.4098	0.4552	0.3853
ENSMUST00000143668	5.1	6.1	5.1	5.4	4.5	5.1	6.2	0.22	0.17	0.19	0.16	0.2	0.19	0.19	28.3365	28.6645	28.9070	25.6575	24.8140	27.1435	28.3125	0.3617	0.3364	0.4019	0.3453	0.4240	0.4831	0.4102
ENSMUST00000037854	5.1	6.1	5.1	5.4	4.5	5.1	6.2	0.22	0.17	0.2	0.17	0.2	0.2	0.2	28.3365	28.6645	28.9070	25.6575	24.8140	27.1435	28.3125	0.3528	0.3237	0.4072	0.3450	0.4111	0.4441	0.3829
ENSMUST00000155333	5.2	6.2	5.1	5.4	4.6	5.1	6.2	0.22	0.17	0.19	0.16	0.2	0.19	0.19	28.4250	28.7570	29.0450	25.8000	24.9245	27.2250	28.3835	0.3610	0.3366	0.4020	0.3444	0.4233	0.4834	0.4107
ENSMUST00000096329	5.4	6.2	5.2	5.5	4.7	5	6.3	0.22	0.17	0.19	0.16	0.2	0.19	0.19	28.8000	29.2535	29.5285	26.0178	25.2035	27.6850	28.8620	0.3579	0.3370	0.4031	0.3425	0.4231	0.4853	0.4091
ENSMUST00000133457	0.3	0	0	0	0.1	0	0.1	0.16	0.13	0.17	0.14	0.17	0.16	0.16	0.0375	0.0000	0.0375	0.0000	0.0000	0.0000	0.0000	0.2708	0.2681	0.2843	0.2592	0.3994	0.3075	0.2832
ENSMUST00000033602	0.2	0.2	0.2	0.3	0.4	0.1	0.1	0.26	0.4	0.45	0.3	0.32	0.31	0.39	0.2240	0.0750	0.0375	0.0000	0.0375	0.0835	0.0000	0.1633	0.1992	0.0879	0.0793	0.1702	0.2304	0.0999
ENSMUST00000033606	0.3	0.3	0.3	0.2	0.4	0.4	0.2	0.35	0.37	0.43	0.41	0.42	0.41	0.37	0.2240	0.2415	0.4500	0.0375	0.1500	0.3000	0.3375	0.3125	0.3629	0.3853	0.2950	0.4174	0.4258	0.3370
ENSMUST00000113303	0.3	0.3	0.3	0.2	0.4	0.4	0.2	0.34	0.37	0.44	0.41	0.41	0.42	0.38	0.2240	0.2415	0.4500	0.0375	0.1500	0.3000	0.3375	0.3602	0.3553	0.3550	0.2776	0.4812	0.4041	0.3317
ENSMUST00000113304	0.3	0.3	0.3	0.2	0.4	0.4	0.2	0.34	0.37	0.44	0.41	0.41	0.42	0.38	0.2240	0.2415	0.4500	0.0375	0.1500	0.3000	0.3375	0.3613	0.3558	0.3545	0.2780	0.4815	0.4039	0.3320
ENSMUST00000113287	2.6	1.9	1.6	3.8	3.5	3.5	3.2	0.43	0.31	0.32	0.39	0.39	0.35	0.32	14.3109	16.0715	15.9655	15.7990	15.2200	15.3915	15.0125	2.7512	2.3583	2.7624	2.6732	2.6553	2.6586	2.6963
ENSMUST00000033609	2.6	1.9	1.6	3.8	3.5	3.5	3.1	0.43	0.3	0.32	0.38	0.39	0.34	0.31	14.3109	16.0715	15.9505	15.7625	15.2140	15.3955	15.0025	2.6147	2.2185	2.6732	2.5671	2.4157	2.4910	2.4589
ENSMUST00000113286	2.6	1.8	1.6	3.8	3.5	3.5	3.1	0.48	0.29	0.29	0.4	0.41	0.35	0.31	14.3109	16.0715	15.9240	15.7100	15.1728	15.3910	15.0000	4.2376	3.3175	3.6566	4.0524	4.0189	3.8345	3.6744
ENSMUST00000148080	2.5	1.9	1.6	3.7	3.6	3.4	3.1	0.49	0.21	0.3	0.69	0.35	0.3	0.26	14.2230	16.0500	15.9175	15.5625	15.0790	15.3000	14.9515	3.3252	2.3647	3.9634	3.0953	1.4964	2.9026	3.1679
ENSMUST00000144483	2.5	1.9	1.6	3.7	3.6	3.5	3.1	0.49	0.21	0.3	0.69	0.35	0.31	0.26	14.2166	16.0394	15.8975	15.5440	15.0750	15.2945	14.9391	NA	NA	NA	NA	NA	NA	NA
ENSMUST00000149658	2.5	1.9	1.6	3.7	3.6	3.5	3.1	0.43	0.3	0.32	0.38	0.39	0.34	0.31	14.2166	16.0394	15.8975	15.5440	15.0750	15.2945	14.9391	2.6509	2.2253	2.6963	2.5988	2.4152	2.5065	2.4498
ENSMUST00000113291	2.5	1.9	1.6	3.7	3.6	3.5	3.1	0.43	0.3	0.32	0.38	0.39	0.34	0.31	14.2166	16.0394	15.8975	15.5440	15.0750	15.2945	14.9391	2.6520	2.2258	2.6970	2.5991	2.4147	2.5089	2.4511
ENSMUST00000113281	2.4	1.9	1.6	3.8	3.5	3.5	3.1	0.43	0.3	0.32	0.38	0.39	0.34	0.31	14.2120	16.0145	15.8795	15.5325	15.0625	15.2945	14.9250	2.6559	2.2258	2.7002	2.5999	2.4144	2.5088	2.4521
ENSMUST00000113283	2.4	1.9	1.6	3.8	3.5	3.5	3.1	0.43	0.3	0.32	0.38	0.39	0.34	0.31	14.2120	16.0145	15.8795	15.5325	15.0625	15.2945	14.9250	2.6559	2.2258	2.7002	2.5999	2.4144	2.5088	2.4521
ENSMUST00000156778	0.6	0.4	0.5	0.5	0.7	0.4	0.3	0.44	0.25	0.29	0.33	0.41	0.27	0.24	0.2240	0.0750	0.0750	0.0375	0.0750	0.0665	0.0285	4.2281	2.8307	2.9877	3.9264	3.4260	3.2268	3.6306
ENSMUST00000136510	0.8	0.4	0.5	0.4	0.2	0.5	0.6	0.46	0.24	0.32	0.27	0.41	0.27	0.22	0.1105	0.1125	0.1125	0.1125	0.1125	0.0665	0.0750	5.0707	3.9375	3.0064	4.3911	4.5280	3.3563	4.4727
ENSMUST00000064476	0.3	0.2	0.2	0.3	0.2	0.1	0.2	0.48	0.37	0.37	0.43	0.43	0.35	0.34	0.1105	0.0000	0.0375	0.0000	0.0565	0.0375	0.0000	1.6381	1.9357	1.9442	1.4234	1.7204	1.8500	1.9919
ENSMUST00000037687	0.4	0.4	0.3	0.2	0.4	0.4	0.7	0.37	0.32	0.44	0.23	0.34	0.34	0.35	0.5585	0.4875	0.2625	0.1500	0.1875	0.4425	0.4500	0.3186	0.1897	0.0384	0.1218	0.1117	0.1427	0.0000
ENSMUST00000081064	3.1	1.9	2.9	3.9	3	2.9	2.7	0.24	0.31	0.26	0.29	0.27	0.25	0.26	2.8785	1.9340	2.9250	2.0590	2.9250	2.9575	2.6945	0.2995	0.2298	0.1537	0.2019	0.1548	0.3026	0.1980
ENSMUST00000101251	3.1	1.9	2.9	3.9	3	2.9	2.7	0.24	0.31	0.26	0.29	0.27	0.25	0.26	2.8785	1.9340	2.9140	2.0590	2.9250	2.9275	2.6945	0.2994	0.2300	0.1535	0.2017	0.1550	0.3029	0.1982
ENSMUST00000129782	3.1	1.9	2.8	3.9	3	2.9	2.7	0.32	0.39	0.3	0.22	0.35	0.21	0.41	2.8785	1.9340	2.9250	2.0440	2.9250	2.9250	2.6855	0.0000	0.1598	0.0000	0.0000	0.2176	0.2444	0.1519
ENSMUST00000144678	0.2	0.3	0.2	0.2	0.2	0.3	0.3	0.24	0.3	0.24	0.29	0.27	0.22	0.23	0.1105	0.1125	0.0750	0.0375	0.1125	0.0375	0.0750	0.3855	0.3124	0.2263	0.1380	0.2142	0.3137	0.2782
ENSMUST00000125604	0.1	0.4	0.2	0.4	0.2	0.4	0.1	0.21	0.3	0.28	0.3	0.26	0.29	0.28	0.1105	0.0750	0.1875	0.0810	0.0750	0.0375	0.1500	0.2430	0.2378	0.1401	0.0949	0.1611	0.2978	0.1488
ENSMUST00000113228	0.4	0.4	0.2	0.5	0.4	0.3	0.6	0.35	0.4	0.39	0.37	0.41	0.38	0.39	0.6750	0.6035	1.0125	0.5250	0.3000	0.6000	0.6000	0.2037	0.1556	0.2047	0.1630	0.1551	0.2171	0.1649
ENSMUST00000153424	0.4	0.4	0.2	0.5	0.4	0.3	0.6	0.34	0.4	0.4	0.37	0.41	0.38	0.41	0.6750	0.6260	1.0125	0.5375	0.3000	0.6000	0.6000	0.1805	0.1538	0.1795	0.1749	0.1525	0.1804	0.1460
ENSMUST00000113224	0.4	0.5	0.2	0.5	0.5	0.3	0.6	0.34	0.41	0.39	0.37	0.41	0.38	0.4	0.6880	0.6375	1.0875	0.5625	0.3000	0.6390	0.6275	0.2510	0.1644	0.1761	0.1339	0.1708	0.2144	0.1428
ENSMUST00000113226	0.4	0.5	0.2	0.5	0.5	0.3	0.6	0.35	0.41	0.39	0.37	0.42	0.38	0.4	0.6965	0.6355	1.0860	0.5625	0.3000	0.6390	0.6375	0.2351	0.1469	0.2108	0.1466	0.1426	0.2170	0.1400
ENSMUST00000142146	0.4	0.6	0.6	0.6	0.6	0.3	0.6	0.28	0.51	0.41	0.39	0.29	0.37	0.48	0.3070	0.1910	0.2250	0.1125	0.0375	0.1500	0.2250	0.1111	0.1855	0.1227	0.1829	0.1685	0.1858	0.0000
ENSMUST00000000228	0.4	0.6	0.5	0.6	0.6	0.3	0.6	0.35	0.47	0.47	0.42	0.46	0.41	0.46	0.3070	0.1910	0.2250	0.1125	0.0375	0.1500	0.2250	0.2041	0.1772	0.2232	0.2015	0.2158	0.2031	0.1388
ENSMUST00000113211	6.8	5.5	7.4	6.9	6.1	6.2	6.2	NA	NA	NA	NA	NA	NA	NA	12.7725	16.5974	15.7461	17.5875	17.2770	16.4895	14.9315	NA	NA	NA	NA	NA	NA	NA
ENSMUST00000149857	6.9	5.5	7.5	7	6.2	6.1	6.3	NA	NA	NA	NA	NA	NA	NA	12.8770	16.8040	15.8086	17.7710	17.4905	16.8104	14.9775	NA	NA	NA	NA	NA	NA	NA
ENSMUST00000152266	1.5	0.5	0.9	1	1.1	0.8	1.1	NA	NA	NA	NA	NA	NA	NA	4.1225	4.6550	5.3323	6.2215	5.3310	5.8125	3.9610	NA	NA	NA	NA	NA	NA	NA
ENSMUST00000074950	4.4	2.3	4.7	3.3	3.5	3.8	3.4	0.9	0.36	0.71	0.44	0.6	0.49	0.53	16.5605	17.0645	18.7720	15.3570	15.4730	16.7720	16.8990	1.9376	2.1391	1.1922	1.6944	1.2709	1.5750	1.8714
ENSMUST00000113203	4.4	2.3	4.7	3.3	3.5	3.8	3.4	0.9	0.36	0.71	0.44	0.6	0.49	0.53	16.5820	17.0235	18.7655	15.3000	15.4235	16.6875	16.8715	1.8949	2.1224	1.1923	1.6834	1.2309	1.5263	1.8051
ENSMUST00000113202	4.4	2.3	4.7	3.3	3.5	3.8	3.4	0.95	0.38	0.77	0.47	0.64	0.52	0.57	16.5510	16.9495	18.7390	15.2660	15.4155	16.6375	16.8715	2.5573	3.2419	1.2234	2.0148	1.9725	2.5004	2.4466
ENSMUST00000050331	4.4	2.3	4.7	3.3	3.5	3.8	3.4	0.98	0.41	0.83	0.51	0.7	0.57	0.62	16.5320	16.8990	18.7270	15.2523	15.4025	16.6125	16.8670	2.3930	3.0021	1.7900	2.0441	1.9383	2.3385	2.5659
ENSMUST00000059297	4.4	2.3	4.7	3.2	3.5	3.8	3.4	0.9	0.36	0.71	0.44	0.6	0.49	0.53	16.5090	16.8860	18.7045	15.2375	15.3910	16.5750	16.8525	1.8791	2.1339	1.2110	1.6643	1.2273	1.4920	1.7609
ENSMUST00000055842	0.7	0.4	0.4	1	0.6	0.8	0.6	0.49	0.66	0.41	0.5	0.68	0.71	0.45	0.3070	0.2625	0.3750	0.2725	0.0750	0.0665	0.1125	0.3797	0.2881	0.1935	0.0774	0.2906	0.4555	0.6084
ENSMUST00000119662	0.4	1.2	0.8	0.9	0.6	1	0.8	0.45	0.54	0.42	0.49	0.59	0.62	0.49	0.1105	0.3341	0.1890	0.1223	0.2595	0.1500	0.1875	0.1964	0.0000	0.0000	0.0000	0.0000	0.2280	0.2113
ENSMUST00000113201	1.3	0.9	1.1	0.6	0.8	0.9	0.6	0.21	0.55	0.27	0.36	0.33	0.67	0.33	1.8770	1.8578	3.4635	1.8481	1.6495	2.0625	1.9440	0.3375	0.1276	0.8600	0.3556	0.1818	0.3886	0.4877
ENSMUST00000051256	1.3	0.9	1.1	0.6	0.8	0.9	0.6	0.21	0.56	0.27	0.36	0.33	0.68	0.33	1.8770	1.8695	3.4775	1.8481	1.6495	2.0625	1.9440	0.3371	0.1457	0.8024	0.3716	0.1818	0.3903	0.4943
ENSMUST00000129697	1.3	0.9	1.1	0.6	0.8	0.9	0.6	NA	NA	NA	NA	NA	NA	NA	1.8770	1.8695	3.5050	1.8481	1.6495	2.0710	1.9440	NA	NA	NA	NA	NA	NA	NA
ENSMUST00000113199	1.3	0.9	1.1	0.6	0.8	0.9	0.6	0.21	0.55	0.27	0.36	0.33	0.67	0.33	1.8770	1.8695	3.5050	1.8481	1.6495	2.0710	1.9440	0.3388	0.1403	0.8156	0.3611	0.1833	0.3913	0.4973
ENSMUST00000035748	1.3	0.9	1.1	0.6	0.8	0.9	0.6	0.21	0.56	0.27	0.36	0.33	0.68	0.33	1.8770	1.8695	3.5055	1.8481	1.6495	2.0710	1.9440	0.3420	0.1500	0.7755	0.3698	0.1828	0.3910	0.4968
ENSMUST00000125684	1.3	0.9	1.2	0.6	0.8	0.9	0.6	NA	NA	NA	NA	NA	NA	NA	1.8770	1.8695	3.5125	1.8481	1.6495	2.0789	1.9440	NA	NA	NA	NA	NA	NA	NA
ENSMUST00000138421	1.3	0.9	1.2	0.6	0.8	0.9	0.6	NA	NA	NA	NA	NA	NA	NA	1.8770	1.8695	3.5125	1.8481	1.6495	2.0789	1.9440	NA	NA	NA	NA	NA	NA	NA
ENSMUST00000113198	1.3	0.9	1.2	0.6	0.8	0.9	0.6	0.21	0.55	0.27	0.36	0.33	0.67	0.33	1.8770	1.8695	3.5155	1.8435	1.6495	2.0789	1.9440	0.3411	0.1426	0.7913	0.3610	0.1853	0.3970	0.5013
ENSMUST00000113197	1.3	0.9	1.2	0.6	0.8	0.9	0.6	0.21	0.56	0.27	0.36	0.33	0.68	0.33	1.8770	1.8695	3.5130	1.8390	1.6495	2.0789	1.9440	0.3209	0.1518	0.7302	0.3897	0.1843	0.3820	0.5026
ENSMUST00000137173	0.6	0.3	0.6	0.4	0.3	0.5	0.7	0.28	0.19	0	0.4	0.83	0.39	0.67	1.0245	0.8625	1.7880	0.6230	0.5320	0.9495	1.1805	1.8867	2.7666	0.5185	0.0000	0.8069	0.0000	0.0000
ENSMUST00000081834	1.6	0.7	0.9	1.4	1.6	0.9	1.5	0.43	0.41	0.3	0.27	0.3	0.23	0.32	14.8500	14.8540	13.8353	13.6290	11.3190	12.1125	14.6835	1.1366	0.4141	0.5098	0.8386	0.6418	0.7855	0.8893
ENSMUST00000086880	1.6	0.7	0.9	1.4	1.6	0.9	1.5	0.38	0.58	0.34	0.22	0.42	0.2	0.29	14.8500	14.8540	13.8293	13.6290	11.3230	12.1270	14.6835	0.3568	0.3269	0.8634	0.9807	0.3732	0.3036	1.2634
ENSMUST00000086884	1.6	0.7	0.9	1.4	1.5	0.9	1.5	0.43	0.41	0.3	0.26	0.3	0.23	0.31	14.8500	14.8540	13.8028	13.6240	11.3250	12.1645	14.6835	1.0487	0.3916	0.5949	0.8047	0.5800	0.8014	0.9848
ENSMUST00000118821	0	0	0.2	0.1	0.1	0.2	0.1	0.04	0.05	0.07	0.05	0.06	0.07	0.07	0.0375	0.0750	0.0375	0.0375	0.0000	0.0000	0.0000	0.0000	0.0000	0.0000	0.0000	0.0000	0.0000	0.0000
ENSMUST00000113176	0	0	0.2	0.1	0.1	0.2	0.1	0.04	0.05	0.07	0.05	0.06	0.07	0.07	0.0375	0.0750	0.0375	0.0375	0.0000	0.0000	0.0000	0.0000	0.0000	0.0000	0.0000	0.0000	0.0000	0.0000
ENSMUST00000087490	0	0	0.2	0.1	0.1	0.2	0.1	0.05	0.05	0.07	0.06	0.07	0.06	0.08	0.0375	0.0750	0.0375	0.0375	0.0000	0.0000	0.0000	0.0000	0.0000	0.0000	0.0000	0.0000	0.0000	0.0000
ENSMUST00000087492	0	0	0.1	0	0	0	0	0.01	0	0.05	0.02	0	0.05	0.04	0.0375	0.0000	0.0000	0.0000	0.0000	0.0000	0.0000	0.0000	0.0000	0.0000	0.0000	0.0000	0.0000	0.0000
ENSMUST00000113173	0	0	0.1	0	0	0	0	0.01	0.01	0.03	0.02	0.02	0.07	0.05	0.0375	0.0000	0.0000	0.0000	0.0000	0.0000	0.0000	0.0000	0.0000	0.0000	0.0000	0.0000	0.0000	0.0000
ENSMUST00000113172	0	0	0.1	0	0	0	0	0.01	0.02	0.01	0.01	0.03	0.09	0.04	0.0375	0.0000	0.0000	0.0000	0.0000	0.0000	0.0000	0.0000	0.0000	0.0000	0.0000	0.0000	0.0000	0.0000
ENSMUST00000087494	0	0	0.1	0	0	0	0.1	0.04	0.02	0	0.01	0.04	0.09	0.04	0.0375	0.0000	0.0000	0.0000	0.0000	0.0000	0.0000	0.0000	0.0000	0.0000	0.0000	0.0000	0.0000	0.0000
ENSMUST00000068340	0	0	0	0	0	0	0	0.02	0.03	0.05	0.03	0.05	0	0.07	0.0375	0.0000	0.0375	0.0000	0.0000	0.0000	0.0000	0.0000	0.0000	0.0000	0.0000	0.0000	0.0000	0.0000
ENSMUST00000096321	3.8	2.5	4.3	4.1	4.3	4	3.2	0.46	0.43	0.4	0.47	0.61	0.58	0.57	17.3400	19.0875	21.6188	18.9930	20.1094	19.2630	17.6915	1.8307	1.1846	2.1708	1.3215	2.5715	2.0215	1.8535
ENSMUST00000149595	3.8	2.5	4.3	4.1	4.3	4	3.2	0.49	0.42	0.37	0.41	0.49	0.39	0.45	17.3400	19.0875	21.6188	18.9930	20.1094	19.2630	17.6915	1.9354	1.4510	2.3234	1.9886	2.1582	2.3746	2.2362
ENSMUST00000113144	3.8	2.5	4.3	4.1	4.3	4	3.2	0.52	0.4	0.42	0.41	0.47	0.44	0.45	17.3400	19.0875	21.6188	18.9930	20.1094	19.2630	17.6915	0.7335	0.7936	0.8617	0.8524	0.7801	0.9954	0.8916
ENSMUST00000113145	3.8	2.5	4.3	4.1	4.3	4	3.2	0.52	0.4	0.42	0.41	0.47	0.44	0.45	17.3400	19.0875	21.6188	18.9930	20.1094	19.2630	17.6915	0.7335	0.7936	0.8617	0.8524	0.7801	0.9954	0.8916
ENSMUST00000113147	3.8	2.5	4.3	4.1	4.3	4	3.2	0.52	0.4	0.42	0.41	0.47	0.44	0.45	17.3400	19.0875	21.6188	18.9930	20.1094	19.2630	17.6915	0.7335	0.7936	0.8617	0.8524	0.7801	0.9954	0.8916
ENSMUST00000128847	3.8	2.5	4.3	4.1	4.3	4	3.2	0.55	0.41	0.54	0.5	0.61	0.71	0.65	17.3400	19.0875	21.6188	18.9930	20.1125	19.2630	17.6915	5.0984	3.4189	5.4524	4.7462	4.5871	4.7325	3.8044
ENSMUST00000143034	3.8	2.5	4.3	4.1	4.3	4	3.2	0.48	0.33	0.36	0.39	0.46	0.42	0.43	17.3400	19.0875	21.6188	18.9930	20.1125	19.2630	17.6915	0.8888	0.6168	0.8100	0.8943	1.0929	1.0914	0.9799
ENSMUST00000057164	1.4	0.7	0.9	1.1	0.9	1	1.1	0.52	0.53	0.5	0.5	0.53	0.46	0.44	2.6599	2.3376	2.7343	2.2875	2.1450	2.2385	2.1895	2.0970	2.3362	1.9393	2.1213	1.5804	2.1108	1.5690
ENSMUST00000070053	1.4	0.7	0.9	1.1	0.9	1	1.1	0.52	0.53	0.5	0.5	0.53	0.46	0.44	2.6599	2.3376	2.7343	2.2875	2.1450	2.2385	2.1895	2.0970	2.3362	1.9393	2.1213	1.5804	2.1108	1.5690
ENSMUST00000134986	0.4	0.8	0.6	0.7	0.7	0.5	1.1	0	0.65	1.68	0.41	0.16	0.75	0.01	1.4250	1.3675	1.6053	1.0640	1.1425	1.1835	1.4175	NA	NA	NA	NA	NA	NA	NA
ENSMUST00000096320	0.4	0.8	0.6	0.7	0.7	0.5	1.1	0.29	0.42	0.75	0.46	0.39	0.76	0.48	1.4275	1.3730	1.6053	1.0555	1.1250	1.1935	1.4240	0.0561	0.2972	0.1325	0.0612	0.4223	0.2651	0.4237
ENSMUST00000113136	0.4	0.8	0.6	0.7	0.7	0.5	1.1	0.29	0.42	0.75	0.46	0.39	0.76	0.48	1.4275	1.3730	1.6053	1.0555	1.1250	1.1935	1.4240	0.0561	0.2972	0.1325	0.0612	0.4223	0.2651	0.4237
ENSMUST00000150797	0.4	0.8	0.6	0.7	0.7	0.5	1.1	NA	NA	NA	NA	NA	NA	NA	1.4625	1.4250	1.6053	1.0500	1.1250	1.2000	1.4240	NA	NA	NA	NA	NA	NA	NA
ENSMUST00000132798	0.4	0.8	0.6	0.7	0.7	0.5	1.1	NA	NA	NA	NA	NA	NA	NA	1.4650	1.4275	1.6053	1.0495	1.1250	1.2000	1.4240	NA	NA	NA	NA	NA	NA	NA
ENSMUST00000141953	0.4	0.8	0.6	0.7	0.7	0.5	1.1	0	0.97	2.18	0.56	0.21	0.72	0	1.4665	1.4305	1.6053	1.0475	1.1250	1.2000	1.4240	NA	NA	NA	NA	NA	NA	NA
ENSMUST00000142034	0.4	0.6	0.5	0.6	0.5	0.5	1	0	0.66	1.68	0.4	0.16	0.75	0.01	1.4035	1.4250	1.6053	1.0500	1.0580	1.2000	1.3540	NA	NA	NA	NA	NA	NA	NA
ENSMUST00000137392	0.4	0.4	0.5	0.6	0.6	0.5	0.9	0	1.21	2.79	0.63	0.04	0.85	0	1.3360	1.4695	1.5208	1.0023	0.9375	1.0935	1.3320	NA	NA	NA	NA	NA	NA	NA
ENSMUST00000130034	0.3	0.3	0.5	0.4	0.5	0.4	0.5	0	0.66	1.67	0.41	0.16	0.74	0.01	0.9000	1.0150	0.9036	0.4410	0.3000	0.7865	0.9750	2.3246	1.2851	1.0877	0.9339	1.2429	1.9638	2.4616
ENSMUST00000148658	0.3	0.3	0.3	0.4	0.4	0.4	0.4	0	0.94	2.2	0.57	0.21	0.74	0	0.6585	0.7285	0.5073	0.3000	0.1875	0.6990	0.7430	3.2792	1.9881	1.8000	0.4894	1.3807	2.6851	3.6171
ENSMUST00000138251	0.3	0.4	0.3	0.3	0.3	0.4	0.3	0	0.83	2	0.51	0.2	0.67	0	0.4875	0.3770	0.1563	0.1500	0.0910	0.3750	0.3750	1.0384	0.1846	0.1974	0.2826	1.2789	0.0705	1.0598
ENSMUST00000148374	0.8	0.5	0.4	0.9	0.7	1.1	0.9	0.06	0.48	0.2	0.14	0.11	0.21	0.17	11.1605	11.0625	11.8558	9.2625	8.1750	8.9923	10.1500	NA	NA	NA	NA	NA	NA	NA
ENSMUST00000068755	0.8	0.5	0.4	0.9	0.7	1.1	0.9	0.14	0.31	0.18	0.14	0.22	0.16	0.14	11.1605	11.0625	11.8558	9.2625	8.1750	8.9923	10.1500	NA	NA	NA	NA	NA	NA	NA
ENSMUST00000116529	0.8	0.5	0.4	0.9	0.7	1.1	0.9	0.06	0.48	0.2	0.14	0.11	0.21	0.17	11.1605	11.0625	11.8793	9.2625	8.1750	8.9923	10.1500	NA	NA	NA	NA	NA	NA	NA
ENSMUST00000151989	0.6	0.5	0.4	0.9	0.7	1.1	0.9	0.15	0.55	0.16	0	0.19	0.23	0.19	11.1605	11.0625	11.8763	9.2625	8.1750	8.9923	10.1500	0.3561	1.0676	0.4600	0.2491	0.3675	0.0000	0.0000
ENSMUST00000113141	0.3	0.5	0.6	0.3	0.6	0.5	0.3	0	0.23	0.14	0.22	0.34	0.18	0	0.1105	0.3750	0.1125	0.1500	0.0750	0.1125	0.0375	0.3008	0.1302	0.3571	0.1912	0.7749	0.9017	0.6125
ENSMUST00000058119	0.4	0.3	0.4	0.6	0.6	1	0.6	0.27	0.14	0.3	0.29	0	0.14	0	1.8000	2.0797	1.6030	1.4630	1.0500	1.7350	2.0425	0.0000	0.0620	0.0000	0.0000	0.0000	0.0000	0.0000
ENSMUST00000057625	0.2	0.3	0.6	0.7	0.6	1	0.8	0	0.13	0.43	0	0	0.29	0.16	1.6623	2.0237	1.3844	1.2375	0.9000	1.5375	1.7715	0.0000	0.0000	0.0000	0.1914	0.0000	0.0000	0.0000
ENSMUST00000116527	0.3	0.2	0.2	0.4	0.4	0.4	0.7	0.39	0.19	0	0.11	0.04	0	0.12	0.7500	0.5605	0.5273	0.5815	0.4875	0.4875	0.8250	0.0000	0.0000	0.0000	0.0000	0.0000	0.0000	0.8159
ENSMUST00000059397	0.3	0.2	0.2	0.4	0.5	0.4	0.7	0.4	0.19	0	0.11	0.04	0	0.12	0.7500	0.5605	0.5273	0.5815	0.5250	0.4875	0.8250	0.0000	0.0000	0.0000	0.0000	0.0000	0.0000	0.6747
ENSMUST00000126811	0.4	0.2	0.1	0.2	0.4	0.6	0.9	0.22	0.19	0.35	0.23	0.23	0.22	0.27	0.7730	0.4125	0.3481	0.5250	0.3545	0.5625	0.6735	NA	NA	NA	NA	NA	NA	NA
ENSMUST00000113116	0.3	0.2	0.5	0.4	0.4	0.5	0.4	0.2	0.2	0.16	0.28	0	0.39	0.1	0.0375	0.0750	0.0425	0.0750	0.0750	0.0835	0.0750	0.0000	0.0055	0.0000	0.0000	0.1855	0.0000	0.0000
ENSMUST00000048687	1.7	0.7	0.8	1.3	1.7	0.9	1.4	0	0.28	0	0	0	0	0.05	7.9795	6.9957	7.1885	5.4865	6.9127	7.3005	6.8250	0.0525	0.0000	0.4112	0.0000	0.0000	0.0000	0.0944
ENSMUST00000113115	1.7	0.7	0.9	1.4	1.8	0.9	1.5	0	0.28	0	0	0	0	0.05	8.0620	6.9355	7.2595	5.5775	6.9445	7.3915	6.8015	0.0000	0.0000	0.3298	0.0000	0.0000	0.0000	0.0000
ENSMUST00000053540	0.3	0.2	0.2	0.4	0.3	0.4	0.3	0.64	1.19	0.07	0.33	0	0	0.37	2.4000	1.6100	1.5613	1.9430	1.1250	1.5000	2.4750	NA	NA	NA	NA	NA	NA	NA
ENSMUST00000113112	0.3	0.2	0.2	0.4	0.3	0.4	0.4	0.69	1.19	0.07	0.36	0	0	0.4	2.4000	1.6100	1.5613	1.9430	1.1250	1.5000	2.4750	NA	NA	NA	NA	NA	NA	NA
ENSMUST00000113113	0.5	0.3	0.3	0.6	0.4	0.6	0.5	0.91	1.22	0.09	0.46	0	0	0.51	2.4380	1.6100	1.5988	1.9125	1.2340	1.5375	2.4970	0.0000	0.0000	0.0000	0.6724	0.0000	0.0000	0.0000
ENSMUST00000113104	0	0.4	0.3	0.2	0.1	0.2	0.4	0.17	0.16	0.22	0.21	0.23	0.24	0.15	0.0375	0.0000	0.0000	0.0750	0.0000	0.0665	0.0000	0.0928	0.1023	0.0497	0.0000	0.0000	0.0584	0.0757
ENSMUST00000113105	0	0.4	0.3	0.2	0.1	0.2	0.4	0.16	0.15	0.22	0.21	0.22	0.23	0.14	0.0375	0.0000	0.0000	0.0750	0.0000	0.0665	0.0000	0.0924	0.1109	0.0493	0.0127	0.0000	0.0580	0.0469
ENSMUST00000033799	0	0.4	0.3	0.2	0.1	0.2	0.4	0.17	0.15	0.22	0.21	0.23	0.23	0.15	0.0375	0.0000	0.0000	0.0750	0.0000	0.0665	0.0000	0.0929	0.1111	0.0498	0.0000	0.0000	0.0586	0.0476
ENSMUST00000138047	0.4	0.4	0.3	0.3	0.1	0.2	0.2	0.22	0.22	0.2	0.2	0.19	0.23	0.21	0.1105	0.0778	0.0750	0.1875	0.0375	0.0835	0.0375	0.1022	0.1107	0.0697	0.0303	0.0947	0.1113	0.0775
ENSMUST00000145648	0.4	0.4	0.3	0.3	0.1	0.2	0.2	0.22	0.22	0.2	0.2	0.19	0.23	0.21	0.1105	0.0778	0.0750	0.1875	0.0375	0.0835	0.0375	0.0991	0.1104	0.0694	0.0304	0.0946	0.1115	0.0772
ENSMUST00000125067	0.4	0.4	0.3	0.3	0.1	0.2	0.2	0.25	0.26	0.24	0.22	0.21	0.27	0.24	0.1105	0.0778	0.0750	0.1875	0.0375	0.0835	0.0375	0.1487	0.1118	0.0960	0.0649	0.1092	0.1121	0.0749
ENSMUST00000153780	0.4	0.4	0.3	0.3	0.1	0.2	0.2	0.24	0.25	0.24	0.23	0.21	0.27	0.24	0.1105	0.0778	0.0750	0.1875	0.0375	0.0835	0.0375	0.1203	0.1044	0.0815	0.0705	0.1086	0.1117	0.0830
ENSMUST00000060904	0.7	0.4	0.8	0.3	0.5	0.8	0.6	0.22	0.28	0.24	0.45	0.15	0.56	0.32	0.5945	0.2888	0.4385	0.2148	0.2250	0.2625	0.4125	0.0000	0.1161	0.0000	0.5503	0.0000	0.0000	0.0000
ENSMUST00000113100	0.6	0.4	0.8	0.3	0.5	0.8	0.6	0.21	0.28	0.24	0.45	0.15	0.55	0.32	0.5945	0.2888	0.4500	0.2148	0.2250	0.2720	0.4125	0.0000	0.1074	0.0000	0.5662	0.0000	0.0000	0.0000
ENSMUST00000128040	0.6	0.4	0.8	0.3	0.5	0.8	0.6	0.35	0.22	0.41	0.18	0.05	0.52	0.17	0.6375	0.2888	0.4500	0.2148	0.2495	0.3000	0.4125	0.0000	0.0000	0.0000	0.2277	0.0000	0.0000	0.0000
ENSMUST00000055104	0.8	0.8	0.7	0.4	0.7	0.9	0.9	0.39	0.36	0.23	0.27	0.23	0.26	0.3	10.0584	9.4103	8.4000	7.9750	7.9750	8.8185	9.5880	0.1109	0.0000	0.0896	0.2708	0.0943	0.0000	0.0546
ENSMUST00000089350	8.8	7.5	10.7	8.8	10.3	9.3	9	NA	NA	NA	NA	NA	NA	NA	12.9060	16.1940	16.7240	16.6875	15.4675	16.0500	14.9430	NA	NA	NA	NA	NA	NA	NA
ENSMUST00000033800	0.3	0.4	0.3	0.2	0.3	0.4	0.2	0.32	0.25	0.33	0.3	0.35	0.3	0.36	0.1105	0.1875	0.0375	0.0375	0.0750	0.1125	0.0750	1.7175	0.9788	1.8709	1.4343	1.4226	1.4951	1.7929
ENSMUST00000033801	0.3	0.4	0.3	0.2	0.3	0.4	0.3	0.35	0.22	0.38	0.31	0.36	0.31	0.39	0.1105	0.1500	0.0375	0.0750	0.0750	0.1125	0.0750	3.0617	2.5615	2.3437	2.8606	3.1963	2.6157	2.8224
ENSMUST00000113085	0.3	0.4	0.3	0.2	0.3	0.4	0.3	0.35	0.21	0.37	0.3	0.36	0.31	0.38	0.1105	0.1500	0.0375	0.0750	0.0750	0.1125	0.0750	2.3321	2.3890	2.4270	2.9475	3.1312	1.8914	2.9873
ENSMUST00000125644	0.4	0.6	0.1	0.3	0.4	0.7	0.3	0	0	0.38	1.36	0	0.98	0.3	0.3070	0.0750	0.1500	0.0883	0.0750	0.1125	0.0000	NA	NA	NA	NA	NA	NA	NA
ENSMUST00000144880	0.2	0.6	0.4	0.6	0.2	0.5	0.3	0	0.14	0	0	0	0	0	0.1500	0.1125	0.1125	0.0000	0.0375	0.1500	0.1125	1.5226	0.3090	1.2997	1.7197	1.0964	0.0000	0.1455
ENSMUST00000059808	0.2	0.4	0.3	0.2	0.3	0.1	0.5	NA	NA	NA	NA	NA	NA	NA	0.1500	0.0750	0.2010	0.0375	0.0750	0.0835	0.1125	NA	NA	NA	NA	NA	NA	NA
ENSMUST00000113067	1.4	0.6	1	0.7	1.1	0.9	1.3	0.67	0.46	0.3	0.69	0.36	0.64	0.81	1.6920	1.4130	1.0125	0.6750	0.9315	1.2400	1.4885	1.1890	1.4109	3.0474	1.9882	1.7945	1.6751	1.1773
ENSMUST00000101227	1.4	0.6	1	0.7	1.1	0.9	1.3	0.77	0.53	0.35	0.77	0.4	0.72	0.92	1.6900	1.4130	1.0125	0.6750	0.9315	1.2400	1.4885	1.9285	3.0640	4.2190	2.3704	1.9859	1.6490	1.3215
ENSMUST00000033804	1.4	0.6	1	0.7	1.1	1	1.2	0.51	0.38	0.43	0.47	0.6	0.63	0.66	1.6455	1.3960	1.0125	0.6375	0.7875	1.2400	1.3525	1.0022	1.2840	1.3010	1.5339	0.9543	1.3819	0.7719
ENSMUST00000047852	1.6	1.1	0.7	2.4	2	1.5	2.1	0.28	0.19	0.2	0.26	0.25	0.2	0.28	22.3330	22.9910	22.4000	22.7325	22.4503	22.9675	22.5750	1.8793	1.1811	1.8788	1.5926	1.8970	1.8999	1.7201
ENSMUST00000113063	0.9	0.6	1	0.6	0.4	0.9	1	0.17	0.19	0.19	0.18	0.19	0.19	0.19	0.1875	0.1500	0.2625	0.2250	0.2250	0.3000	0.1875	0.0934	0.0772	0.0747	0.0558	0.1042	0.1106	0.0951
ENSMUST00000130879	0.7	0.4	0.8	0.7	0.5	0.8	0.9	0.17	0.19	0.19	0.18	0.19	0.2	0.19	0.1875	0.1355	0.1170	0.1875	0.2250	0.2720	0.1875	0.0933	0.0703	0.0671	0.0394	0.1025	0.1088	0.0945
ENSMUST00000075471	0.2	0.2	0.1	0.2	0.1	0.2	0	0.17	0.19	0.19	0.18	0.18	0.19	0.19	0.1105	0.0000	0.0000	0.0375	0.0000	0.0665	0.0375	0.0948	0.0743	0.0747	0.0578	0.1043	0.1091	0.0962
ENSMUST00000142132	0.5	0.4	0.2	0.3	0.4	0.9	0.6	0.17	0.16	0.18	0.19	0.19	0.19	0.17	0.6375	0.3750	0.3920	0.3375	0.2250	0.2250	0.4355	0.0931	0.0871	0.0959	0.0383	0.0915	0.1130	0.1111
ENSMUST00000131829	0.5	0.4	0.2	0.3	0.4	0.9	0.6	0.18	0.19	0.19	0.2	0.19	0.2	0.19	0.6375	0.3750	0.3920	0.3375	0.2250	0.2250	0.4355	0.1256	0.0907	0.0841	0.0439	0.1097	0.1132	0.0797
ENSMUST00000113052	0.5	0.4	0.2	0.3	0.4	0.9	0.6	0.18	0.19	0.19	0.2	0.19	0.2	0.19	0.6375	0.3750	0.3920	0.3375	0.2250	0.2250	0.4355	0.1244	0.0948	0.0827	0.0575	0.1048	0.1100	0.0795
ENSMUST00000064937	0.5	0.4	0.2	0.3	0.4	0.8	0.6	0.18	0.19	0.19	0.19	0.19	0.2	0.19	0.6240	0.3495	0.3750	0.3375	0.2250	0.1875	0.4500	0.1215	0.0912	0.0972	0.0480	0.1123	0.1069	0.1032
ENSMUST00000155201	0.1	0.2	0.2	0.3	0.2	0.2	0.1	0.1	0.24	0.15	0.14	0.22	0.18	0.14	0.0375	0.0000	0.0375	0.0375	0.0375	0.0375	0.0375	0.2529	0.0672	0.0618	0.0960	0.0961	0.0000	0.0000
ENSMUST00000033625	0.3	0.1	0.3	0.2	0.2	0.2	0.3	0.21	0.23	0.15	0.21	0.25	0.29	0.14	0.1500	0.0000	0.0000	0.0000	0.0000	0.0000	0.0750	0.1787	0.1384	0.1037	0.2118	0.2726	0.0000	0.1051
ENSMUST00000113046	0.2	0.3	0.2	0.2	0.4	0.6	0.4	0	0	0.16	0	0	0	0	0.2240	0.1500	0.0750	0.0750	0.1075	0.2480	0.0375	0.0000	0.0000	0.0000	0.0000	0.0000	0.0000	0.0000
ENSMUST00000046964	0.2	0.4	0.2	0.2	0.4	0.6	0.4	NA	NA	NA	NA	NA	NA	NA	0.2240	0.1500	0.0750	0.1125	0.1125	0.2480	0.0375	NA	NA	NA	NA	NA	NA	NA
ENSMUST00000139359	0.2	0.1	0.2	0.5	0.4	0.3	0.9	0.25	0.19	0.35	0.33	0.1	0.37	0.24	1.6553	1.4578	1.3615	1.1070	0.5675	1.6455	1.6815	NA	NA	NA	NA	NA	NA	NA
ENSMUST00000113043	0.2	0.1	0.2	0.5	0.4	0.3	0.9	0.21	0.25	0.26	0.22	0.19	0.26	0.22	1.6553	1.4578	1.3615	1.1070	0.5675	1.6455	1.6815	0.0953	0.1032	0.0475	0.0990	0.1614	0.1212	0.1703
ENSMUST00000113045	0.2	0.1	0.2	0.5	0.4	0.3	0.9	0.21	0.25	0.26	0.22	0.19	0.26	0.22	1.6553	1.4578	1.3615	1.1070	0.5675	1.6455	1.6815	0.0953	0.1032	0.0475	0.0990	0.1614	0.1212	0.1703
ENSMUST00000046931	0.3	0.4	0.2	0.3	0.5	0.3	0.3	0.21	0.25	0.26	0.21	0.2	0.25	0.22	0.1500	0.0000	0.1125	0.0750	0.0750	0.0000	0.0375	0.0860	0.1043	0.0794	0.0607	0.1506	0.1105	0.1804
ENSMUST00000113041	0.2	0.2	0.3	0.4	0.2	0.3	0.4	0.22	0.21	0.23	0.21	0.2	0.25	0.19	0.4500	0.3750	0.2625	0.2700	0.2720	0.1875	0.3375	0.0385	0.0939	0.0550	0.0954	0.0844	0.1215	0.1763
ENSMUST00000113042	0.2	0.2	0.3	0.4	0.2	0.3	0.4	0.22	0.21	0.23	0.21	0.2	0.25	0.19	0.4500	0.3750	0.2625	0.2700	0.2720	0.1875	0.3375	0.0385	0.0939	0.0550	0.0954	0.0844	0.1215	0.1763
ENSMUST00000113040	0.3	0.3	0.3	0.4	0.4	0.4	0.3	0.12	0.28	0.27	0.13	0.06	0.27	0.21	0.1105	0.1125	0.1315	0.0750	0.1125	0.1125	0.0375	0.0000	0.0000	0.0106	0.0401	0.0000	0.0000	0.0000
ENSMUST00000054534	0.5	0.3	0.2	0.5	0.5	0.7	0.3	0.3	0.31	0.16	0.43	0.24	0.15	0.16	0.2625	0.0750	0.1125	0.0375	0.1150	0.0665	0.2250	0.0000	0.0000	0.1074	0.0733	0.0000	0.0000	0.0000
ENSMUST00000046763	0.4	0.4	0.4	0.3	0.1	0.3	0.4	0.19	0.22	0.19	0.2	0.22	0.22	0.21	0.4875	0.3750	0.5250	0.1223	0.1875	0.4160	0.6835	0.1237	0.1184	0.1024	0.1318	0.1069	0.1651	0.1802
ENSMUST00000125750	0.4	0.4	0.4	0.3	0.1	0.3	0.4	0.22	0.25	0.22	0.2	0.19	0.21	0.18	0.4875	0.3750	0.5250	0.1223	0.1875	0.4145	0.6850	0.1248	0.0948	0.1361	0.0000	0.0533	0.1188	0.1284
ENSMUST00000113030	0.4	0.4	0.4	0.3	0.1	0.3	0.4	0.19	0.22	0.19	0.2	0.22	0.22	0.21	0.4875	0.3750	0.5250	0.1223	0.1875	0.4145	0.6850	0.1237	0.1184	0.1024	0.1319	0.1069	0.1651	0.1802
ENSMUST00000113027	0.5	0.2	0.4	0.3	0.2	0.5	0.4	0.35	0.27	0.27	0.28	0.3	0.3	0.34	0.1875	0.1125	0.1500	0.0750	0.0750	0.1875	0.1500	0.6855	0.5565	0.7053	0.6959	0.7941	0.8907	0.8615
ENSMUST00000113026	8	3.5	6.2	6.9	7.3	7	7.4	0.46	0.26	0.29	0.34	0.37	0.34	0.42	29.7040	29.8725	28.3585	28.0400	28.2473	28.3330	29.8200	1.1509	0.8838	1.3415	1.2437	1.3187	1.4062	1.3943
ENSMUST00000113029	7	2.9	5.5	6.3	6.4	6.7	6.9	0.47	0.27	0.29	0.34	0.38	0.34	0.42	28.2045	27.5315	26.6635	26.5875	26.1250	26.3770	29.5049	1.0191	0.8035	1.1611	1.0997	1.2312	1.3478	1.2295
ENSMUST00000096313	3.8	4.2	3.9	4.8	3.9	3	3.9	0.31	0.23	0.27	0.31	0.29	0.26	0.3	22.6940	26.1000	25.1925	25.4320	22.7650	22.8160	24.6855	1.6821	1.4525	1.8612	1.8667	1.9180	2.0583	1.8772
ENSMUST00000123430	0.2	0.2	0.3	0.2	0.2	0	0	0.27	0.25	0.31	0.32	0.38	0.21	0.28	0.1105	0.0750	0.0000	0.0000	0.0000	0.0375	0.0375	2.1245	1.8684	2.2834	2.3493	2.5032	2.9263	2.1600
ENSMUST00000054889	0.2	0.4	0.5	0.4	0.4	0.2	0.2	0.75	0.59	0.64	0.88	0.83	0.67	0.99	0.0375	0.2415	0.1875	0.1125	0.1500	0.0835	0.2625	NA	NA	NA	NA	NA	NA	NA
ENSMUST00000135224	0.3	0.2	0.2	0.2	0.5	0.3	0.5	0.57	0.28	0	0.65	0.77	0.44	0.74	0.2240	0.1125	0.0750	0.0750	0.1125	0.2250	0.1875	NA	NA	NA	NA	NA	NA	NA
ENSMUST00000113021	2.2	1.5	1.3	2.1	3.2	2.4	2.8	NA	NA	NA	NA	NA	NA	NA	7.8240	10.1990	7.3660	8.5875	10.4465	9.3563	10.3925	NA	NA	NA	NA	NA	NA	NA
ENSMUST00000044806	0.4	0.4	0.5	0.5	0.6	0.6	0.4	0.19	0.21	0.2	0.21	0.26	0.21	0.19	3.1875	2.9745	4.8205	5.3180	3.0990	4.1866	3.2853	0.1309	0.1304	0.1048	0.0672	0.1030	0.0960	0.1651
ENSMUST00000141660	0.3	0.3	0.2	0.2	0.3	0.3	0.3	0.33	0.37	0.36	0.35	0.36	0.32	0.39	0.0375	0.0750	0.2000	0.1125	0.0953	0.0375	0.0750	0.2084	0.1757	0.1328	0.1376	0.1806	0.1591	0.1936
ENSMUST00000044702	0.2	0.2	0.1	0.2	0.1	0.2	0.4	0.35	0.3	0.35	0.34	0.36	0.31	0.38	0.0375	0.1500	0.0375	0.1125	0.0000	0.0375	0.1125	0.1131	0.1795	0.1295	0.1690	0.1600	0.1944	0.1102
ENSMUST00000050767	0.2	0.2	0.1	0.2	0.1	0.2	0.4	0.33	0.34	0.39	0.39	0.4	0.37	0.43	0.0375	0.1500	0.0375	0.1125	0.0000	0.0375	0.1125	0.2205	0.2480	0.2073	0.1761	0.1660	0.2022	0.1467
ENSMUST00000155235	4.2	2.9	3.9	4	4.5	3.7	4.8	0.35	0.22	0.3	0.21	0.3	0.34	0.21	15.4443	17.1375	18.9040	17.5688	15.4530	18.4690	16.0400	0.6295	0.4989	0.4439	0.1651	0.5999	0.5322	0.1460
ENSMUST00000033809	4.2	2.9	3.9	4	4.5	3.7	4.8	0.39	0.26	0.35	0.29	0.34	0.35	0.37	15.4443	17.1375	18.9040	17.5688	15.4530	18.4690	16.0400	3.0397	2.4198	2.9332	3.1782	3.1112	3.4659	2.9833
ENSMUST00000128809	1.5	0.5	0.8	1.8	1.5	1.2	1.6	0.23	0.19	0.19	0.17	0.28	0.2	0.23	20.6093	19.3285	18.4555	18.5465	15.7990	18.8340	21.4200	NA	NA	NA	NA	NA	NA	NA
ENSMUST00000112990	1.9	0.5	1.1	2.2	2	1.4	1.9	0.36	0.29	0.28	0.29	0.29	0.29	0.27	25.6340	23.0862	22.3615	23.0625	20.1283	23.0462	26.7040	1.0293	0.9843	1.0638	1.2367	1.1187	1.2013	1.2506
ENSMUST00000000271	1.9	0.5	1.1	2.2	2	1.4	1.9	0.36	0.29	0.28	0.29	0.29	0.29	0.27	25.6340	23.0862	22.3615	23.0625	20.1283	23.0462	26.7040	1.0289	0.9842	1.0639	1.2364	1.1187	1.2012	1.2506
ENSMUST00000112988	1.9	0.5	1.1	2.2	2.1	1.5	1.9	0.36	0.3	0.27	0.29	0.29	0.29	0.27	25.6875	23.1835	22.5565	23.1665	20.3530	23.2155	26.9780	0.9377	1.0034	0.9540	1.1487	1.0658	1.1082	1.0797
ENSMUST00000112993	0.3	0.4	0.4	0.5	0.5	0.5	0.3	0.37	0.31	0.28	0.31	0.29	0.3	0.28	0.3660	0.0750	0.1500	0.1125	0.0750	0.0665	0.0000	1.1251	1.0070	1.1382	1.2881	1.2141	1.3325	1.2900
ENSMUST00000140144	0.1	0.1	0.2	0.3	0.2	0.2	0.1	0.43	0.13	0.25	0.21	0.46	0.49	0.51	0.0375	0.0750	0.0000	0.0000	0.0000	0.0375	0.0000	1.6983	1.5790	1.7159	1.4943	1.8565	2.0548	2.4075
ENSMUST00000033806	0.4	0.3	0.2	0.5	0.3	0.3	0.2	0.22	0.3	0.26	0.26	0.25	0.22	0.22	0.1500	0.3848	0.1125	0.1125	0.0000	0.1125	0.0375	0.1635	0.1332	0.1336	0.0816	0.1205	0.2243	0.0903
ENSMUST00000127629	0.3	0.7	0.3	0.4	0.4	0.3	0.1	0.24	0.32	0.32	0.28	0.29	0.28	0.21	0.1105	0.0750	0.1500	0.1125	0.1125	0.0000	0.1125	0.1592	0.2205	0.1601	0.0722	0.0000	0.2218	0.1233
ENSMUST00000112971	2.2	1.2	1.6	2.4	2.6	1.8	1.8	0.17	0.17	0.18	0.32	0.36	0.25	0.17	12.7700	14.9100	14.7925	13.7938	15.1125	16.2003	14.5010	0.5233	0.5941	0.3404	0.3017	0.4897	0.4582	0.4244
ENSMUST00000153742	2.2	1.1	1.6	2.4	2.6	1.8	1.8	0.31	0.23	0.28	0.24	0.31	0.25	0.27	12.7760	14.8405	14.7400	13.7845	15.0125	16.1080	14.4050	1.2316	1.0961	1.3481	1.3260	1.2047	1.5127	1.2534
ENSMUST00000112970	0.3	0.4	0.3	0.2	0.3	0.4	0.2	0.11	0.16	0.15	0.33	0.39	0.25	0.14	0.0375	0.1500	0.0900	0.0000	0.1055	0.0835	0.0000	0.9767	0.8467	0.7371	0.7599	1.0446	0.9355	0.8958
ENSMUST00000147972	0.4	0.2	0.2	0.4	0.3	0.2	0.2	0.37	0.19	0.36	0	0.26	0.53	0.67	0.0375	0.0000	0.0375	0.0375	0.0260	0.0375	0.0000	2.2407	0.6102	4.2770	2.7374	1.8086	2.7108	1.5241
ENSMUST00000112931	0.4	0.3	0.5	0.7	0.5	0.4	0.5	0.16	0.16	0.16	0.14	0.18	0.19	0.16	5.0635	4.0650	5.1000	4.4290	4.7265	5.2125	3.9980	0.3267	0.2185	0.2957	0.2319	0.3190	0.3090	0.3079
ENSMUST00000112930	0.4	0.3	0.5	0.7	0.5	0.4	0.5	0.16	0.16	0.16	0.14	0.18	0.19	0.16	5.0635	4.0500	5.1000	4.4290	4.7265	5.2125	3.9980	0.3272	0.2187	0.2958	0.2314	0.3191	0.3097	0.3081
ENSMUST00000033630	0.4	0.3	0.5	0.7	0.5	0.4	0.5	0.16	0.16	0.16	0.14	0.18	0.19	0.16	5.0635	4.0390	5.1000	4.4290	4.7265	5.2125	3.9980	0.3272	0.2187	0.2958	0.2313	0.3191	0.3095	0.3081
ENSMUST00000087358	0.4	0.3	0.5	0.7	0.5	0.4	0.5	0.16	0.16	0.16	0.14	0.18	0.19	0.16	5.0635	4.0390	5.1000	4.4290	4.7265	5.2125	3.9980	0.3272	0.2187	0.2958	0.2313	0.3191	0.3095	0.3081
ENSMUST00000130732	0.3	0.2	0.1	0.2	0	0.1	0.2	0.19	0.2	0.2	0.17	0.21	0.23	0.17	0.0375	0.0750	0.1125	0.0000	0.0000	0.0375	0.0000	0.3811	0.2138	0.3226	0.2327	0.2715	0.3085	0.3702
ENSMUST00000128669	0.2	0.1	0	0.1	0.2	0.3	0.1	0.18	0.18	0.17	0.14	0.18	0.23	0.13	0.0375	0.0000	0.0375	0.0000	0.0375	0.0375	0.0375	0.4416	0.2332	0.2358	0.3122	0.3331	0.3564	0.3982
ENSMUST00000112916	0.3	0.2	0.2	0.7	0.4	0.3	0.4	0.44	0.21	0.27	0.27	0.26	0.34	0.28	1.6125	1.5000	2.8730	2.0250	1.0125	2.0700	1.3285	0.7804	0.5656	1.0153	1.1266	0.8226	0.8777	0.7983
ENSMUST00000042329	2.2	1	2.1	2.4	2.5	2.7	2.4	0.44	0.21	0.26	0.27	0.26	0.34	0.28	11.0225	11.7750	11.8975	11.1605	9.2445	11.3865	9.6450	0.7073	0.4213	0.7782	1.0552	0.8445	0.7430	0.7783
ENSMUST00000112914	2.3	1	2.3	2.5	2.5	2.8	2.4	0.44	0.21	0.27	0.27	0.26	0.34	0.28	11.1285	11.9385	12.1965	11.4680	9.6385	11.6625	9.8752	0.6172	0.3801	0.7284	0.9073	0.7835	0.6905	0.7724
ENSMUST00000138877	2.3	1	2.3	2.5	2.6	2.8	2.4	0	0.65	0	0.48	0	0	0	11.1695	11.9230	12.1715	11.5935	9.8370	11.6985	9.8410	NA	NA	NA	NA	NA	NA	NA
ENSMUST00000112913	2.2	0.9	2.2	2.2	2.4	2.7	2.3	0.44	0.21	0.27	0.27	0.26	0.34	0.28	10.0300	11.1660	9.9550	10.2970	9.0000	10.3125	8.8120	0.6216	0.3915	0.6560	0.8658	0.6884	0.7256	0.6333
ENSMUST00000112889	2.1	0.8	1.8	2.2	2.7	3.2	2.8	0.45	0.4	0.39	0.4	0.46	0.45	0.47	18.6220	17.8478	17.3079	18.7925	17.4125	17.3830	18.5445	0.9819	0.8709	0.8460	0.8197	0.8989	0.9287	0.9623
ENSMUST00000101198	2.1	0.8	1.8	2.2	2.7	3.2	2.8	0.44	0.39	0.39	0.39	0.45	0.43	0.47	18.6595	17.9035	17.3594	18.7925	17.4410	17.4405	18.5980	0.9881	0.8607	0.8722	0.8476	0.9075	0.9655	0.8792
ENSMUST00000112891	2.1	0.8	1.8	2.2	2.7	3.2	2.8	0.45	0.4	0.39	0.4	0.46	0.45	0.47	18.6595	17.9035	17.3594	18.7925	17.4410	17.4405	18.5980	0.9818	0.8710	0.8459	0.8193	0.8989	0.9288	0.9624
ENSMUST00000087333	2.1	0.8	1.8	2.2	2.7	3.2	2.8	0.44	0.39	0.39	0.39	0.45	0.43	0.47	18.6667	17.9250	17.3744	18.7940	17.4470	17.4645	18.6170	0.9880	0.8606	0.8722	0.8476	0.9074	0.9655	0.8794
ENSMUST00000112896	2.2	1	1.8	2.3	2.9	3.4	2.8	0.44	0.39	0.39	0.39	0.45	0.43	0.47	19.3220	18.3890	17.8099	19.5180	17.9740	18.1514	19.0150	0.9884	0.8486	0.8753	0.8512	0.8955	0.9543	0.8840
ENSMUST00000133634	2.2	1	1.8	2.3	2.9	3.4	2.8	0.45	0.4	0.39	0.4	0.46	0.45	0.47	19.3220	18.3890	17.8099	19.5180	17.9740	18.1514	19.0150	0.9838	0.8724	0.8432	0.8110	0.9045	0.9337	0.9640
ENSMUST00000054263	2.2	1.1	1.8	2.3	2.8	3.3	2.7	0.45	0.4	0.39	0.4	0.46	0.45	0.47	19.0715	18.0460	17.0774	19.1292	17.6575	17.9625	18.6370	0.9822	0.8737	0.8463	0.8165	0.9026	0.9310	0.9659
ENSMUST00000112892	2.2	1.1	1.8	2.3	2.8	3.3	2.7	0.45	0.4	0.39	0.4	0.46	0.45	0.47	19.0715	18.0460	17.0774	19.1292	17.6575	17.9625	18.6370	0.9822	0.8737	0.8463	0.8165	0.9026	0.9310	0.9659
ENSMUST00000112897	0.8	0.6	0.4	0.8	1.3	1.3	1.1	0.45	0.4	0.39	0.4	0.46	0.45	0.47	11.5325	10.3500	10.2840	10.9065	9.9545	10.3420	10.8000	0.9869	0.8639	0.8781	0.8510	0.8948	0.9294	0.9463
ENSMUST00000124211	0.7	0.6	0.5	0.7	1.3	1.1	1.1	0.41	0.35	0.37	0.37	0.43	0.39	0.46	8.0770	8.0745	8.0485	8.8845	8.0433	7.7010	8.4180	0.8002	0.6949	0.8447	0.7645	0.8007	0.9209	0.7710
ENSMUST00000151914	0.7	0.4	0.3	0.4	0.5	0.4	0.6	0.49	0.46	0.43	0.44	0.48	0.51	0.5	0.1105	0.1125	0.1500	0.1125	0.0750	0.0750	0.1875	1.0132	1.3975	1.1327	1.0096	1.1974	1.2777	1.0508
ENSMUST00000112888	0.3	0.4	0.5	0.3	0.2	0.4	0.4	0.69	0.58	0.56	0.64	0.6	0.7	0.71	0.2240	0.0750	0.1755	0.1500	0.1125	0.0750	0.1125	2.8231	2.4879	1.8962	2.0342	1.8817	2.3937	2.1147
ENSMUST00000085181	0.3	0.2	0.3	0.4	0.5	0.5	0.3	0.2	0.12	0.14	0.14	0.18	0.15	0.13	0.2240	0.1500	0.1125	0.1223	0.0750	0.1125	0.1125	0.0000	0.0000	0.0000	0.0000	0.0000	0.0000	0.0000
ENSMUST00000124473	0.6	0.4	0.5	0.5	0.5	0.6	0.4	0.53	0.42	0.68	0.58	0.26	0.54	0.43	0.4125	0.4125	0.3375	0.3140	0.2250	0.3750	0.3750	0.3087	0.4377	0.2315	0.0208	0.0393	0.1791	0.3663
ENSMUST00000070348	0.3	0.3	0.4	0.4	0.4	0.5	0.6	0.21	0.23	0.23	0.21	0.24	0.25	0.21	0.2240	0.3750	0.2625	0.1223	0.1125	0.0835	0.1500	0.0891	0.0675	0.0812	0.0392	0.1109	0.1264	0.1049
ENSMUST00000033640	0.3	0.3	0.4	0.4	0.4	0.5	0.6	0.21	0.23	0.23	0.21	0.24	0.25	0.21	0.2240	0.3750	0.2625	0.1223	0.1125	0.0835	0.1500	0.0908	0.0713	0.0795	0.0585	0.1123	0.1261	0.1023
ENSMUST00000134402	0.4	0.3	0.4	0.4	0.5	0.5	0.6	0.22	0.24	0.23	0.22	0.25	0.25	0.21	0.2240	0.3750	0.2625	0.1223	0.1125	0.1459	0.1500	0.0946	0.0748	0.0870	0.0577	0.1149	0.1242	0.1028
ENSMUST00000112868	0.3	0.5	0.5	0.5	0.5	0.5	0.4	0.19	0.2	0.22	0.18	0.22	0.22	0.2	0.5245	0.4125	0.6000	0.1125	0.0750	0.4125	0.4875	0.0747	0.0685	0.0848	0.0412	0.1038	0.1027	0.0940
ENSMUST00000126592	0.3	0.5	0.5	0.4	0.5	0.5	0.5	0.25	0.26	0.29	0.22	0.27	0.29	0.23	0.5245	0.4125	0.6245	0.1125	0.0750	0.4125	0.4875	0.0343	0.0532	0.0535	0.0739	0.1063	0.1199	0.0839
ENSMUST00000156449	0.3	0.6	0.5	0.4	0.5	0.5	0.5	0.2	0.23	0.24	0.2	0.25	0.24	0.22	0.5245	0.4125	0.6335	0.1125	0.0750	0.4125	0.4875	0.1014	0.0760	0.0960	0.0139	0.1165	0.1361	0.1017
ENSMUST00000155215	0.3	0.7	0.5	0.4	0.6	0.6	0.5	0.21	0.22	0.23	0.21	0.25	0.24	0.21	0.5245	0.3750	0.6375	0.1125	0.1125	0.4125	0.4875	0.1193	0.0869	0.0572	0.0359	0.0978	0.1229	0.1281
ENSMUST00000112865	0.3	0.7	0.5	0.4	0.6	0.6	0.5	0.19	0.2	0.22	0.18	0.22	0.22	0.2	0.5245	0.3750	0.6375	0.1125	0.1125	0.4125	0.4875	0.0748	0.0690	0.0850	0.0414	0.1040	0.1027	0.0941
ENSMUST00000112863	0.2	0.5	0.4	0.1	0.7	0.5	0.3	0.19	0.2	0.22	0.18	0.22	0.21	0.2	0.0685	0.0750	0.1145	0.0750	0.1770	0.1125	0.1500	0.0735	0.0696	0.0858	0.0400	0.1044	0.1030	0.0946
ENSMUST00000112864	0.2	0.5	0.4	0.1	0.7	0.5	0.3	0.19	0.2	0.22	0.18	0.22	0.21	0.2	0.0685	0.0750	0.1145	0.0750	0.1770	0.1125	0.1500	0.0735	0.0696	0.0858	0.0400	0.1044	0.1030	0.0946
ENSMUST00000070801	1.5	1	1.6	1.8	1.9	2.1	2.1	0.26	0.28	0.25	0.39	0.22	0.41	0.32	25.4625	27.5860	24.3390	25.1520	23.8875	23.6330	25.4735	0.9933	0.5275	1.4268	1.4650	1.6393	1.4636	1.3102
ENSMUST00000123710	1.5	1.1	1.6	1.8	1.9	2.1	2.2	0.26	0.28	0.27	0.38	0.24	0.47	0.23	27.7500	29.6250	25.4578	26.6980	25.3155	25.1713	27.3120	1.1244	0.6252	1.4928	1.4338	1.4872	1.9287	1.2290
ENSMUST00000149330	1.5	1.1	1.6	1.8	1.9	2.1	2.2	0.26	0.28	0.27	0.38	0.24	0.47	0.23	27.7500	29.6250	25.4578	26.6980	25.3155	25.1713	27.3120	1.1228	0.6266	1.4932	1.4334	1.4843	1.9339	1.2241
ENSMUST00000144185	1.5	1.1	1.7	1.8	1.9	2.1	2.2	0.26	0.32	0.27	0.37	0.27	0.53	0.26	27.9215	29.7070	25.5678	26.8500	25.4250	25.3115	27.4130	1.4952	0.6483	1.4388	1.3482	1.5300	1.6668	1.2482
ENSMUST00000154827	1.5	1.1	1.7	1.8	1.9	2.1	2.2	0.25	0.19	0.2	0.23	0.21	0.23	0.22	27.9215	29.7070	25.5678	26.8500	25.4250	25.3115	27.4130	1.5522	1.1231	1.4841	1.4501	1.4638	1.5424	1.4008
ENSMUST00000145724	1.5	1.1	1.7	1.8	1.9	2.1	2.2	0.27	0.24	0.24	0.36	0.28	0.29	0.25	27.9440	29.7147	25.5731	26.8595	25.4345	25.3140	27.4290	0.6187	0.5818	0.6193	0.5399	1.0113	0.8188	0.8431
ENSMUST00000040338	0.5	0.4	0.3	0.1	0.4	0.3	0.3	0.25	0.16	0.19	0.15	0.18	0.19	0.21	0.1105	0.0000	0.0375	0.0000	0.0375	0.0665	0.0750	1.2686	0.9985	1.3358	1.3589	1.3096	1.5058	1.3831
ENSMUST00000149427	0.1	0.2	0.2	0.3	0.2	0.1	0.1	0.24	0.16	0.18	0.15	0.17	0.19	0.21	0.2240	0.0000	0.0000	0.0000	0.0000	0.0375	0.0000	1.2794	0.9109	1.3728	1.3919	1.4511	1.3790	1.2194
ENSMUST00000132416	0.4	0.1	0.2	0.1	0.1	0.2	0.2	0.25	0.17	0.22	0.15	0.18	0.22	0.22	0.0375	0.0750	0.1125	0.0000	0.0375	0.0665	0.0375	0.9347	0.6286	1.0132	1.1911	1.0068	1.2054	1.1434
ENSMUST00000139260	0.2	0.2	0.1	0.1	0.2	0.1	0.2	0.5	0.24	0.26	0.17	0.34	0.25	0.4	0.0375	0.1500	0.0000	0.0375	0.0000	0.0375	0.0730	NA	NA	NA	NA	NA	NA	NA
ENSMUST00000149811	0.4	0.2	0.3	0.2	0.3	0.2	0.1	0.17	0.13	0.16	0.14	0.14	0.19	0.16	0.0375	0.0000	0.0375	0.0000	0.0375	0.0375	0.0000	0.5235	0.4820	0.6949	0.9663	0.8010	0.9872	0.9636
ENSMUST00000112843	0.6	0.8	0.2	0.6	0.8	0.6	0.5	0.16	0.19	0.18	0.18	0.19	0.18	0.17	2.0250	1.4935	1.7660	1.7455	1.4180	1.8865	2.0940	0.0886	0.1042	0.0705	0.0680	0.0968	0.1000	0.1094
ENSMUST00000096301	0.1	0.3	0.1	0.2	0.2	0.3	0.2	0.25	0.35	0.18	0.19	0.28	0.19	0.23	0.1105	0.0000	0.0310	0.0000	0.0000	0.0375	0.0375	0.2286	0.0000	0.0000	0.0000	0.2247	0.0000	0.2175
ENSMUST00000149260	0.4	0.8	0.5	1	0.5	0.8	0.4	0.16	0.17	0.16	0.17	0.17	0.19	0.16	0.1500	0.1405	0.2075	0.1875	0.1125	0.0665	0.3435	0.0724	0.0297	0.0290	0.0341	0.0856	0.0918	0.0644
ENSMUST00000131999	0.4	0.8	0.5	1	0.5	0.8	0.4	0.14	0.15	0.15	0.13	0.16	0.17	0.14	0.1500	0.1405	0.2075	0.1875	0.1125	0.0665	0.3435	0.0709	0.0633	0.0491	0.0154	0.1068	0.1108	0.0793
ENSMUST00000036303	0.4	0.8	0.5	1	0.5	0.8	0.4	0.13	0.15	0.15	0.15	0.17	0.17	0.15	0.1500	0.1405	0.2075	0.1875	0.1125	0.0665	0.3435	0.0748	0.0454	0.0679	0.0255	0.0963	0.1017	0.0868
ENSMUST00000096299	0.4	0.8	0.5	1	0.5	0.8	0.4	0.13	0.15	0.15	0.15	0.17	0.17	0.15	0.1500	0.1395	0.2085	0.1875	0.1125	0.0665	0.3445	0.0748	0.0454	0.0679	0.0254	0.0963	0.1017	0.0867
ENSMUST00000156697	0.4	0.8	0.5	1	0.5	0.8	0.4	0.13	0.15	0.15	0.15	0.17	0.17	0.15	0.1500	0.1395	0.2085	0.1875	0.1125	0.0665	0.3445	0.0748	0.0454	0.0679	0.0254	0.0963	0.1017	0.0867
ENSMUST00000134368	0.5	0.7	0.5	0.9	0.5	0.8	0.4	0.14	0.14	0.15	0.13	0.16	0.17	0.14	0.1500	0.0780	0.2855	0.1875	0.0750	0.0835	0.3750	0.0725	0.0588	0.0331	0.0034	0.0959	0.0972	0.0804
ENSMUST00000112831	0.5	0.6	0.6	1	0.5	0.8	0.4	0.13	0.15	0.15	0.14	0.16	0.17	0.15	0.1500	0.0000	0.3375	0.2148	0.0375	0.0835	0.4090	0.0795	0.0497	0.0735	0.0163	0.0949	0.1059	0.0903
ENSMUST00000112814	0.2	0.5	0.5	0.2	0.5	0.5	0.3	0.05	0.1	0.09	0.08	0.11	0.1	0.07	0.0375	0.1910	0.0375	0.1875	0.0750	0.1125	0.0750	0.0000	0.0000	0.0026	0.0000	0.0000	0.0000	0.0000
ENSMUST00000101190	0.1	0.2	0.3	0.4	0.2	0.1	0.3	0.02	0.06	0.05	0.03	0.06	0.07	0.05	0.0375	0.0750	0.0375	0.0750	0.0750	0.0375	0.0375	0.0000	0.0000	0.0000	0.0000	0.0000	0.0000	0.0000
ENSMUST00000112804	0	0.2	0.1	0	0.1	0.1	0.1	0	0.01	0.02	0.02	0.03	0.05	0.01	0.1105	0.0750	0.0000	0.0000	0.0000	0.0000	0.0000	0.0000	0.0000	0.0000	0.0000	0.0000	0.0000	0.0000
ENSMUST00000101189	0	0	0.1	0	0	0	0.1	0	0.01	0.02	0.02	0.03	0.04	0.01	0.0375	0.0000	0.0000	0.0000	0.0000	0.0000	0.0000	0.0000	0.0000	0.0000	0.0000	0.0000	0.0000	0.0000
ENSMUST00000112796	0.1	0.2	0.1	0.1	0	0.2	0	0	0.02	0.02	0.02	0.04	0.05	0.02	0.1105	0.0000	0.0000	0.0000	0.0000	0.0000	0.0000	0.0000	0.0000	0.0000	0.0000	0.0000	0.0000	0.0000
ENSMUST00000101188	0.1	0	0	0	0	0	0	0	0.01	0.02	0.01	0.05	0.05	0.01	0.1105	0.0750	0.0000	0.0000	0.0000	0.0000	0.0000	0.0000	0.0000	0.0000	0.0000	0.0000	0.0000	0.0000
ENSMUST00000112788	0	0	0	0	0	0	0	0	0	0	0	0	0	0.01	0.0375	0.0000	0.0000	0.0000	0.0000	0.0000	0.0000	0.0000	0.0000	0.0000	0.0000	0.0000	0.0000	0.0000
ENSMUST00000101186	0.1	0	0.1	0	0.2	0	0	0.01	0.03	0.04	0.02	0.04	0.06	0.03	0.0375	0.0000	0.0375	0.0000	0.0000	0.0000	0.0000	0.0000	0.0000	0.0000	0.0000	0.0384	0.0000	0.0000
ENSMUST00000101185	0.1	0.1	0.1	0.1	0.1	0	0.1	0.07	0.08	0.09	0.08	0.13	0.11	0.1	0.0375	0.0000	0.0000	0.0375	0.0375	0.0000	0.0725	0.0300	0.0062	0.0057	0.0000	0.0779	0.0000	0.0311
ENSMUST00000112765	0	0.1	0	0	0	0	0	0	0	0.01	0.02	0.02	0.05	0.02	0.0375	0.0000	0.0000	0.0000	0.0000	0.0000	0.0000	0.0000	0.0000	0.0000	0.0000	0.0000	0.0000	0.0000
ENSMUST00000112769	0.1	0	0	0	0	0.1	0	0	0	0	0	0.02	0.04	0.01	0.0375	0.0750	0.0000	0.0000	0.0000	0.0000	0.0000	0.0000	0.0000	0.0000	0.0000	0.0000	0.0000	0.0000
ENSMUST00000112763	0	0	0	0.1	0	0	0	0	0	0	0	0	0	0	0.0375	0.0000	0.0000	0.0000	0.0000	0.0000	0.0000	0.0000	0.0000	0.0000	0.0000	0.0000	0.0000	0.0000
ENSMUST00000101184	0	0	0	0	0	0	0	0	0	0	0	0	0	0	0.0375	0.0000	0.0000	0.0000	0.0000	0.0000	0.0000	0.0000	0.0000	0.0000	0.0000	0.0000	0.0000	0.0000
ENSMUST00000112761	0	0	0	0	0	0	0	0	0	0	0	0	0	0	0.0375	0.0000	0.0000	0.0000	0.0000	0.0000	0.0000	0.0000	0.0000	0.0000	0.0000	0.0000	0.0000	0.0000
ENSMUST00000101183	0	0	0	0	0	0	0	0	0	0	0.01	0.02	0	0	0.0375	0.0000	0.0000	0.0000	0.0000	0.0000	0.0000	0.0000	0.0000	0.0000	0.0000	0.0000	0.0000	0.0000
ENSMUST00000112757	0	0	0	0	0	0	0	0	0	0	0	0.02	0	0	0.0375	0.0000	0.0000	0.0000	0.0000	0.0000	0.0000	0.0000	0.0000	0.0000	0.0000	0.0000	0.0000	0.0000
ENSMUST00000101182	0	0.1	0.1	0.2	0	0.1	0	0	0	0	0	0.02	0.04	0.01	0.0375	0.0000	0.0471	0.0000	0.0000	0.0000	0.0000	0.0000	0.0000	0.0000	0.0000	0.0000	0.0000	0.0000
ENSMUST00000112753	0	0	0	0	0	0	0	0	0	0	0	0	0	0.01	0.0375	0.0000	0.0000	0.0000	0.0000	0.0000	0.0000	0.0000	0.0000	0.0000	0.0000	0.0000	0.0000	0.0000
ENSMUST00000112752	0	0	0	0	0	0	0	0	0	0	0	0	0	0.01	0.0375	0.0000	0.0000	0.0000	0.0000	0.0000	0.0000	0.0000	0.0000	0.0000	0.0000	0.0000	0.0000	0.0000
ENSMUST00000101181	0.1	0	0	0	0	0	0	0.01	0.04	0.05	0.04	0.05	0.08	0.03	0.0375	0.0000	0.0000	0.0000	0.0000	0.0000	0.0000	0.0651	0.0189	0.0182	0.0000	0.0000	0.0000	0.0000
ENSMUST00000101180	0.1	0.2	0.3	0	0.2	0.1	0.2	0.02	0.02	0.05	0.05	0.06	0.08	0.05	0.1105	0.0000	0.0469	0.0000	0.0000	0.0000	0.0000	0.0000	0.0122	0.0091	0.0000	0.0000	0.0000	0.0000
ENSMUST00000112741	0	0	0	0	0	0	0	0.02	0.03	0.06	0.04	0.05	0.08	0.04	0.0375	0.0000	0.0000	0.0000	0.0000	0.0000	0.0000	0.0000	0.0000	0.0000	0.0000	0.0000	0.0000	0.0000
ENSMUST00000112740	0.1	0.1	0	0	0.2	0.1	0.1	0.01	0.01	0.03	0.01	0.05	0.06	0.02	0.0375	0.0000	0.0375	0.0000	0.0000	0.0000	0.0000	0.0000	0.0000	0.0000	0.0000	0.0000	0.0407	0.0000
ENSMUST00000101179	0.1	0	0	0	0.1	0	0	0.02	0.01	0.04	0.01	0.04	0.05	0.01	0.0375	0.0000	0.0000	0.0000	0.0000	0.0000	0.0000	0.0000	0.0000	0.0000	0.0000	0.0000	0.0000	0.0000
ENSMUST00000066337	1.1	0.4	0.5	0.7	1.1	0.9	0.6	1.05	0.53	0.6	0.75	0.94	0.84	0.78	0.8625	1.2570	0.8250	0.8625	1.2000	1.4324	0.8200	3.3891	3.2802	3.0333	3.6474	3.4356	3.3876	3.5869
ENSMUST00000112715	1.1	0.5	0.6	0.8	1.1	0.9	0.7	1.04	0.53	0.6	0.75	0.95	0.84	0.78	0.8705	1.2750	0.8250	0.9650	1.3125	1.4650	0.8200	3.3895	3.2612	3.0270	3.6219	3.4293	3.3981	3.5669
ENSMUST00000134670	0.7	0.4	0.6	0.4	0.9	0.5	0.3	0.45	0.38	0.51	0.56	0.67	0.57	0.49	0.2240	0.0375	0.1125	0.0750	0.0375	0.1125	0.1125	2.9569	2.3913	3.1882	2.9539	2.3866	2.9350	2.7459
ENSMUST00000142474	1	0.7	0.6	0.6	1	0.5	0.7	1.24	0.78	0.54	0.77	0.94	0.74	0.62	0.1105	0.0750	0.1125	0.0375	0.1125	0.0665	0.0375	5.1616	4.1667	4.1722	5.2638	3.9276	5.1943	5.1365
ENSMUST00000153221	5.1	4.9	6.4	3.5	4.3	2.8	4.7	0.69	0.34	0.71	0.42	0.54	0.37	0.39	12.6415	12.2088	13.6415	10.3870	11.0290	12.6000	13.4100	1.9129	1.4583	2.0383	2.1111	2.3851	2.4358	2.0998
ENSMUST00000124381	5.2	4.9	6.5	3.5	4.3	2.8	4.7	0.87	0.42	0.86	0.5	0.61	0.45	0.46	12.6515	12.2088	13.6775	10.4050	11.0520	12.6375	13.4845	2.0447	1.9157	2.3449	2.4414	2.6057	2.4559	1.9575
ENSMUST00000080884	0.9	0.6	0.8	0.7	0.5	0.4	0.7	0.63	0.36	0.7	0.49	0.58	0.44	0.39	0.7105	0.8310	1.5675	1.7625	1.1563	0.9000	0.7125	2.7032	2.4531	3.1108	3.3319	3.2961	3.4812	2.8490
ENSMUST00000112713	5.7	4.9	8.5	4.9	5.1	4.1	2.9	0.63	0.36	0.7	0.49	0.58	0.46	0.38	6.8200	6.3000	13.3000	12.1860	12.8268	11.0190	6.7405	2.8815	2.6463	3.3947	3.3310	3.4011	3.6036	3.0662
ENSMUST00000150783	5.4	5.1	8.3	4.7	4.8	3.9	2.7	0.63	0.36	0.7	0.49	0.58	0.46	0.38	7.3875	6.7225	14.3005	12.9000	13.4793	11.3250	6.7875	2.8730	2.6507	3.3973	3.3342	3.3981	3.6023	3.0674
ENSMUST00000142848	0.6	0.5	0.6	0.4	1	0.4	0.5	0.31	0.18	0.43	0.25	0.38	0.22	0.27	0.1105	0.1125	0.1125	0.0000	0.0000	0.0665	0.0000	3.0566	3.4226	3.1454	4.5272	4.1295	4.4010	4.4141
ENSMUST00000154528	1.5	1.1	1.8	1.2	1.5	0.9	0.7	0.44	0.33	0.52	0.5	0.56	0.44	0.32	0.1105	0.1500	0.1685	0.0000	0.2455	0.0000	0.1500	2.0258	1.8693	2.1336	2.6175	2.5210	2.4818	2.1564
ENSMUST00000112685	1.3	0.6	1.1	0.9	1.2	1.2	1.2	0.56	0.38	0.44	0.48	0.5	0.49	0.5	5.4150	4.9280	4.5595	5.2660	5.0455	5.2980	5.2190	1.8048	1.6680	2.1119	1.7243	1.6419	1.5706	1.7527
ENSMUST00000026296	1.4	0.8	1	1.1	1.3	1.5	1.6	0.56	0.38	0.44	0.48	0.5	0.49	0.5	19.0215	15.1125	14.9240	13.8375	15.0750	16.4225	20.4000	1.8191	1.6511	2.0452	1.6829	1.6624	1.6136	1.7298
ENSMUST00000101166	1.3	0.8	1	1.1	1.3	1.6	1.7	0.5	0.33	0.37	0.48	0.53	0.48	0.45	19.1250	15.0790	15.0035	13.8500	15.1875	16.3830	20.5500	0.5680	0.5954	0.6005	0.6189	0.4368	0.7639	0.6516
ENSMUST00000124882	0.7	0.8	1	0.6	0.5	0.9	0.8	0.98	0.68	0.39	0.29	0.81	0.4	0.49	0.0750	0.1125	0.1500	0.1223	0.1500	0.0000	0.1500	1.4846	3.0628	2.4654	0.5543	3.3412	2.8518	1.7335
ENSMUST00000125620	1.2	0.5	1	1.1	1	0.9	0.9	0	0.57	0	0	0	0	0	0.1105	0.1350	0.0375	0.1500	0.1875	0.0835	0.1500	2.5496	0.6286	2.0000	0.3486	1.2872	2.4339	3.0384
ENSMUST00000073364	6.2	5.2	7.9	7.9	6.3	7.7	7.1	0.29	0.27	0.31	0.31	0.31	0.32	0.31	35.6880	35.4690	34.8980	36.9500	35.2750	34.0110	35.3825	1.3487	1.1187	1.3181	1.3426	1.2950	1.5534	1.2806
ENSMUST00000125924	6.2	5.2	7.9	7.9	6.3	7.7	7.1	0.29	0.27	0.31	0.31	0.31	0.32	0.31	35.6880	35.4690	34.8980	36.9500	35.2750	34.0110	35.3825	1.3487	1.1187	1.3181	1.3426	1.2950	1.5534	1.2806
ENSMUST00000112666	9.7	8.9	12.1	10.4	9	10.4	10.1	0.43	0.26	0.45	0.42	0.41	0.35	0.41	23.4875	24.2829	27.7270	23.4740	20.0100	23.1900	21.5425	2.2715	1.5991	2.1588	2.5086	2.4228	2.7284	2.3549
ENSMUST00000112670	10	9.3	13	10.6	9.2	10.6	10.5	0.38	0.25	0.39	0.38	0.38	0.32	0.36	29.1375	29.3045	33.4920	29.5435	24.4030	29.6145	26.6940	1.5049	1.4534	1.7801	1.7070	1.8185	1.8659	1.8471
ENSMUST00000112662	10.1	9.4	13.1	10.6	9.3	10.7	10.5	0.46	0.28	0.48	0.43	0.45	0.37	0.43	29.2520	29.3460	33.5640	29.6075	24.4830	29.7135	26.8875	2.2740	1.4631	2.0256	2.4066	2.4425	2.5276	2.3695
ENSMUST00000046962	10.1	9.4	13.1	10.6	9.3	10.7	10.5	0.37	0.26	0.37	0.38	0.4	0.34	0.36	29.2520	29.3460	33.5640	29.6075	24.4830	29.7135	26.8875	1.6629	1.3388	1.8609	1.9538	1.8628	1.9704	1.8116
ENSMUST00000112668	10.1	9.4	13.2	10.6	9.3	10.7	10.5	0.4	0.25	0.41	0.38	0.39	0.33	0.38	29.2809	29.3580	33.5900	29.6400	24.5035	29.7370	26.9780	1.1363	0.9446	1.3769	1.3955	1.5323	1.4128	1.3694
ENSMUST00000046950	10.1	9.4	13.2	10.6	9.3	10.7	10.5	0.37	0.27	0.38	0.39	0.41	0.35	0.37	29.2809	29.3580	33.5900	29.6400	24.5035	29.7370	26.9780	1.8446	1.5197	1.8208	1.9214	1.9351	2.0396	1.9526
ENSMUST00000148622	1.8	1.3	4.2	1.8	1.5	1.9	1.6	0.43	0.28	0.46	0.45	0.4	0.3	0.48	14.5265	15.1815	18.2960	15.1595	12.7125	15.1230	13.6645	1.9113	1.8517	2.4141	2.5669	2.5511	2.6094	2.2411
ENSMUST00000141715	0.7	0.3	0.7	0.3	0.5	0.5	0.4	0.23	0.12	0.57	0.18	0.31	0.18	0.29	0.1105	0.0000	0.0000	0.0000	0.0000	0.0665	0.0375	6.0373	2.7749	3.8699	5.9660	4.7017	5.9938	4.6366
ENSMUST00000151941	0.4	0.6	0.6	0.6	0.6	0.3	0.3	0.6	0.36	0.54	0.5	0.53	0.48	0.46	0.0375	0.0795	0.0375	0.0375	0.0924	0.0000	0.0750	2.3908	2.1457	2.9549	2.7069	3.6321	2.5716	2.1177
ENSMUST00000138318	0.5	0.3	0.6	0.6	0.4	0.4	0.3	0.48	0.62	0.84	0.86	0.84	0.84	0.59	0.1105	0.1125	0.0375	0.0375	0.0375	0.0375	0.0750	4.7654	3.5760	3.7525	3.8256	3.7806	4.8126	3.4043
ENSMUST00000129714	2.1	0.8	1	2.1	2.9	2.1	2.2	NA	NA	NA	NA	NA	NA	NA	15.8787	15.3357	15.6750	15.1125	16.5515	15.9064	15.1970	NA	NA	NA	NA	NA	NA	NA
ENSMUST00000139386	2.1	0.7	1	2.1	2.9	2.1	2.2	NA	NA	NA	NA	NA	NA	NA	15.8787	15.3357	15.6750	15.2210	16.5560	15.9064	15.1970	NA	NA	NA	NA	NA	NA	NA
ENSMUST00000152757	2.1	0.6	1.1	2	2.9	2.1	2.2	0.53	0.13	0.42	0.34	0.11	0.25	0.28	15.8890	15.2660	15.6750	15.3840	16.7880	15.9268	15.1535	0.6570	0.2484	0.3304	0.4675	0.8216	0.6642	0.3094
ENSMUST00000153687	11	9.5	11.2	10.3	10.9	10.8	12.1	0.76	0.35	0.57	0.47	0.63	0.42	0.54	25.4750	28.9488	28.7665	28.5775	25.4746	26.0910	24.1700	2.1417	1.3911	2.3497	2.2479	2.6841	2.7392	2.4224
ENSMUST00000149344	11	9.5	11.2	10.3	10.9	10.8	12.1	0.53	0.13	0.42	0.34	0.11	0.25	0.28	25.6255	29.2315	28.9415	28.7535	25.6460	26.2270	24.3375	0.3795	0.1532	0.3008	0.3455	0.6390	0.8031	0.3591
ENSMUST00000137816	11	9.5	11.2	10.3	11	10.8	12.1	0.8	0.39	0.61	0.47	0.67	0.44	0.59	26.4285	29.8690	29.6165	29.3625	26.4070	27.1105	25.0875	1.8441	1.3113	1.8420	1.9525	2.2157	2.1054	1.9390
ENSMUST00000026292	11	9.5	11.2	10.3	11	10.8	12.1	0.85	0.43	0.65	0.58	0.75	0.6	0.63	26.4285	29.8690	29.6165	29.3625	26.4070	27.1105	25.0875	5.0314	4.2892	5.1222	4.6958	5.0270	5.2301	4.9885
ENSMUST00000131786	11	9.5	11.2	10.3	11	10.8	12.1	0.78	0.37	0.58	0.47	0.63	0.42	0.57	26.6750	30.0310	29.8415	29.4560	26.6250	27.4315	25.3290	2.0466	1.4838	1.9393	2.1780	2.6484	2.2900	2.2828
ENSMUST00000130243	11	9.5	11.2	10.3	11	10.8	12.1	0.76	0.35	0.57	0.47	0.63	0.42	0.53	26.6750	30.0310	29.8415	29.4560	26.6250	27.4315	25.3290	2.1442	1.3774	2.3270	2.2670	2.6321	2.7616	2.4197
ENSMUST00000156616	11	9.6	11.3	10.3	11	10.9	12.2	0.72	0.39	0.63	0.47	0.65	0.43	0.6	28.4950	32.1184	31.5115	30.7385	27.8030	29.4938	26.9145	0.8329	0.6441	0.8866	0.7519	0.9362	0.9773	0.7647
ENSMUST00000138566	11	9.6	11.3	10.3	11	10.9	12.2	0.74	0.38	0.62	0.46	0.66	0.42	0.59	28.4903	32.1145	31.5060	30.7370	27.7900	29.5240	26.9210	0.8986	0.6595	1.0221	1.0676	1.3118	1.2901	0.9272
ENSMUST00000147666	11	9.6	11.3	10.3	11	10.9	12.2	0.8	0.39	0.61	0.48	0.67	0.44	0.59	28.4903	32.1145	31.5060	30.7370	27.7900	29.5240	26.9210	1.6078	1.1493	1.6188	1.7688	2.1482	2.0129	1.6649
ENSMUST00000150020	11	9.6	11.3	10.3	11	10.9	12.2	0.77	0.35	0.58	0.48	0.64	0.43	0.54	28.4903	32.1145	31.5060	30.7370	27.7900	29.5240	26.9210	2.1683	1.4456	2.4013	2.2538	2.7531	2.7369	2.4901
ENSMUST00000112622	0.4	0.1	0.3	0.1	0.2	0.3	0.2	0.89	0.44	0.66	0.62	0.78	0.66	0.64	0.0375	0.0000	0.0000	0.0375	0.0000	0.0000	0.0000	5.2422	4.8392	5.8710	5.1514	5.2501	5.8461	5.4571
ENSMUST00000138023	0.7	0.7	0.8	0.7	0.7	0.5	1	0.7	0.32	0.5	0.47	0.64	0.49	0.47	0.1105	0.1500	0.0375	0.0000	0.0000	0.0665	0.0750	3.0221	2.6819	3.3551	2.9730	3.3759	3.3578	3.3711
ENSMUST00000123306	0.7	0.6	0.5	0.8	0.6	0.5	0.8	0.57	0.28	0.52	0.45	0.56	0.46	0.38	0.2625	0.0000	0.1125	0.0000	0.0000	0.1125	0.1500	1.5857	0.9503	1.8240	1.8938	1.9403	2.4007	1.5246
ENSMUST00000150882	0.8	0.3	0.8	0.7	1	0.5	0.6	NA	NA	NA	NA	NA	NA	NA	0.0375	0.1125	0.0000	0.0375	0.0750	0.0665	0.0000	NA	NA	NA	NA	NA	NA	NA
ENSMUST00000150426	1.6	1.3	1.6	1.2	1.7	1.6	1	1.93	0.97	1.44	2.03	2.27	2.31	1.87	0.1500	0.1125	0.1220	0.1500	0.0375	0.1500	0.1500	NA	NA	NA	NA	NA	NA	NA
ENSMUST00000132453	1.7	1	1.5	1.3	1.6	1	1.2	1.88	0.82	0.77	1.43	0.15	0.57	0.56	0.0375	0.0000	0.1125	0.0375	0.0375	0.0665	0.0750	4.4036	2.3415	5.7329	8.2692	6.6409	6.1216	8.3642
ENSMUST00000139909	1.7	1	1.5	1.3	1.6	1	1.2	1.42	0.55	0.91	1.19	0.42	0.37	0.37	0.0375	0.0000	0.1125	0.0375	0.0375	0.0665	0.0750	3.7437	4.7511	4.8933	3.2706	4.1649	3.4101	4.5668
ENSMUST00000133051	1.1	0.4	0.6	0.6	0.8	0.7	1	1.6	1.2	1.27	1.46	1.23	2	0.91	0.1500	0.1125	0.0890	0.0375	0.0375	0.0665	0.0750	1.8219	0.7420	1.2353	1.4419	2.8327	6.1766	2.4224
ENSMUST00000130234	1.1	0.5	0.6	0.7	0.8	0.7	1	1.47	0.96	0.77	1.55	1.6	1.23	1.61	0.1305	0.1125	0.1125	0.0375	0.0375	0.0375	0.1125	NA	NA	NA	NA	NA	NA	NA
ENSMUST00000139245	1.2	0.7	1.1	1.2	1.3	1.3	0.8	1.11	0.41	0.74	0.68	0.81	0.57	0.61	0.1500	0.0750	0.0750	0.0000	0.0375	0.1125	0.2250	2.4009	1.9818	3.7240	2.3275	2.7625	3.0073	2.6305
ENSMUST00000026289	7.5	5.2	7.4	6.4	7.5	7.4	7.4	0.99	2.98	0.33	0	1.7	0.92	1.61	13.7480	15.9845	17.9700	13.8455	13.5750	15.1728	14.5265	NA	NA	NA	NA	NA	NA	NA
ENSMUST00000112617	7.5	5.2	7.4	6.4	7.5	7.4	7.4	0.99	2.98	0.33	0	1.7	0.92	1.61	13.7480	15.9845	17.9700	13.8455	13.5750	15.1728	14.5265	NA	NA	NA	NA	NA	NA	NA
ENSMUST00000151200	7.6	5.5	7.3	6.4	7.4	7.3	7.4	0.99	2.98	0.33	0	1.7	0.92	1.61	13.9125	16.0400	18.1035	13.9655	13.6990	15.2945	14.7000	NA	NA	NA	NA	NA	NA	NA
ENSMUST00000140804	1.6	1.2	1.4	0.6	1.1	1.1	1.5	0.99	2.98	0.33	0	1.71	0.93	1.6	2.7715	2.4745	4.0085	3.4130	3.1500	2.8500	3.0750	5.5966	2.8917	4.7000	7.2010	3.6185	7.3179	9.2133
ENSMUST00000145518	6.3	5.7	6.1	4	4.6	4.6	5.8	0.58	0.47	0.49	0.53	0.63	0.55	0.59	21.7410	22.9115	22.9800	21.3605	21.5965	22.7625	21.4875	3.9583	3.7638	4.5129	3.9494	4.3839	4.6182	4.3655
ENSMUST00000045312	6.3	5.7	6.1	4	4.6	4.6	5.8	0.58	0.39	0.48	0.48	0.58	0.54	0.49	21.7410	22.9115	22.9800	21.3605	21.5965	22.7625	21.4875	3.3268	3.2863	3.0957	3.3313	3.1766	3.4985	3.1557
ENSMUST00000135172	0.6	0.8	0.3	0.4	0.4	0.7	0.5	1.29	0.39	0.43	0.69	0.36	0.67	0.35	0.0375	0.0750	0.0000	0.0000	0.0750	0.0835	0.0375	3.5381	2.3230	5.4597	2.9231	6.4461	3.9422	1.9750
ENSMUST00000131395	0.9	0.7	0.8	0.8	1.1	0.7	0.6	1.68	0.62	0.26	0.74	0.86	0.95	1.18	0.1105	0.1500	0.0750	0.0750	0.0000	0.1500	0.1500	7.4961	7.3465	6.5625	7.2507	4.8106	8.7443	5.0826
ENSMUST00000124681	0.6	0.6	0.7	0.7	0.7	0.5	0.8	NA	NA	NA	NA	NA	NA	NA	0.1105	0.1125	0.1090	0.0375	0.0750	0.0665	0.0375	NA	NA	NA	NA	NA	NA	NA
ENSMUST00000141457	0.8	0.6	1.1	1.3	0.9	1	1	NA	NA	NA	NA	NA	NA	NA	0.1105	0.2415	0.3000	0.0750	0.1125	0.0835	0.0750	NA	NA	NA	NA	NA	NA	NA
ENSMUST00000112604	0.3	0.2	0.2	0.8	0.8	0.5	1.2	0.48	0.48	0.57	0.53	0.57	0.56	0.56	21.7390	20.3280	21.0550	21.0055	21.9695	18.5345	22.3891	2.4734	2.7625	2.5728	2.5394	2.6348	2.5332	2.5858
ENSMUST00000112605	0.3	0.2	0.2	0.8	0.8	0.5	1.2	0.48	0.48	0.57	0.53	0.57	0.56	0.56	21.7390	20.3280	21.0550	21.0055	21.9695	18.5345	22.3891	2.4734	2.7625	2.5728	2.5394	2.6348	2.5332	2.5858
ENSMUST00000080074	0.3	0.2	0.2	0.8	0.8	0.5	1.2	0.48	0.48	0.57	0.53	0.57	0.56	0.56	21.7805	20.3625	21.0825	21.0343	22.0080	18.5555	22.4625	2.4738	2.7624	2.5730	2.5394	2.6358	2.5333	2.5867
ENSMUST00000128724	1.6	1.4	2.1	1.7	1.7	1.1	1.6	0.44	0.45	0.42	0.35	0.48	0.42	0.41	6.7890	7.5875	8.6890	8.8500	6.8250	8.0427	7.2460	0.8036	0.8701	1.0499	1.0473	0.9804	1.2095	1.3145
ENSMUST00000146835	1.6	1.4	2.1	1.7	1.7	1.1	1.6	0.44	0.45	0.42	0.35	0.48	0.42	0.41	6.7890	7.5875	8.6890	8.8500	6.8250	8.0427	7.2460	0.8036	0.8701	1.0499	1.0473	0.9804	1.2095	1.3145
ENSMUST00000153356	1.6	1.4	2.1	1.7	1.7	1.1	1.6	0.51	0.47	0.53	0.51	0.57	0.51	0.56	6.7890	7.5875	8.6890	8.8500	6.8250	8.0427	7.2460	1.0356	1.0257	1.0948	0.8356	1.1522	0.9484	0.9895
ENSMUST00000096275	1.6	1.4	2.1	1.7	1.7	1.1	1.6	0.53	0.49	0.61	0.56	0.63	0.61	0.62	6.7890	7.5875	8.6890	8.8500	6.8250	8.0427	7.2460	3.2333	3.5579	2.8964	2.9500	3.4845	3.2263	3.4831
ENSMUST00000112584	4.1	5.2	5.5	4.7	4	3.4	4	1.04	0.63	0.83	0.74	0.89	0.69	0.79	32.6385	34.1775	35.0365	30.6235	30.6750	32.7970	30.7640	4.6387	5.0004	4.9785	4.7424	4.6026	5.2693	4.8954
ENSMUST00000112588	4.4	5.7	5.6	4.9	4.3	3.6	4.1	1.04	0.62	0.83	0.74	0.9	0.68	0.79	34.2218	35.7845	37.1935	32.8383	32.6480	34.7305	32.7360	3.8238	4.2700	3.9318	4.4966	4.2064	4.3347	4.3809
ENSMUST00000154938	4.5	5.8	5.6	5	4.3	3.7	4.2	1.04	0.85	1.02	0.78	0.97	0.76	0.85	34.3475	35.9065	37.3780	32.9450	32.8190	34.8404	32.8825	4.5453	3.7998	4.5603	4.4235	4.4333	4.8223	4.9656
ENSMUST00000082177	4.6	5.8	5.6	5	4.4	3.7	4.3	1.04	0.63	0.83	0.74	0.89	0.69	0.79	34.4130	35.9395	37.4810	33.0375	32.9050	34.9270	32.9848	4.6857	4.9930	4.9555	4.7262	4.6265	5.2697	4.9171
ENSMUST00000156114	1.9	1.3	1.6	1.4	1.9	1.9	2	2.47	3.2	3.31	2.01	1.56	0.16	2.41	0.1105	0.1500	0.2625	0.1500	0.1400	0.1125	0.1125	NA	NA	NA	NA	NA	NA	NA
ENSMUST00000155793	2	3.1	2.7	1.8	2.2	2.6	1.8	1.69	0.66	1.71	1.38	2.05	2.18	2.21	0.1875	0.2888	0.3750	0.3865	0.1920	0.3340	0.4090	8.8236	8.1662	5.1106	6.6096	9.0410	7.7464	9.4811
ENSMUST00000151819	0.7	1	0.5	0.9	0.6	0.7	0.9	0.23	0.3	0.31	0.28	0.26	0.29	0.26	0.8625	0.7280	0.7500	0.6750	0.6750	0.4975	0.8285	0.2143	0.1304	0.1184	0.0913	0.1475	0.1224	0.1367
ENSMUST00000026383	0.7	1	0.5	0.9	0.6	0.7	0.9	0.21	0.3	0.31	0.25	0.25	0.29	0.26	0.8705	0.7125	0.7500	0.6750	0.6950	0.4975	0.8285	0.0876	0.1284	0.1755	0.0325	0.1146	0.2055	0.1566
ENSMUST00000139310	0.7	1	0.5	0.8	0.6	0.7	1	0.27	0.34	0.41	0.39	0.36	0.36	0.33	0.8705	0.7125	0.7500	0.6750	0.6950	0.4975	0.8285	0.1405	0.0559	0.1896	0.0674	0.1506	0.1700	0.1448
ENSMUST00000095755	0.7	0.4	0.6	0.4	0.8	0.5	0.4	0.28	0.47	0.47	0.43	0.36	0.6	0.27	9.1660	9.3990	10.7335	10.5735	10.3890	9.3375	11.2875	0.4738	0.0153	0.1939	0.1726	0.0000	0.0000	0.0000
ENSMUST00000087199	0.9	0.8	0.9	0.8	0.9	0.8	0.5	0.29	0.48	0.48	0.44	0.37	0.61	0.27	11.0625	10.5650	12.1100	11.9185	11.7808	10.4039	12.7125	0.4583	0.0000	0.0000	0.3504	0.0000	0.0000	0.0000
ENSMUST00000096265	0.2	0.5	0.5	0.6	0.4	0.4	0.5	0.19	0.32	0.31	0.22	0.27	0.24	0.3	0.1500	0.1910	0.1720	0.0375	0.1125	0.0375	0.0750	0.1307	0.0952	0.0573	0.1376	0.0549	0.2029	0.1001
ENSMUST00000039720	0.7	0.8	0.5	0.6	0.4	0.9	0.6	0.18	0.21	0.23	0.2	0.18	0.22	0.21	4.3870	3.1500	3.2625	4.3520	4.9970	4.5970	4.6840	0.2232	0.1365	0.1219	0.0689	0.1152	0.1527	0.2584
ENSMUST00000144175	0.7	0.8	0.5	0.6	0.4	0.9	0.6	0.21	0.21	0.2	0.2	0.2	0.23	0.23	4.3870	3.1500	3.2625	4.3520	4.9970	4.5970	4.6840	0.1806	0.1281	0.1351	0.1204	0.1501	0.0645	0.1116
ENSMUST00000143880	0.3	0.3	0.3	0.5	0.4	0.3	0.8	0.21	0.25	0.25	0.22	0.25	0.25	0.21	1.2375	0.9705	1.1700	1.3660	0.6795	0.6390	1.3615	0.1224	0.1196	0.0828	0.0659	0.1279	0.1078	0.1157
ENSMUST00000112574	0.3	0.5	0.3	0.4	0.4	0.3	0.8	0.21	0.25	0.25	0.22	0.24	0.25	0.21	1.2750	0.9315	1.2000	1.4001	0.7405	0.6390	1.3615	0.1227	0.1066	0.1084	0.0964	0.1244	0.1174	0.1348
ENSMUST00000039545	0.4	0.5	0.6	0.4	0.6	0.8	0.8	0.19	0.26	0.23	0.22	0.2	0.23	0.23	1.9290	2.0685	1.7250	1.0875	0.5815	1.6705	1.5540	0.1484	0.1105	0.1065	0.1350	0.0878	0.2244	0.1577
ENSMUST00000060714	4.1	4	4.9	4.3	4.4	5.4	4	0.76	0.24	0.53	0.75	0.8	0.87	1.11	18.4465	16.8540	18.7875	19.5180	17.4835	17.9183	18.4690	0.2786	0.4425	0.5022	0.6479	0.9100	0.4316	0.9678
ENSMUST00000112573	0.4	0.6	0.4	0.4	0.3	0.4	0.4	NA	NA	NA	NA	NA	NA	NA	0.0375	0.1500	0.1260	0.0375	0.0750	0.1500	0.2250	NA	NA	NA	NA	NA	NA	NA
ENSMUST00000056754	0.4	0.6	0.4	0.4	0.3	0.4	0.4	NA	NA	NA	NA	NA	NA	NA	0.0375	0.1500	0.1260	0.0375	0.0750	0.1500	0.2250	NA	NA	NA	NA	NA	NA	NA
ENSMUST00000148708	0.5	0.4	0.4	0.9	0.6	0.7	0.4	0.19	0.33	0.08	0.62	0	0.47	0.35	5.2825	4.8720	4.5650	4.3125	5.7945	4.6203	4.7720	0.0000	0.6994	0.7241	0.0000	0.0000	0.2289	0.0000
ENSMUST00000123264	0.5	0.4	0.4	0.9	0.6	0.7	0.4	0.23	0.32	0.13	0.65	0	0.45	0.34	5.2825	4.8720	4.5730	4.3125	5.7945	4.6203	4.7720	0.0000	0.8829	0.4667	0.0000	0.0000	0.4960	0.0000
ENSMUST00000049999	0.6	0.4	0.4	0.9	0.6	0.7	0.4	0.32	0.23	0.49	0.16	0.12	0.33	0.44	5.2825	4.8720	4.5750	4.2905	5.8125	4.6203	4.7720	0.0000	0.6406	0.0000	0.0000	0.0000	0.0000	0.1902
ENSMUST00000026029	0.1	0.1	0.2	0	0.1	0.1	0	0.08	0.39	0.28	0.13	0.23	0.2	0.16	0.0375	0.0000	0.0000	0.0375	0.0375	0.0000	0.0000	0.0000	0.0000	0.0000	0.0000	0.0000	0.0000	0.2841
ENSMUST00000134662	2.3	1	1.8	2	2.9	2.9	2.4	0	0	0.31	0	0	0	0	9.2850	7.5160	8.4378	9.4125	8.7750	8.7960	8.3785	0.0000	0.0000	0.0000	1.3455	0.0000	0.0000	1.1602
ENSMUST00000026324	2.3	1	1.8	2	2.9	2.9	2.4	0.26	0.25	0.26	0.31	0.29	0.32	0.24	9.2850	7.5160	8.4378	9.4125	8.7750	8.7960	8.3785	0.8160	0.6252	0.9643	0.8766	0.8642	1.0631	1.1171
ENSMUST00000131332	2.3	1.1	1.8	2	2.9	2.8	2.3	0.26	0.25	0.26	0.31	0.29	0.32	0.24	9.3250	7.5630	8.4378	9.4860	8.8000	8.7960	8.3785	0.8093	0.6225	0.9663	0.8751	0.8648	1.0592	1.1199
ENSMUST00000126200	0.2	0.4	0	0	0.3	0.2	0	0.26	0.17	0.27	0.3	0.26	0.21	0.22	0.1105	0.0000	0.1125	0.0375	0.0375	0.0835	0.0750	1.3591	0.3868	2.1599	1.0740	0.8671	1.5782	1.7033
ENSMUST00000128838	0.5	0.5	0.7	0.6	1	0.8	0.5	0.16	0.18	0.17	0.18	0.18	0.19	0.18	0.6750	0.7485	0.3530	0.4760	0.3000	0.4680	0.7415	0.0727	0.0314	0.0444	0.0308	0.0901	0.0928	0.0899
ENSMUST00000112542	0.5	0.5	0.7	0.6	1	0.7	0.5	0.15	0.18	0.17	0.16	0.18	0.18	0.17	0.6090	0.7345	0.3475	0.4500	0.2960	0.4680	0.7125	0.0821	0.0475	0.0428	0.0324	0.0943	0.1008	0.0818
ENSMUST00000068500	0	0.2	0	0	0.2	0.2	0	0.18	0.19	0.17	0.17	0.2	0.19	0.17	0.0375	0.0000	0.0000	0.0000	0.0000	0.0665	0.0000	0.0843	0.0295	0.0429	0.0000	0.0834	0.1151	0.0801
ENSMUST00000136141	0.4	0.3	0.4	0.4	0.4	0.4	0.5	0.14	0.16	0.22	0.11	0.27	0.27	0.09	0.1500	0.1500	0.0750	0.1223	0.1020	0.0665	0.0750	NA	NA	NA	NA	NA	NA	NA
ENSMUST00000038007	0.4	0.3	0.4	0.4	0.4	0.4	0.5	0.27	0.3	0.25	0.26	0.28	0.28	0.29	0.1500	0.1500	0.0750	0.1223	0.1020	0.0665	0.0750	0.0786	0.1148	0.1207	0.0833	0.1198	0.1757	0.1073
ENSMUST00000112521	0.3	0.4	0.4	0.4	0.3	0.4	0.4	0.27	0.3	0.25	0.26	0.28	0.28	0.29	0.1500	0.1125	0.0750	0.0750	0.0750	0.0375	0.1125	0.0850	0.1152	0.1178	0.0840	0.1202	0.1670	0.1034
ENSMUST00000147283	0.3	0.4	0.4	0.4	0.3	0.4	0.4	0.27	0.3	0.25	0.26	0.28	0.28	0.29	0.1405	0.1125	0.0750	0.0375	0.0750	0.0375	0.1125	0.0848	0.1163	0.1299	0.0853	0.1210	0.1555	0.1021
ENSMUST00000112520	0.3	0.3	0.2	0.4	0.4	0.4	0.3	0.27	0.3	0.25	0.27	0.28	0.28	0.29	0.2240	0.0000	0.1350	0.1125	0.0375	0.0375	0.0750	0.0739	0.0991	0.1021	0.1051	0.1269	0.1667	0.0981
ENSMUST00000132805	0.3	0.3	0.2	0.3	0.3	0.3	0.3	0.28	0.32	0.27	0.27	0.32	0.28	0.32	0.0375	0.1125	0.0750	0.1875	0.0750	0.0835	0.0375	0.0744	0.1291	0.0913	0.1103	0.1706	0.1718	0.1051
ENSMUST00000126418	0.2	0.3	0.3	0.1	0.3	0.4	0.5	0.28	0.32	0.25	0.28	0.32	0.29	0.33	0.0375	0.0750	0.0375	0.1125	0.0750	0.0000	0.0375	0.0693	0.1256	0.0729	0.0878	0.1302	0.1552	0.1040
ENSMUST00000087157	0.6	0.7	0.8	1	1.1	0.8	1.2	0.82	1.39	1.27	0.73	0.7	1.46	1.32	0.4590	0.4500	0.4500	0.4585	0.2625	0.3505	0.4585	0.3785	0.5579	0.0000	0.3558	0.0000	0.0000	0.0000
ENSMUST00000112493	0.3	0.3	0.2	0.2	0.4	0.4	0.3	0.26	0.23	0.24	0.22	0.23	0.24	0.25	0.1875	0.0750	0.1500	0.0375	0.1500	0.1500	0.0375	1.4354	1.1678	1.4661	1.3209	1.3629	1.5597	1.5173
ENSMUST00000126686	2.1	0.7	1.4	1.9	2.5	3.1	3.4	0.3	0.2	0.24	0.2	0.23	0.19	0.27	32.6535	29.7080	28.2195	30.1340	26.6555	29.7875	31.6540	0.5419	0.4584	0.6093	0.5947	0.5252	0.7067	0.5706
ENSMUST00000033671	2.1	0.7	1.4	1.9	2.5	3	3.4	0.29	0.22	0.23	0.23	0.25	0.23	0.27	33.3750	30.4992	28.7650	30.8625	27.3350	30.3665	32.5290	1.6113	1.3098	1.7417	1.4540	1.6354	1.7056	1.5983
ENSMUST00000112500	2.1	0.7	1.4	1.8	2.5	3	3.4	0.28	0.22	0.23	0.22	0.25	0.23	0.26	33.4110	30.5379	28.8165	30.9285	27.3990	30.4070	32.6385	1.6758	1.4184	1.6458	1.3930	1.6166	1.7530	1.7143
ENSMUST00000112492	2.1	0.7	1.3	1.8	2.4	2.9	3.3	0.29	0.21	0.22	0.21	0.22	0.21	0.26	33.5775	30.6750	29.0175	30.9660	27.5980	30.5754	32.8545	0.8220	0.5766	0.8068	0.8921	0.8703	0.8045	0.7664
ENSMUST00000148570	2.1	0.9	1.2	1.8	2.4	2.8	3.3	0.29	0.21	0.22	0.21	0.22	0.21	0.26	34.4135	30.9050	28.9545	31.0875	27.2775	30.9280	33.3505	0.8464	0.5790	0.8282	0.9003	0.8861	0.8062	0.7742
ENSMUST00000156648	0.2	0.2	0.2	0.1	0	0.2	0.2	0.31	0.21	0.21	0.23	0.21	0.2	0.23	0.0375	0.0000	0.0375	0.0375	0.0000	0.0665	0.0000	0.9415	0.7110	1.0105	0.9467	0.9401	0.9319	0.8222
ENSMUST00000112496	0.2	0.2	0.2	0.1	0	0.2	0.2	0.29	0.22	0.22	0.24	0.24	0.24	0.25	0.0375	0.0000	0.0375	0.0375	0.0000	0.0665	0.0000	1.6067	1.2397	1.7637	1.4380	1.6736	1.6794	1.6167
ENSMUST00000112491	0.3	0.2	0.2	0.3	0	0.3	0.2	0.32	0.23	0.21	0.22	0.19	0.2	0.25	0.3660	0.1125	0.1125	0.0375	0.1125	0.1500	0.1125	0.8156	0.6467	0.8992	0.8173	1.0984	0.8012	0.7133
ENSMUST00000112489	0.3	0.2	0.2	0.2	0	0.3	0.2	0.29	0.25	0.23	0.24	0.25	0.26	0.26	0.3660	0.1125	0.1125	0.0375	0.1125	0.1500	0.1125	1.6347	1.6635	1.7922	1.6094	1.8353	1.9024	1.8335
ENSMUST00000142668	0.7	0.6	0.6	0.4	0.4	0.7	0.4	0.03	1.62	0.23	0.89	0.51	0.69	0.48	0.0375	0.1125	0.1875	0.0375	0.1875	0.1500	0.1125	4.9516	7.3919	7.8158	7.7817	5.8193	4.8489	2.0652
ENSMUST00000149939	0.7	0.6	0.6	0.5	0.4	0.7	0.4	0.46	0.92	1	0.26	0.54	0.88	0.51	0.0375	0.1125	0.2770	0.0375	0.1875	0.1500	0.1500	6.8217	5.6366	6.6420	3.6462	3.4648	4.6461	1.7215
ENSMUST00000133252	2.4	1.6	2.2	2.4	2.3	3.3	2.9	0.49	0.49	0.39	0.58	0.4	0.26	0.39	25.1495	22.4445	23.2985	24.0470	23.0640	23.6390	24.1411	0.7546	0.7060	0.5560	0.6837	0.4660	0.7255	0.8031
ENSMUST00000087143	2.4	1.6	2.2	2.4	2.3	3.3	2.9	0.42	0.34	0.41	0.39	0.48	0.43	0.39	25.1495	22.4445	23.2985	24.0470	23.0640	23.6390	24.1411	2.5254	2.6294	3.2229	2.9869	2.9682	2.7490	2.7105
ENSMUST00000112471	0.3	0.6	0.6	0.6	0.3	0.5	0.8	0.22	0.25	0.25	0.25	0.22	0.28	0.25	0.8250	0.5625	0.7800	0.5600	0.4410	0.8250	0.7125	0.1418	0.1499	0.1185	0.0897	0.1344	0.1246	0.1328
ENSMUST00000058145	0.4	0.6	0.6	0.6	0.3	0.5	0.8	0.22	0.25	0.25	0.25	0.22	0.28	0.25	0.8250	0.5625	0.7830	0.5600	0.4410	0.8250	0.7125	0.1343	0.1518	0.1214	0.0835	0.1316	0.1245	0.1326
ENSMUST00000145142	0.3	0.3	0.3	0.3	0.2	0.4	0.4	0.21	0.23	0.23	0.24	0.2	0.27	0.21	0.0375	0.1500	0.0375	0.0375	0.0000	0.0835	0.1125	0.0871	0.1571	0.1115	0.1006	0.1304	0.1050	0.1239
ENSMUST00000112470	0.2	0.4	0.7	0.4	0.4	0.4	0.3	0.21	0.23	0.25	0.24	0.19	0.27	0.2	0.0375	0.0000	0.0000	0.1500	0.1875	0.0000	0.1125	0.0716	0.1008	0.0722	0.0415	0.1455	0.1059	0.1148
ENSMUST00000043151	0.2	0.4	0.7	0.4	0.4	0.4	0.3	0.23	0.26	0.25	0.27	0.23	0.28	0.24	0.0375	0.0000	0.0000	0.1500	0.1875	0.0000	0.1125	0.1361	0.1618	0.1130	0.1381	0.1274	0.1313	0.1554
ENSMUST00000156172	0.2	0.4	0.7	0.4	0.4	0.4	0.3	0.2	0.22	0.23	0.19	0.17	0.2	0.16	0.0375	0.0000	0.0000	0.1500	0.1875	0.0000	0.1125	0.1587	0.1293	0.0246	0.0939	0.0632	0.2130	0.0585
ENSMUST00000087141	0.2	0.4	0.7	0.4	0.4	0.4	0.3	0.21	0.23	0.24	0.24	0.2	0.28	0.2	0.0375	0.0000	0.0000	0.1500	0.1875	0.0000	0.1125	0.1098	0.1061	0.1001	0.1087	0.1775	0.0947	0.1399
ENSMUST00000144598	0.6	0.3	0.4	0.7	0.6	0.6	0.6	0.24	0.26	0.31	0.28	0.27	0.31	0.23	0.1105	0.1125	0.1500	0.1125	0.1875	0.1875	0.0750	0.8021	0.5304	0.7608	0.7601	0.7578	0.8743	0.6598
ENSMUST00000112464	2.1	1.4	2.1	2.1	2.3	2.9	2.8	0.27	0.26	0.27	0.24	0.21	0.21	0.24	18.1750	17.9905	16.9500	18.5985	17.5875	17.5500	19.2795	1.0884	0.8883	1.1807	1.1735	1.1289	1.1138	1.1312
ENSMUST00000057180	2.2	1.3	2.1	2.2	2.3	2.9	2.8	0.27	0.26	0.27	0.25	0.21	0.21	0.24	18.1750	18.0000	16.9595	18.6220	17.6300	17.5875	19.2750	1.1401	1.0508	1.1966	1.2008	1.2744	1.1866	1.1291
ENSMUST00000131623	0.3	0.3	0.4	0.4	0.4	0.3	0.4	0.25	0.26	0.28	0.3	0.26	0.26	0.21	0.4875	0.2888	0.3000	0.2250	0.1055	0.3000	0.5250	1.3863	1.4914	1.4092	1.8111	1.7148	1.8404	1.3342
ENSMUST00000149054	0.4	0.4	0.2	0.1	0.4	0.3	0.3	0.32	0.28	0.28	0.25	0.23	0.22	0.26	0.1105	0.0750	0.0000	0.0750	0.0750	0.0665	0.0375	1.1266	0.8813	1.2863	0.9924	1.1197	1.2296	1.1870
ENSMUST00000154694	0.2	0.2	0	0	0.2	0.3	0.2	0.4	0.26	0.24	0.16	0.22	0.22	0.19	0.1105	0.0750	0.0000	0.0375	0.0000	0.0375	0.0375	0.7699	0.3751	0.9703	0.9944	0.9532	0.7526	0.8279
ENSMUST00000112456	0.8	0.7	0.5	0.9	0.9	0.9	1.5	0.33	0.32	0.33	0.32	0.31	0.35	0.33	12.2625	10.9330	10.6660	8.9220	9.1815	10.5005	11.1195	0.3642	0.3132	0.2969	0.2523	0.3438	0.3684	0.3436
ENSMUST00000150433	0.9	0.6	0.4	1	0.9	0.9	1.5	0.32	0.32	0.33	0.31	0.3	0.34	0.33	12.3375	11.0525	10.7625	8.9975	9.2625	10.8840	11.3640	0.3094	0.2800	0.2790	0.1988	0.2689	0.3254	0.3159
ENSMUST00000073094	0.9	0.6	0.4	1	0.9	0.9	1.5	0.33	0.32	0.34	0.32	0.31	0.35	0.33	12.3375	11.0525	10.7625	8.9975	9.2625	10.8840	11.3640	0.3549	0.3183	0.3107	0.2548	0.3409	0.3613	0.3482
ENSMUST00000123433	0.7	0.3	0.3	0.4	0.4	0.7	0.3	0.32	0.32	0.31	0.3	0.29	0.34	0.32	0.1500	0.1125	0.1500	0.0375	0.1125	0.2250	0.1125	0.2656	0.2799	0.2682	0.2269	0.2367	0.3073	0.3047
ENSMUST00000141354	0.3	0.6	0.4	0.4	0.6	0.6	0.5	0.33	0.33	0.33	0.32	0.3	0.36	0.33	0.7240	0.3341	0.5005	0.3755	0.1900	0.7875	0.7385	0.3922	0.3414	0.3237	0.2746	0.3602	0.3861	0.3856
ENSMUST00000080394	0.3	0.6	0.4	0.4	0.6	0.6	0.5	0.33	0.33	0.33	0.32	0.3	0.36	0.33	0.7240	0.3341	0.5005	0.3755	0.1900	0.7875	0.7385	0.3939	0.3382	0.3275	0.2730	0.3576	0.3814	0.3860
ENSMUST00000112451	0.3	0.2	0.3	0.2	0.3	0.7	0.2	0.35	0.33	0.35	0.35	0.31	0.38	0.33	0.1263	0.1875	0.0375	0.0000	0.0000	0.0665	0.1500	0.4872	0.4075	0.3574	0.3157	0.4526	0.4481	0.4827
ENSMUST00000112453	0.3	0.2	0.3	0.2	0.3	0.7	0.2	0.35	0.33	0.35	0.35	0.31	0.38	0.33	0.1263	0.1875	0.0375	0.0000	0.0000	0.0665	0.1500	0.4615	0.4097	0.3679	0.3342	0.4363	0.4544	0.4776
ENSMUST00000112447	0.3	0.2	0.2	0.2	0.2	0.7	0.2	0.35	0.33	0.35	0.35	0.31	0.38	0.33	0.1263	0.1500	0.0375	0.0375	0.0000	0.0665	0.1125	0.4687	0.3987	0.3627	0.3218	0.4479	0.4400	0.4834
ENSMUST00000112449	0.4	0.5	0.1	0.4	0.4	0.5	0.3	0.35	0.34	0.36	0.36	0.33	0.39	0.35	0.0375	0.0750	0.1225	0.0545	0.0750	0.0375	0.0375	0.4285	0.3362	0.3471	0.2884	0.3921	0.3938	0.5328
ENSMUST00000152426	0.3	0.4	0.4	0.3	0.3	0.3	0.3	0.35	0.35	0.37	0.4	0.38	0.43	0.36	0.2240	0.1125	0.1125	0.0750	0.1125	0.1125	0.0000	0.5639	0.4858	0.3211	0.3267	0.5085	0.5411	0.5300
ENSMUST00000134062	0.1	0.2	0.4	0.2	0.5	0.4	0.5	0.38	0.37	0.38	0.43	0.44	0.41	0.41	0.1105	0.1910	0.0750	0.0375	0.1500	0.0665	0.0375	0.5717	0.6652	0.4110	0.3703	0.5280	0.6070	0.5350
ENSMUST00000112445	0.2	0.3	0.4	0.2	0.5	0.4	0.5	0.38	0.35	0.37	0.42	0.42	0.42	0.39	0.1500	0.1910	0.0750	0.0750	0.1696	0.0665	0.0375	0.6075	0.6808	0.3605	0.3898	0.5173	0.5592	0.5709
ENSMUST00000128185	0.6	0.6	0.5	0.3	0.6	0.5	0.6	0.38	0.35	0.36	0.41	0.41	0.41	0.39	0.2240	0.1500	0.2250	0.1647	0.1875	0.1125	0.1125	0.6261	0.6315	0.3826	0.2575	0.4728	0.6062	0.5488
ENSMUST00000142426	0.6	0.7	0.5	0.3	0.6	0.5	0.5	0.38	0.35	0.37	0.41	0.42	0.41	0.39	0.2240	0.1272	0.2250	0.2625	0.1875	0.1125	0.1125	0.5964	0.6732	0.3370	0.3432	0.4767	0.5798	0.5620
ENSMUST00000130987	0.6	0.7	0.5	0.3	0.5	0.5	0.4	0.38	0.36	0.37	0.42	0.43	0.42	0.4	0.2240	0.0750	0.1980	0.2625	0.1500	0.0835	0.0750	0.6318	0.6876	0.4750	0.3797	0.5691	0.5574	0.5729
ENSMUST00000033665	0.4	0.6	0.6	0.4	0.4	0.7	0.3	0.33	0.3	0.37	0.34	0.35	0.33	0.32	2.1045	2.1000	1.9131	1.0875	1.6495	2.1375	2.3300	0.3021	0.2350	0.3054	0.2142	0.2949	0.2736	0.2562
ENSMUST00000112403	0.6	0.5	0.4	0.5	0.4	0.5	0.7	0.24	0.25	0.27	0.27	0.26	0.26	0.27	0.8440	1.0500	1.2375	0.9235	0.4500	0.7995	0.8200	0.1659	0.1475	0.1616	0.1150	0.2252	0.2199	0.1680
ENSMUST00000112408	0.6	0.5	0.4	0.5	0.4	0.5	0.7	0.24	0.25	0.27	0.27	0.26	0.26	0.27	0.8440	1.0500	1.2375	0.9235	0.4500	0.7995	0.8200	0.1657	0.1474	0.1617	0.1154	0.2252	0.2197	0.1680
ENSMUST00000112401	0.6	0.5	0.4	0.6	0.3	0.5	0.7	0.24	0.25	0.27	0.27	0.26	0.26	0.27	0.8440	1.0555	1.2375	0.9235	0.4500	0.7995	0.8200	0.1648	0.1473	0.1619	0.1156	0.2254	0.2193	0.1683
ENSMUST00000112402	0.6	0.5	0.4	0.6	0.3	0.5	0.7	0.24	0.25	0.27	0.27	0.26	0.26	0.27	0.8440	1.0555	1.2375	0.9235	0.4500	0.7995	0.8200	0.1648	0.1473	0.1619	0.1156	0.2254	0.2193	0.1683
ENSMUST00000112400	0.6	0.5	0.4	0.6	0.3	0.5	0.7	0.24	0.25	0.27	0.27	0.26	0.26	0.27	0.8440	1.0560	1.2375	0.9235	0.4500	0.7995	0.8200	0.1648	0.1473	0.1619	0.1157	0.2255	0.2194	0.1683
ENSMUST00000112404	0.6	0.5	0.4	0.6	0.3	0.5	0.7	0.24	0.25	0.27	0.27	0.26	0.26	0.27	0.8440	1.0560	1.2375	0.9235	0.4500	0.7995	0.8200	0.1648	0.1473	0.1619	0.1157	0.2255	0.2194	0.1683
ENSMUST00000112405	0.6	0.5	0.4	0.6	0.3	0.5	0.7	0.24	0.25	0.27	0.27	0.26	0.26	0.27	0.8440	1.0560	1.2375	0.9235	0.4500	0.7995	0.8200	0.1648	0.1473	0.1619	0.1157	0.2255	0.2194	0.1683
ENSMUST00000123450	0.6	0.5	0.4	0.6	0.3	0.5	0.7	0.25	0.27	0.28	0.29	0.28	0.27	0.27	0.8440	1.0580	1.2375	0.9235	0.4460	0.7995	0.8200	0.1451	0.1378	0.1608	0.1116	0.2029	0.2071	0.1944
ENSMUST00000146805	0.6	0.5	0.4	0.6	0.3	0.5	0.7	0.23	0.25	0.26	0.28	0.27	0.26	0.25	0.8440	1.0580	1.2375	0.9235	0.4460	0.7995	0.8200	0.1532	0.1414	0.1537	0.1159	0.1495	0.1960	0.1437
ENSMUST00000112398	0.3	0.5	0.5	0.2	0.4	0.1	0.3	0.23	0.25	0.27	0.26	0.26	0.25	0.27	0.1105	0.1500	0.0375	0.1500	0.0375	0.0665	0.1125	0.1600	0.1669	0.1972	0.1312	0.2443	0.2487	0.2602
ENSMUST00000112377	3.3	1.9	1.9	2.9	2.1	3.4	4	0.59	0.33	0.38	0.38	0.49	0.5	0.55	27.6020	31.1668	30.0150	26.4595	25.8670	27.5008	30.1935	4.5688	4.8113	4.6128	4.3650	4.4084	4.6093	4.7203
ENSMUST00000139587	3.3	1.9	1.9	2.9	2.1	3.4	4	0.47	0.26	0.35	0.33	0.43	0.38	0.48	27.6163	31.1770	30.0240	26.4595	25.8750	27.5110	30.2210	1.1504	1.1727	1.3072	1.0495	1.3597	1.4333	0.9455
ENSMUST00000146752	3.4	1.8	1.8	3	2.1	3.4	4	0.49	0.27	0.35	0.34	0.46	0.41	0.49	27.9535	31.4225	30.0750	26.8025	26.2125	27.9105	30.7385	1.2907	1.2985	1.5004	1.2991	1.5722	1.6952	1.3985
ENSMUST00000033652	3.4	1.8	1.8	3	2.1	3.4	4	0.59	0.33	0.38	0.38	0.49	0.5	0.55	27.9535	31.4225	30.0750	26.8025	26.2125	27.9105	30.7385	4.5692	4.8188	4.6051	4.3648	4.4064	4.5916	4.7219
ENSMUST00000112380	3.4	1.8	1.8	3	2.1	3.4	4	0.61	0.34	0.4	0.4	0.51	0.51	0.56	27.9535	31.4225	30.0750	26.8025	26.2125	27.9105	30.7385	3.7025	3.7053	3.4291	3.3036	3.4607	3.4172	3.5498
ENSMUST00000112376	3.4	1.9	1.9	3	2.1	3.5	4	0.5	0.3	0.34	0.37	0.43	0.45	0.47	27.9925	31.4880	30.0870	26.8250	26.2345	27.9430	30.7385	2.9558	3.3139	3.2888	2.8478	3.0651	3.0473	3.4373
ENSMUST00000131765	0.8	0.6	0.5	0.3	0.8	0.7	0.4	0.34	0.21	0.21	0.19	0.3	0.3	0.27	0.2240	0.0750	0.0375	0.1223	0.0750	0.0000	0.1875	0.0457	0.0000	0.0000	0.0633	0.0725	0.0417	0.0000
ENSMUST00000154142	0.8	0.6	0.5	0.3	0.8	0.7	0.4	0.34	0.21	0.21	0.19	0.3	0.3	0.27	0.2240	0.0750	0.0375	0.1223	0.0750	0.0000	0.1875	0.0457	0.0000	0.0000	0.0632	0.0727	0.0415	0.0000
ENSMUST00000139496	0.4	0.3	0.2	0.4	0.7	0.4	0.6	0.63	0.36	0.4	0.39	0.51	0.54	0.57	0.1105	0.0750	0.0375	0.0000	0.0563	0.0835	0.1125	5.1899	5.1848	4.6047	4.6322	4.6843	4.7680	4.9247
ENSMUST00000153907	1.1	0.3	0.9	0.6	0.9	0.9	0.7	0.77	0.18	0.53	0.48	0.5	0.58	0.89	0.2240	0.0750	0.1875	0.0750	0.0750	0.1410	0.2250	2.3920	2.9007	3.8655	2.8536	3.0481	2.9036	2.4405
ENSMUST00000033650	0.2	0.2	0.2	0.2	0.2	0.3	0.2	0.43	0.45	0.47	0.5	0.4	0.39	0.46	0.0750	0.1500	0.1125	0.1125	0.0000	0.1125	0.1430	1.0231	0.7518	1.1403	0.9927	0.9576	0.9987	0.9772
ENSMUST00000112368	0.2	0.2	0.2	0.3	0.2	0.3	0.2	0.43	0.46	0.51	0.46	0.39	0.42	0.49	0.0375	0.1500	0.0750	0.1125	0.0000	0.0835	0.1125	0.7194	0.4692	0.6170	0.5125	0.6394	0.5333	0.7697
ENSMUST00000150170	0.7	0.6	0.8	0.3	0.9	0.5	0.5	0.74	0.41	0.43	0.58	0.28	0.5	0.6	0.1500	0.1875	0.2369	0.2440	0.0985	0.1605	0.1125	0.9556	0.6136	0.6678	0.5116	1.2462	1.0299	1.0202
ENSMUST00000101113	0.1	0.2	0.1	0.1	0	0.2	0	0.12	0.17	0.14	0.13	0.16	0.17	0.14	0.0375	0.0375	0.0000	0.0375	0.0245	0.0000	0.0000	0.1039	0.0763	0.0764	0.0476	0.1031	0.1041	0.1191
ENSMUST00000087090	0.2	0.2	0.2	0.1	0.1	0.2	0	0.12	0.17	0.14	0.13	0.16	0.17	0.14	0.0375	0.0000	0.0000	0.0000	0.0000	0.0000	0.0000	0.1111	0.0791	0.0904	0.0547	0.1057	0.1138	0.1344
ENSMUST00000087091	0.3	0	0.2	0.3	0.3	0.2	0	0.1	0.15	0.12	0.11	0.15	0.14	0.13	0.0375	0.0000	0.0375	0.0375	0.0000	0.0835	0.0000	0.1073	0.0663	0.0940	0.0240	0.0949	0.1126	0.1024
ENSMUST00000112348	0.3	0	0.2	0.3	0.3	0.2	0	0.1	0.15	0.12	0.11	0.15	0.14	0.13	0.0375	0.0000	0.0375	0.0375	0.0000	0.0835	0.0000	0.1074	0.0665	0.0940	0.0242	0.0949	0.1127	0.1024
ENSMUST00000074802	0.4	0.8	0.6	0.6	0.3	0.5	0.7	0.1	0.14	0.12	0.1	0.14	0.14	0.12	3.5220	3.7570	3.1875	3.2650	2.9665	3.4125	3.5230	0.0891	0.0915	0.0889	0.0357	0.0914	0.0989	0.1190
ENSMUST00000019101	0.4	0.8	0.6	0.6	0.3	0.5	0.7	0.1	0.14	0.12	0.1	0.14	0.14	0.12	3.5220	3.7570	3.1875	3.2650	2.9665	3.4125	3.5230	0.0926	0.0823	0.1008	0.0367	0.0909	0.1005	0.1130
ENSMUST00000112342	0.4	0.8	0.6	0.6	0.3	0.5	0.7	0.1	0.14	0.12	0.1	0.14	0.14	0.12	3.5220	3.7570	3.1875	3.2650	2.9665	3.4125	3.5230	0.0926	0.0823	0.1008	0.0367	0.0909	0.1005	0.1130
ENSMUST00000112345	0.4	0.8	0.6	0.6	0.3	0.5	0.7	0.1	0.14	0.12	0.1	0.14	0.14	0.12	3.5220	3.7570	3.1875	3.2650	2.9665	3.4125	3.5230	0.0925	0.0818	0.1008	0.0367	0.0908	0.1010	0.1130
ENSMUST00000077375	0.4	0.7	0.7	0.6	0.4	0.5	0.6	0.1	0.14	0.12	0.1	0.14	0.14	0.12	3.5220	3.7570	3.1875	3.2840	2.9665	3.4125	3.5230	0.0850	0.0868	0.0668	0.0245	0.0887	0.1041	0.1125
ENSMUST00000124775	0	0.2	0.2	0.2	0.1	0.2	0	0.11	0.08	0.17	0.12	0.13	0.17	0.17	0.1105	0.0750	0.0375	0.0000	0.0000	0.0000	0.0375	0.2422	0.0000	0.0000	0.0000	0.0000	0.0000	0.1163
ENSMUST00000141946	0.4	0.3	0.5	0.2	0.2	0.4	0.3	0.28	0.29	0.28	0.21	0.25	0.23	0.27	0.0375	0.0000	0.1125	0.1125	0.0471	0.0750	0.0375	NA	NA	NA	NA	NA	NA	NA
ENSMUST00000112339	0.2	0.5	0.3	0.5	0.3	0.5	0.2	0.29	0.41	0.21	0.27	0.22	0.29	0.34	0.1875	0.1500	0.1875	0.0000	0.0375	0.1500	0.0375	0.0000	0.0000	0.0000	0.0310	0.0000	0.0000	0.0000
ENSMUST00000112338	1.8	0.5	2.4	1.9	1.9	1.8	3	0.37	0.34	0.4	0.38	0.4	0.37	0.42	15.6000	14.6440	15.4380	17.0250	15.0000	13.4425	18.0375	0.4112	0.3608	0.5425	0.5141	0.4739	0.4156	0.4744
ENSMUST00000061514	1.9	0.5	2.4	1.9	2	1.9	3	0.37	0.34	0.4	0.38	0.4	0.37	0.42	16.9875	15.6010	16.3170	18.0000	16.1005	14.1880	19.0370	0.4157	0.3613	0.5439	0.5145	0.4592	0.4188	0.4689
ENSMUST00000033720	8.4	6.8	7.7	7.6	8.1	7.3	10	0.86	0.44	0.75	0.62	0.71	0.51	0.54	28.1600	28.5815	27.1448	26.6625	26.6895	27.2995	29.1945	NA	NA	NA	NA	NA	NA	NA
ENSMUST00000112327	8.4	6.8	7.7	7.6	8.1	7.3	10	0.87	0.45	0.76	0.64	0.71	0.52	0.55	28.2940	28.8045	27.3498	26.9320	26.9063	27.6000	29.4750	2.8706	1.8700	3.3432	2.4412	3.0030	2.8300	2.5048
ENSMUST00000112326	8.5	6.8	7.8	7.6	8.1	7.4	10	0.67	0.32	0.6	0.51	0.52	0.36	0.42	28.4475	29.1875	27.7113	27.3280	27.1675	28.1085	29.9755	3.1094	2.9386	3.3909	2.5945	2.7772	2.8841	3.4762
ENSMUST00000138791	7.8	6	7.4	6.8	6.9	6.6	9.2	0.61	0.31	0.53	0.47	0.51	0.38	0.4	25.6175	26.2345	24.3135	24.0628	23.4293	24.9345	26.2215	2.7206	2.3752	3.1625	2.6082	3.0279	3.0536	3.2752
ENSMUST00000112321	7.8	6	7.4	6.8	6.9	6.6	9.2	0.87	0.45	0.76	0.63	0.71	0.52	0.55	25.6000	26.2185	24.2955	24.0405	23.4005	24.9185	26.2125	NA	NA	NA	NA	NA	NA	NA
ENSMUST00000143681	1.8	1.2	1.6	0.8	1.3	0.9	1	1.41	0.99	1.34	1.15	1.44	1.11	1.01	0.0375	0.2415	0.1125	0.0000	0.0000	0.0375	0.1125	3.0726	1.8313	3.5188	2.3517	2.5880	2.5210	3.6374
ENSMUST00000101095	2.4	0.6	1.1	1.2	1.8	2	2.4	0.39	0.36	0.31	0.38	0.36	0.36	0.39	15.7625	15.3000	13.4035	14.2125	13.9255	13.6953	13.6683	1.1609	0.9919	1.3200	1.0452	0.9046	1.1217	1.1742
ENSMUST00000148949	2.4	0.6	1.1	1.2	1.9	2	2.4	0.37	0.41	0.35	0.37	0.38	0.28	0.42	15.9375	15.4878	13.5700	14.4000	14.1035	13.8355	13.8995	0.8780	1.0876	0.8486	0.6720	1.1401	0.9228	0.8758
ENSMUST00000123089	2.4	0.6	1.1	1.2	1.9	2	2.4	0.38	0.41	0.36	0.38	0.38	0.29	0.42	15.9375	15.4878	13.5700	14.4000	14.1035	13.8355	13.8995	0.9226	1.1080	0.9001	0.7092	1.1911	0.9334	0.9231
ENSMUST00000112303	3.4	0.7	1.3	1.4	2.2	2.5	3.3	0.39	0.34	0.31	0.34	0.34	0.33	0.37	19.3840	18.7946	16.6270	17.7205	17.8190	17.5395	17.5670	1.5283	1.0859	1.3436	1.2235	1.3689	1.4230	1.4126
ENSMUST00000101093	3.4	0.7	1.3	1.4	2.2	2.5	3.3	0.39	0.34	0.31	0.34	0.34	0.33	0.37	19.4250	18.8365	16.6720	17.7400	17.8500	17.5500	17.6860	1.5270	1.0866	1.3428	1.2232	1.3673	1.4230	1.4142
ENSMUST00000033727	3.4	0.7	1.3	1.4	2.2	2.5	3.3	0.39	0.34	0.31	0.34	0.34	0.33	0.37	19.4250	18.8365	16.6720	17.7400	17.8500	17.5500	17.6860	1.5137	1.0868	1.3556	1.2180	1.3900	1.4230	1.4224
ENSMUST00000112302	3.3	0.7	1.3	1.4	2.2	2.5	3.3	0.39	0.34	0.31	0.34	0.34	0.33	0.37	19.6797	19.0760	16.8050	17.8435	17.8765	17.5688	18.0180	1.5136	1.0880	1.3549	1.2174	1.3878	1.4190	1.4217
ENSMUST00000151424	3.3	0.7	1.3	1.4	2.2	2.5	3.3	0.18	0.14	0.2	0.19	0	0	0.22	19.6890	19.0915	16.8210	17.8545	17.8751	17.5688	18.0440	1.9242	0.1714	1.0248	0.0000	0.0886	0.1529	0.2802
ENSMUST00000112301	3.3	0.7	1.3	1.4	2.2	2.5	3.3	0.39	0.34	0.31	0.34	0.34	0.33	0.37	19.7250	19.0915	16.8860	17.9183	17.7750	17.5505	18.0874	1.5289	1.0858	1.3460	1.2255	1.3671	1.4208	1.4130
ENSMUST00000142927	3.3	0.7	1.4	1.5	2.2	2.4	3.3	0.42	0.41	0.36	0.43	0.4	0.3	0.44	19.7510	19.0915	16.9160	17.9250	17.7711	17.5500	18.1368	0.9609	0.9413	0.8330	0.5938	1.0039	0.7925	0.8068
ENSMUST00000126956	0.5	0.5	0.4	0.3	0.7	0.5	0.6	0.36	0.28	0.24	0.31	0.34	0.51	0.4	0.1105	0.1500	0.1500	0.1223	0.0375	0.1125	0.2250	2.8210	1.2614	1.7163	2.1267	1.7580	1.9875	1.7010
ENSMUST00000135094	0.3	0.5	0.3	0.5	0.3	0.3	0.2	0.39	0.37	0.34	0.39	0.35	0.36	0.39	0.1500	0.0750	0.1125	0.0375	0.0375	0.0835	0.1500	0.9972	0.6573	1.3543	0.9048	0.9693	1.2882	0.9877
ENSMUST00000148199	0.2	0.5	0.4	0.4	0.3	0.4	0.3	NA	NA	NA	NA	NA	NA	NA	0.2240	0.0750	0.1125	0.0375	0.0375	0.0665	0.1125	NA	NA	NA	NA	NA	NA	NA
ENSMUST00000112300	0.9	0.2	0.3	0.5	0.4	0.6	0.4	0.42	0.31	0.3	0.32	0.31	0.32	0.36	0.1105	0.0750	0.1875	0.0375	0.0375	0.0665	0.1125	1.6246	0.9168	1.2507	1.2292	1.3751	1.4626	1.4352
ENSMUST00000069041	4.9	3.5	3.1	5.5	4.9	6.4	6.1	0.17	0.18	0.22	0.19	0.24	0.24	0.21	21.5365	20.4580	18.6845	20.5125	18.3638	18.7500	20.6855	0.2437	0.1716	0.2282	0.1823	0.1951	0.2865	0.3525
ENSMUST00000033734	4.9	3.5	3	5.5	5	6.3	6.1	0.17	0.18	0.22	0.18	0.23	0.23	0.2	21.6415	20.5965	18.7845	20.6250	18.4470	18.8625	20.9250	0.2293	0.1606	0.2106	0.1692	0.1773	0.2559	0.3486
ENSMUST00000112294	4.9	3.5	3	5.5	5	6.3	6.1	0.16	0.19	0.2	0.17	0.24	0.23	0.21	21.6415	20.5985	18.7860	20.6250	18.4495	18.8625	20.9250	0.1821	0.1806	0.1649	0.0973	0.1395	0.1050	0.3087
ENSMUST00000140845	0.2	0.2	0	0.1	0	0.1	0.1	0.17	0.18	0.22	0.18	0.23	0.24	0.2	0.1105	0.0000	0.0000	0.0000	0.0000	0.0000	0.0375	0.2553	0.1890	0.2204	0.2247	0.2126	0.2967	0.3341
ENSMUST00000112280	0.2	0.6	0.3	0.3	0.6	0.3	0.5	0.25	0.34	0.29	0.26	0.26	0.3	0.26	0.1500	0.1125	0.1875	0.1223	0.0750	0.0835	0.2250	0.0830	0.1126	0.1129	0.1554	0.1042	0.1086	0.1212
ENSMUST00000015545	0.3	0.4	0.2	0.2	0.5	0.2	0.3	0.25	0.34	0.29	0.26	0.26	0.3	0.26	0.0375	0.0750	0.2250	0.0750	0.0000	0.0835	0.1500	0.0677	0.1044	0.1017	0.1617	0.0952	0.0941	0.1117
ENSMUST00000112278	0.3	0.4	0.2	0.2	0.5	0.2	0.3	0.25	0.34	0.29	0.26	0.26	0.3	0.26	0.0375	0.0750	0.2250	0.0750	0.0000	0.0835	0.1500	0.0677	0.1044	0.1017	0.1617	0.0952	0.0941	0.1117
ENSMUST00000141818	0.5	0.6	0.2	0.3	0.5	0.4	0.6	0.26	0.35	0.3	0.26	0.26	0.3	0.27	0.2240	0.1910	0.1125	0.1125	0.0750	0.1500	0.1125	0.0394	0.1030	0.1198	0.1229	0.0976	0.0974	0.1194
ENSMUST00000144702	0.2	0.2	0.3	0.2	0.3	0.2	0.1	0.29	0.39	0.27	0.28	0.24	0.22	0.3	0.0375	0.0000	0.0750	0.0375	0.0000	0.0000	0.0000	0.1008	0.1596	0.0584	0.1755	0.2220	0.1603	0.1393
ENSMUST00000112271	0.2	0.2	0.3	0.2	0.3	0.2	0.1	0.26	0.32	0.29	0.24	0.25	0.27	0.26	0.0375	0.0000	0.0750	0.0375	0.0000	0.0000	0.0000	0.1994	0.1260	0.1639	0.1020	0.1749	0.2489	0.1892
ENSMUST00000073973	0.3	0.3	0.1	0.2	0.4	0.2	0.1	0.26	0.32	0.29	0.24	0.25	0.27	0.26	0.0375	0.0000	0.0375	0.0375	0.0000	0.0000	0.0000	0.1924	0.1327	0.1677	0.1039	0.1788	0.2499	0.1834
ENSMUST00000131543	0.2	0.3	0.2	0.2	0.2	0.1	0.2	0.25	0.31	0.25	0.23	0.27	0.28	0.25	0.1105	0.1125	0.1500	0.1500	0.0000	0.0665	0.0000	0.1392	0.1779	0.1234	0.1329	0.1564	0.2254	0.1851
ENSMUST00000145412	1.9	1.7	1.6	1.3	1.6	2.8	2.1	0.45	0.3	0.34	0.29	0.34	0.37	0.39	6.7870	6.7080	6.6850	6.6555	6.3750	6.8432	6.9990	1.0194	1.0627	1.3428	1.2700	0.9287	1.2381	1.0428
ENSMUST00000033749	1.9	1.7	1.6	1.2	1.6	2.8	2.1	0.45	0.3	0.33	0.29	0.33	0.37	0.39	6.8250	6.7305	6.7595	6.6785	6.3750	6.8466	7.0735	0.8666	0.9395	1.2214	1.1227	0.8504	1.0824	0.9405
ENSMUST00000127685	2	1.7	1.6	1.2	1.6	2.8	2	0.27	0.59	0.3	0.29	0.38	0.62	0.27	6.8625	6.7595	6.8250	6.6442	6.4075	6.8865	7.0830	0.9602	1.2415	1.7206	0.8958	0.5902	0.0000	1.4642
ENSMUST00000129296	2	1.7	1.6	1.2	1.6	2.8	2	0.48	0.31	0.35	0.29	0.36	0.38	0.41	6.8625	6.7595	6.8250	6.6375	6.4610	6.8865	7.0830	1.0703	0.8917	1.1644	1.0385	0.8825	1.0408	1.0829
ENSMUST00000123343	2	1.7	1.6	1.2	1.6	2.8	2	0.52	0.33	0.36	0.3	0.39	0.43	0.49	6.8625	6.7595	6.8250	6.6375	6.4760	6.8865	7.0830	1.8333	1.7681	2.3683	2.0500	1.7485	2.0049	1.8769
ENSMUST00000033751	0.3	0.3	0.5	0.2	0.5	0.5	0.5	0.56	0.43	0.52	0.34	0.4	0.42	0.45	0.0375	0.0000	0.1125	0.0000	0.0375	0.0835	0.1125	1.9739	1.7603	2.1749	1.8820	1.7496	1.6481	1.6073
ENSMUST00000124851	0.9	0.6	0.4	0.3	0.4	0.5	0.5	0.49	0.49	0.47	0.27	0.33	0.53	0.45	0.1105	0.2250	0.0375	0.0375	0.0750	0.0665	0.2250	1.5558	1.3888	2.1269	1.3596	1.7220	1.5188	1.2700
ENSMUST00000033754	2.9	2.9	2.1	3.1	3.2	2.9	2.5	0.46	0.34	0.51	0.56	0.42	0.47	0.5	8.8660	10.2089	9.8520	11.6175	9.1685	10.5479	9.8245	1.6704	1.5997	1.9459	1.9813	1.9965	1.7398	1.9289
ENSMUST00000151911	2.9	2.9	2.1	3.1	3.2	2.9	2.5	0.46	0.34	0.51	0.56	0.42	0.47	0.5	8.8660	10.2089	9.8520	11.6175	9.1685	10.5479	9.8245	1.6709	1.6046	1.9489	1.9831	2.0005	1.7388	1.9372
ENSMUST00000112257	2.9	2.9	2.1	3.1	3.2	2.9	2.5	0.46	0.34	0.5	0.56	0.42	0.47	0.5	8.8535	10.2089	9.8410	11.6250	9.1730	10.5555	9.8245	1.6727	1.6039	1.9489	1.9808	1.9982	1.7370	1.9241
ENSMUST00000112255	2.9	2.9	2.1	3.1	3.2	2.9	2.5	0.46	0.34	0.51	0.56	0.42	0.47	0.5	8.8500	10.1710	9.8625	11.6250	9.1875	10.5745	9.8245	1.6875	1.6120	1.9650	1.9824	2.0148	1.7231	1.9335
ENSMUST00000133813	0.3	0.6	0.5	0.8	0.4	0.4	0.4	0.49	0.4	0.57	0.53	0.37	0.59	0.47	0.0375	0.1125	0.1125	0.1125	0.1373	0.0750	0.1875	1.5675	2.0860	2.0499	1.9792	2.1070	1.9339	1.6737
ENSMUST00000073093	0.4	0.4	0.4	0.7	0.5	0.5	0.5	0.49	0.36	0.53	0.58	0.43	0.48	0.47	0.0375	0.1125	0.1125	0.0375	0.1500	0.1125	0.0750	1.4496	1.3231	1.3502	1.4180	1.7203	1.5972	1.3822
ENSMUST00000155849	0.3	0.2	0.5	0.4	0.4	0.4	0.4	0.49	0.41	0.56	0.52	0.38	0.58	0.47	0.1105	0.1125	0.1125	0.0750	0.0375	0.0375	0.0375	1.2312	1.5136	1.4113	1.3977	1.8263	1.7202	1.1225
ENSMUST00000036858	0.6	0.3	0.3	0.2	0.4	0.4	0.6	0.29	0.41	0.35	0.35	0.41	0.41	0.37	0.1105	0.0750	0.0390	0.2250	0.1125	0.0375	0.2530	0.1798	0.2654	0.1416	0.2057	0.1932	0.1688	0.1804
ENSMUST00000134085	0.6	0.3	0.3	0.2	0.4	0.4	0.6	0.38	0.48	0.44	0.4	0.58	0.47	0.43	0.1105	0.0750	0.0375	0.2250	0.1055	0.0375	0.2250	0.0627	0.1374	0.1250	0.0933	0.1242	0.1548	0.1842
ENSMUST00000033755	0.2	0.2	0.1	0.2	0.2	0.4	0.4	0.29	0.41	0.35	0.35	0.41	0.41	0.37	0.0375	0.0750	0.0375	0.1125	0.0750	0.0375	0.0375	0.1650	0.2342	0.2343	0.2061	0.2252	0.1491	0.1645
ENSMUST00000033756	0.3	0.5	0.4	0.4	0.4	0.5	0.1	0.29	0.29	0.32	0.29	0.29	0.32	0.32	0.2240	0.2415	0.0750	0.0375	0.0375	0.1125	0.0750	0.2119	0.1397	0.1965	0.1149	0.2461	0.0989	0.1562
ENSMUST00000101082	2.2	2.3	2.3	2.6	2.9	2.4	1.8	0.21	0.33	0.22	0.27	0.21	0.24	0.24	11.7375	11.3250	11.3625	11.8500	13.3920	11.3110	10.3500	0.6741	0.5887	0.5776	0.5657	0.4814	0.5665	0.4902
ENSMUST00000057150	2.2	2.2	2.3	2.6	2.9	2.4	1.8	0.21	0.33	0.22	0.27	0.21	0.24	0.24	11.4520	11.0075	11.1195	11.5875	12.9878	11.1000	10.1201	0.6580	0.6046	0.5501	0.5698	0.4909	0.5565	0.5023
ENSMUST00000130880	0.6	0.3	0.4	0.9	0.8	1	0.8	0.35	0.21	0.37	0.25	0.19	0.31	0.35	10.5479	10.0505	10.4930	10.3441	10.3325	10.4890	8.7000	NA	NA	NA	NA	NA	NA	NA
ENSMUST00000056410	0.6	0.3	0.4	0.9	0.8	1	0.8	0.39	0.31	0.41	0.38	0.36	0.39	0.39	10.5479	10.0505	10.4930	10.3441	10.3325	10.4890	8.7000	1.0991	1.5289	1.4343	0.9174	1.4824	1.2958	1.3908
ENSMUST00000096252	0.6	0.3	0.4	0.9	0.8	1	0.8	0.39	0.31	0.42	0.38	0.35	0.39	0.4	10.5479	10.0590	10.5200	10.3325	10.3420	10.4890	8.6970	1.0341	1.5771	1.5182	1.1442	1.5899	1.5441	1.5604
ENSMUST00000087169	0.6	0.3	0.4	0.9	0.8	1	0.8	0.39	0.31	0.41	0.38	0.36	0.39	0.39	10.5479	10.0590	10.5215	10.3325	10.3430	10.4890	8.6890	1.0927	1.5293	1.4255	0.9179	1.4884	1.2807	1.3934
ENSMUST00000152248	0.4	0.3	0.1	0.5	0.4	0.4	0.4	0.48	0.38	0.49	0.46	0.44	0.41	0.44	0.1500	0.0750	0.0375	0.0375	0.0375	0.0375	0.0750	1.2758	1.5154	1.3218	0.9185	1.4128	1.3333	1.3673
ENSMUST00000112235	0.7	0.5	0.6	0.5	0.8	0.4	0.9	0.33	0.34	0.34	0.33	0.32	0.34	0.32	4.2435	4.2565	3.8315	3.7875	3.7354	3.8250	4.2820	0.2118	0.1935	0.1897	0.1096	0.2218	0.2106	0.2390
ENSMUST00000112236	0.7	0.4	0.6	0.5	0.9	0.4	0.9	0.33	0.34	0.34	0.33	0.32	0.34	0.32	4.3500	4.2890	3.8650	3.8140	3.8185	3.9000	4.3875	0.2118	0.1938	0.1898	0.1094	0.2227	0.2105	0.2395
ENSMUST00000060210	0.7	0.4	0.6	0.5	0.9	0.4	0.9	0.33	0.34	0.34	0.33	0.32	0.34	0.32	4.3505	4.2905	3.8675	3.8140	3.8195	3.9000	4.3910	0.2118	0.1938	0.1898	0.1094	0.2226	0.2105	0.2397
ENSMUST00000112233	0.7	0.4	0.6	0.5	0.9	0.4	0.9	0.33	0.34	0.34	0.33	0.32	0.34	0.32	4.3505	4.2905	3.8675	3.8140	3.8195	3.9000	4.3910	0.2118	0.1938	0.1898	0.1094	0.2226	0.2105	0.2397
ENSMUST00000123408	0.2	0.3	0.2	0.2	0.1	0.2	0.1	0.4	0.41	0.41	0.4	0.42	0.45	0.34	0.1105	0.3341	0.1500	0.0000	0.0750	0.1875	0.1125	0.6153	0.4167	0.5640	0.4419	0.3329	0.5200	0.4401
ENSMUST00000143263	0.2	0.3	0.2	0.2	0.1	0.2	0.1	0.4	0.41	0.41	0.4	0.42	0.45	0.34	0.1105	0.3341	0.1500	0.0000	0.0750	0.1875	0.1125	0.6153	0.4167	0.5640	0.4419	0.3329	0.5200	0.4401
ENSMUST00000112223	0.2	0.3	0.2	0.2	0.1	0.2	0.1	0.4	0.4	0.42	0.4	0.4	0.44	0.34	0.1105	0.3341	0.1500	0.0000	0.0750	0.1875	0.1125	0.6611	0.6030	0.7528	0.7010	0.5604	0.5425	0.6070
ENSMUST00000112224	0.2	0.3	0.2	0.2	0.1	0.2	0.1	0.4	0.4	0.42	0.4	0.4	0.44	0.34	0.1105	0.3341	0.1500	0.0000	0.0750	0.1875	0.1125	0.6611	0.6030	0.7528	0.7010	0.5604	0.5425	0.6070
ENSMUST00000112226	0.2	0.3	0.2	0.2	0.1	0.2	0.1	0.4	0.4	0.42	0.4	0.4	0.44	0.34	0.1105	0.3341	0.1500	0.0000	0.0750	0.1875	0.1125	0.6611	0.6030	0.7528	0.7010	0.5604	0.5425	0.6070
ENSMUST00000112227	0.2	0.3	0.2	0.2	0.1	0.2	0.1	0.4	0.4	0.42	0.4	0.4	0.44	0.34	0.1105	0.3341	0.1500	0.0000	0.0750	0.1875	0.1125	0.6611	0.6030	0.7528	0.7010	0.5604	0.5425	0.6070
ENSMUST00000112228	0.2	0.3	0.2	0.2	0.1	0.2	0.1	0.4	0.4	0.42	0.4	0.4	0.44	0.34	0.1105	0.3341	0.1500	0.0000	0.0750	0.1875	0.1125	0.6611	0.6030	0.7528	0.7010	0.5604	0.5425	0.6070
ENSMUST00000112229	0.2	0.3	0.2	0.2	0.1	0.2	0.1	0.4	0.4	0.42	0.4	0.4	0.44	0.34	0.1105	0.3341	0.1500	0.0000	0.0750	0.1875	0.1125	0.6611	0.6030	0.7528	0.7010	0.5604	0.5425	0.6070
ENSMUST00000129731	0.2	0.3	0.2	0.2	0.1	0.2	0.2	0.3	0.38	0.38	0.33	0.36	0.41	0.27	0.1105	0.3341	0.1500	0.0000	0.0860	0.1875	0.1800	0.2333	0.1731	0.2869	0.0956	0.2587	0.2706	0.2045
ENSMUST00000116495	6.6	4.4	4.8	6.7	6	7.3	7.3	1.08	0.5	0.8	0.76	0.75	0.57	0.75	22.8375	22.0650	21.3948	24.2963	21.3830	21.6188	22.5900	1.4055	1.4239	1.5140	1.3093	1.7133	1.6840	1.5574
ENSMUST00000154573	6.5	4.4	4.8	6.7	6	7.5	7.3	1.06	0.52	0.84	0.77	0.77	0.59	0.78	22.8375	22.0195	21.4038	24.1875	21.3920	21.6188	22.5565	1.7942	1.6381	1.7635	1.8380	2.4194	2.3665	2.2835
ENSMUST00000112192	6.5	4.4	4.8	6.7	6	7.5	7.3	1.08	0.5	0.8	0.76	0.75	0.57	0.75	22.8375	22.0195	21.4038	24.1875	21.3920	21.6188	22.5565	1.4073	1.4491	1.4593	1.3738	1.7473	1.6741	1.5213
ENSMUST00000112190	6.5	4.4	4.8	6.7	6	7.5	7.3	0.96	0.39	0.74	0.71	0.72	0.58	0.72	22.8375	21.9965	21.4108	24.1875	21.3765	21.6188	22.5565	1.5359	1.7397	1.8504	1.8211	2.5303	2.3080	2.4099
ENSMUST00000112196	6.5	4.4	4.8	6.7	6	7.5	7.3	1.08	0.5	0.8	0.76	0.75	0.57	0.75	22.8375	21.9965	21.4108	24.1875	21.3765	21.6188	22.5565	1.4100	1.4528	1.4598	1.3723	1.7502	1.6735	1.5215
ENSMUST00000112194	1	0.5	0.8	0.8	0.7	0.6	1	1.23	0.59	0.81	0.83	0.91	0.7	0.87	0.0375	0.1260	0.1500	0.0745	0.1500	0.1875	0.1500	0.7703	0.7983	0.9064	1.1139	0.7359	1.1094	1.1196
ENSMUST00000033721	1.1	0.4	0.6	1.4	1.4	0.9	1.4	0.29	0.23	0.28	0.21	0.25	0.25	0.28	9.4470	8.7458	9.9965	10.2795	11.1000	10.4445	9.5395	0.4988	0.3790	0.5164	0.4163	0.4559	0.5321	0.4930
ENSMUST00000143048	1.6	1.1	1.1	0.9	1.4	1.2	1.4	0.32	0.2	0.26	0.2	0.26	0.26	0.3	4.0418	3.9000	4.1250	6.0750	5.6985	6.0360	5.5875	0.4313	0.3519	0.4750	0.3498	0.4305	0.4549	0.4235
ENSMUST00000087016	1.6	1.1	1.1	0.9	1.4	1.2	1.4	0.32	0.2	0.26	0.2	0.26	0.26	0.3	4.0418	3.9000	4.1250	6.0750	5.6985	6.0360	5.5875	0.4483	0.3406	0.4968	0.3557	0.4549	0.4654	0.4477
ENSMUST00000112129	1.6	1.1	1.1	0.9	1.4	1.2	1.4	0.32	0.21	0.27	0.2	0.27	0.26	0.3	4.0418	3.9000	4.1250	6.0750	5.6985	6.0360	5.5875	0.4552	0.3619	0.5127	0.3872	0.4730	0.4940	0.4594
ENSMUST00000112131	1.6	1.1	1.1	0.9	1.4	1.2	1.4	0.32	0.22	0.28	0.21	0.27	0.26	0.31	4.0418	3.9000	4.1250	6.0750	5.6985	6.0360	5.5875	0.6641	0.5863	0.8253	0.6105	0.6860	0.8621	0.7286
ENSMUST00000139146	1.6	1.1	1.1	0.9	1.4	1.2	1.4	0.32	0.22	0.28	0.21	0.27	0.26	0.31	4.0418	3.9000	4.1250	6.0750	5.6985	6.0360	5.5875	0.6641	0.5863	0.8253	0.6105	0.6860	0.8621	0.7286
ENSMUST00000112130	1.6	1.1	1.1	0.9	1.3	1.2	1.4	0.31	0.21	0.26	0.2	0.26	0.25	0.29	4.0418	3.9000	4.1250	6.0990	5.6985	6.0360	5.5875	0.5801	0.4767	0.7225	0.5273	0.6294	0.6998	0.6332
ENSMUST00000112127	1.8	0.4	1.6	1.4	1.2	1.2	1.8	0.3	0.23	0.27	0.2	0.26	0.25	0.31	1.0995	1.5635	1.5750	0.6000	0.4945	1.0500	1.0120	0.7182	0.6601	0.9295	0.6959	0.7799	0.9217	0.7818
ENSMUST00000112126	0.2	0.1	0.2	0.2	0.3	0.3	0.2	0.31	0.26	0.3	0.22	0.29	0.25	0.31	0.0375	0.0000	0.0000	0.0000	0.0375	0.0375	0.0000	0.7429	0.6104	1.0074	0.6742	0.8402	0.8853	0.7520
ENSMUST00000112107	0.3	0.4	0.2	0.3	0.4	0.3	0.3	0.44	0.35	0.39	0.34	0.42	0.4	0.42	0.4500	0.5250	0.2250	0.5120	0.3213	0.3375	0.5510	0.2944	0.2502	0.2681	0.2399	0.2928	0.3489	0.3094
ENSMUST00000112104	0.3	0.4	0.2	0.3	0.4	0.3	0.3	0.44	0.35	0.39	0.34	0.42	0.4	0.42	0.4500	0.5250	0.2250	0.5120	0.3213	0.3375	0.5510	0.2944	0.2502	0.2681	0.2399	0.2927	0.3489	0.3093
ENSMUST00000112108	0.2	0.2	0.2	0.2	0	0.2	0.2	0.6	0.46	0.5	0.43	0.54	0.53	0.56	0.0375	0.1125	0.0375	0.0375	0.0000	0.0835	0.1125	0.4311	0.3883	0.4225	0.4091	0.4417	0.5325	0.5147
ENSMUST00000036753	0.5	0.3	0.2	0.2	0.2	0.4	0.3	0.66	0.51	0.56	0.48	0.6	0.58	0.63	0.1105	0.1910	0.2625	0.2148	0.0750	0.0000	0.1875	0.5615	0.4859	0.5531	0.4777	0.5748	0.6938	0.5696
ENSMUST00000112105	1.4	0.5	0.8	1.3	0.9	1.4	1.1	0.9	0.69	0.76	0.63	0.81	0.76	0.82	11.2885	11.5935	10.1785	10.1740	11.4810	10.2375	9.8370	1.2143	1.2793	1.6972	1.1677	1.6833	1.8277	1.4053
ENSMUST00000078947	1.4	0.5	0.8	1.3	0.9	1.4	1.1	0.9	0.69	0.76	0.62	0.81	0.76	0.82	11.4395	11.7808	10.3660	10.3959	11.6650	10.3185	10.0300	1.1936	1.2438	1.6603	1.1468	1.6494	1.7758	1.3731
ENSMUST00000149258	0.8	0.3	0.4	0.3	0.3	0.9	0.7	0.39	0.31	0.29	0.31	0.3	0.31	0.35	0.2240	0.1500	0.1875	0.3140	0.1125	0.2480	0.3750	0.7111	0.5994	0.5998	0.6492	0.5755	0.7406	0.6862
ENSMUST00000133857	2.8	4.7	2.7	2	2.3	1.9	2.3	2.88	3.34	3.09	1.93	2.83	2.17	2.88	0.6768	0.6595	0.7845	0.5375	1.2399	0.6390	0.7491	3.8137	4.7708	4.6676	2.7801	5.7663	3.7122	3.3452
ENSMUST00000146073	2.8	4.7	2.7	2	2.3	1.9	2.3	2.88	3.34	3.09	1.93	2.83	2.17	2.88	0.6768	0.6595	0.7845	0.5375	1.2399	0.6390	0.7491	3.8137	4.7708	4.6676	2.7801	5.7663	3.7122	3.3452
ENSMUST00000129642	2.9	6.9	4.1	2.3	3.8	2.3	3.4	2.79	3.26	3.11	1.91	2.88	2.11	2.81	0.6435	0.6035	0.8625	0.7625	1.7250	0.8625	0.7500	4.3290	4.6237	4.5063	2.4778	5.5929	4.2720	2.6712
ENSMUST00000143815	2.9	6.9	4.1	2.3	3.8	2.3	3.4	2.79	3.26	3.11	1.91	2.88	2.11	2.81	0.6435	0.6035	0.8625	0.7625	1.7250	0.8625	0.7500	4.3290	4.6237	4.5063	2.4778	5.5929	4.2720	2.6712
ENSMUST00000152163	2.9	6.9	4.1	2.3	3.8	2.3	3.4	2.79	3.26	3.11	1.91	2.88	2.11	2.81	0.6435	0.6035	0.8625	0.7625	1.7250	0.8625	0.7500	4.3290	4.6237	4.5063	2.4778	5.5929	4.2720	2.6712
ENSMUST00000151722	2.9	6.9	4.1	2.3	3.8	2.3	3.4	2.79	3.26	3.11	1.91	2.88	2.11	2.81	0.6435	0.6035	0.8625	0.7625	1.7250	0.8625	0.7500	4.3284	4.6272	4.5134	2.4797	5.5973	4.2771	2.6702
ENSMUST00000079443	3.8	6.9	4.8	2.3	3.6	2.6	4.1	4.26	6.02	4.77	3.51	4.15	4.14	4.71	1.4625	2.4910	2.7660	2.2500	4.3075	2.5835	2.0625	5.7451	7.5254	5.7846	2.9548	7.9719	5.2996	4.4989
ENSMUST00000097833	0.4	0.7	0.3	0.4	0.4	0.4	0.3	0.35	0.75	0.63	0.71	0.96	0.78	0.28	0.0375	0.0000	0.1125	0.1688	0.1875	0.1125	0.1500	0.0000	0.0000	0.5863	0.0000	0.8975	0.3401	0.0000
ENSMUST00000134384	12.5	11.5	11.6	13.6	14.8	12.4	13.8	1.27	1	1.3	1.24	1.26	0.99	1.03	25.4578	24.6110	27.1370	24.7580	27.3765	25.3790	27.4790	5.7493	5.1230	5.2441	5.1935	5.8085	5.4818	5.2757
ENSMUST00000027036	12.6	11.6	11.7	13.7	14.8	12.5	13.9	1.27	0.96	1.29	1.24	1.24	0.98	1.01	25.5735	24.7125	27.2145	24.8625	27.4775	25.4746	27.6762	5.1979	5.0737	5.0418	5.1043	5.9325	5.3664	5.4193
ENSMUST00000155020	12.7	11.7	11.8	13.9	15	12.6	14.1	1.22	0.95	1.23	1.14	1.16	0.98	1.03	25.8638	24.8753	27.3555	25.1715	27.6375	25.6125	27.9770	2.3218	2.0179	2.5185	2.2449	2.4721	2.7451	2.2596
ENSMUST00000119612	12.8	11.7	11.9	13.9	15	12.6	14.1	1.29	1.01	1.34	1.29	1.28	1	1.05	25.8790	24.8805	27.3625	25.1840	27.6460	25.6155	27.9925	5.6586	5.1883	5.7961	5.4255	5.7497	5.9621	5.3097
ENSMUST00000137887	12.8	11.7	11.9	13.9	15	12.6	14.1	1.3	0.98	1.35	1.24	1.27	1	1.04	25.9030	24.8828	27.3665	25.1925	27.6585	25.6255	28.0125	5.3975	4.6830	4.1101	4.5778	5.4147	4.7847	4.8924
ENSMUST00000115529	12.8	11.7	11.9	14	15.1	12.6	14.2	1.28	1	1.34	1.28	1.28	1	1.04	25.9500	24.9175	27.4015	25.2700	27.7260	25.6470	28.0625	5.5490	4.8595	5.6497	5.3942	5.8008	5.9291	5.2966
ENSMUST00000150971	12.8	11.7	12	14	15.1	12.6	14.2	1.3	0.98	1.35	1.24	1.26	1	1.04	25.9853	24.9300	27.4300	25.3190	27.7500	25.6580	28.0870	4.9356	4.5925	4.3386	4.1059	5.2801	4.6940	4.8111
ENSMUST00000131119	13.3	12	12.3	14.4	15.6	12.8	14.3	1.3	0.98	1.36	1.25	1.27	1	1.04	26.5850	25.7110	28.9380	27.1125	28.9795	27.6150	29.2865	5.2651	4.8154	4.2923	4.4296	5.2532	4.7894	4.8725
ENSMUST00000141278	1.1	0.3	0.4	0.4	0.6	0.6	0.5	1.31	1.05	1.38	1.61	1.31	0.93	1.21	0.1105	0.0750	0.0750	0.0375	0.0000	0.1875	0.0375	7.6750	6.2997	8.0000	7.3525	6.6763	7.8592	6.6214
ENSMUST00000081551	12.9	12.1	12.8	12.9	13.1	12.3	14	0.85	0.7	0.72	0.69	0.75	0.67	0.75	31.3405	32.0045	30.5645	33.1240	32.2630	31.3875	31.6665	3.3781	3.0361	3.7574	3.4202	3.4885	3.9044	3.6163
ENSMUST00000044369	3.7	3.4	5.2	4.7	4.5	5	5.2	0.77	0.62	0.69	0.71	0.76	0.69	0.74	26.4420	24.3965	24.4350	22.7825	20.8500	23.3690	23.9270	3.0294	2.6660	3.1851	3.1168	3.1487	3.0928	3.3560
ENSMUST00000160777	1	1.5	1.1	1	1	1.1	1.4	0.54	0.57	0.66	0.45	0.45	0.46	0.54	0.2240	0.1500	0.5250	0.6525	0.4500	0.3750	0.4585	0.0665	0.1059	0.1286	0.0948	0.0704	0.2257	0.1636
ENSMUST00000027038	1	1.5	1.1	1	0.9	1.1	1.4	0.56	0.55	0.69	0.42	0.47	0.45	0.58	0.2380	0.1500	0.5250	0.6750	0.4125	0.3703	0.4190	0.0989	0.1088	0.1408	0.1826	0.0544	0.1591	0.1479
ENSMUST00000160339	1	1.2	1.1	1.1	1	1.1	1.4	0.56	0.59	0.72	0.43	0.47	0.46	0.6	0.3000	0.1910	0.4875	0.6375	0.4500	0.3145	0.4500	0.1228	0.1212	0.1332	0.1531	0.0850	0.2617	0.1487
ENSMUST00000159083	0.5	0.6	0.4	0.5	0.5	0.4	0.5	0.56	0.53	0.64	0.33	0.35	0.37	0.48	0.1105	0.2250	0.1125	0.1500	0.1125	0.0665	0.0750	0.0000	0.0766	0.0665	0.1641	0.0000	0.3063	0.1918
ENSMUST00000159906	1.2	0.4	1.2	1.2	1.1	0.7	1	0.89	0.67	0.88	0.72	0.64	0.67	0.78	0.1105	0.1125	0.0750	0.0375	0.0750	0.1875	0.0750	2.1130	2.0403	2.8929	2.2831	2.8330	2.4334	2.0854
ENSMUST00000160871	1.2	0.4	1.1	1.1	1.1	0.7	1.1	0.87	0.68	0.83	0.71	0.67	0.68	0.76	0.1105	0.1125	0.0750	0.0375	0.0750	0.1875	0.0750	3.6688	2.6212	4.2455	3.6320	3.8926	3.7034	2.9501
ENSMUST00000027040	11.6	10.4	11.8	11.5	10.8	11.1	13.6	0.87	0.63	0.87	0.63	0.66	0.64	0.7	57.9860	55.3960	57.0325	56.4816	57.3670	57.3085	58.9225	2.4293	1.7793	2.4632	2.1264	2.4401	2.4369	2.1741
ENSMUST00000162210	11.5	10.4	11.8	11.5	10.8	11.1	13.6	0.87	0.57	0.99	0.68	0.57	0.69	0.8	58.0235	55.4580	57.0415	56.5575	57.4195	57.3155	58.9670	2.0800	1.5082	2.2618	2.4727	1.6056	2.2729	2.3221
ENSMUST00000160062	11.5	10.4	11.8	11.6	10.9	11.2	13.5	0.88	0.64	0.98	0.68	0.59	0.68	0.75	57.8068	55.4460	56.9315	56.3380	56.4273	57.3834	58.9130	3.2108	2.8046	4.1002	3.0032	4.2747	3.4553	2.8911
ENSMUST00000162795	0.9	0.7	0.7	0.7	0.4	0.5	0.7	0.77	0.7	0.83	0.55	0.63	0.62	0.55	0.0375	0.1125	0.2250	0.0750	0.0375	0.0835	0.1500	2.6235	2.3755	2.8263	3.1139	3.4542	3.5283	2.9723
ENSMUST00000161327	1.1	0.7	1.3	1	0.8	0.6	1	0.88	0.63	0.81	0.62	0.7	0.63	0.68	0.2240	0.0750	0.0375	0.1223	0.1313	0.0375	0.1125	3.5455	3.4352	4.1098	3.8960	4.5701	4.2729	3.3613
ENSMUST00000159802	1.4	0.8	0.8	0.4	0.5	0.7	0.6	0.79	0.66	0.85	0.45	0.59	0.53	0.51	0.3070	0.0000	0.0000	0.0375	0.0000	0.0000	0.1500	3.4176	2.4797	2.8164	3.1089	3.8437	3.9962	3.9552
ENSMUST00000162257	1.1	0.9	1.1	0.7	1.1	0.7	0.6	1.02	0.62	0.91	0.74	0.8	0.73	0.8	0.2240	0.0000	0.1500	0.0375	0.1500	0.0835	0.1125	4.3598	3.0752	5.0049	4.7298	4.4065	4.3933	3.6421
ENSMUST00000159206	0.7	0.7	0.6	0.5	0.6	0.4	0.6	2.21	0.46	0.47	1.01	0.97	1.17	0.53	0.2625	0.0750	0.0000	0.0000	0.0375	0.0835	0.1500	2.9408	5.3605	3.7069	2.7941	4.2678	4.4144	2.8449
ENSMUST00000159661	0.8	0.7	0.6	0.6	0.6	0.4	0.6	1.01	0.66	0.78	0.67	0.79	0.71	0.78	0.2625	0.0750	0.0000	0.0000	0.0375	0.0750	0.1500	NA	NA	NA	NA	NA	NA	NA
ENSMUST00000161183	1.4	0.9	0.8	0.6	0.9	0.8	0.8	0.22	0	0.46	0.58	0.49	0	0	0.1105	0.0750	0.1500	0.0375	0.0750	0.0665	0.1125	NA	NA	NA	NA	NA	NA	NA
ENSMUST00000159349	1.1	0.7	0.8	0.5	0.6	0.9	0.6	0.29	0.43	0.38	0.53	0.21	0.6	0.59	0.1500	0.0750	0.1125	0.0375	0.0375	0.0835	0.0725	NA	NA	NA	NA	NA	NA	NA
ENSMUST00000159530	1.2	0.8	0.8	0.5	0.6	0.9	0.6	0.95	0.55	1.05	0.83	0.74	0.74	0.8	0.1500	0.0750	0.1125	0.0375	0.0375	0.0835	0.0750	NA	NA	NA	NA	NA	NA	NA
ENSMUST00000162418	0.3	0.2	0.3	0.3	0.3	0.3	0.6	1.18	0.64	1.21	1.04	0.89	0.89	0.88	0.0375	0.0000	0.0375	0.0750	0.0375	0.0375	0.0000	NA	NA	NA	NA	NA	NA	NA
ENSMUST00000159656	1.6	1.1	1.7	1	1	1.1	1	0.83	0.48	0.96	0.55	0.51	0.43	0.6	0.1500	0.1910	0.1500	0.2995	0.1710	0.0665	0.2460	1.7832	1.3332	1.8824	2.0856	2.5430	2.8458	1.9661
ENSMUST00000140079	0.6	0.5	0.9	0.9	0.9	0.9	0.6	0.4	0.47	0.44	0.43	0.43	0.44	0.41	0.2240	0.1500	0.2250	0.2250	0.2030	0.1875	0.1125	0.1769	0.1604	0.1644	0.1851	0.2174	0.1646	0.2063
ENSMUST00000131494	0.6	0.4	0.8	0.8	0.9	0.9	0.6	0.4	0.47	0.44	0.43	0.43	0.44	0.41	0.2240	0.1200	0.2145	0.2148	0.1875	0.1875	0.1125	0.1770	0.1604	0.1640	0.1856	0.2179	0.1646	0.2065
ENSMUST00000043578	0.6	0.6	0.8	0.4	1	0.4	1	0.47	0.54	0.49	0.49	0.5	0.51	0.49	0.1500	0.1910	0.1125	0.2250	0.1875	0.1500	0.1125	0.1978	0.1942	0.1706	0.2289	0.2482	0.1687	0.2249
ENSMUST00000139756	0.6	0.6	0.8	0.4	1	0.4	1	0.41	0.51	0.4	0.47	0.45	0.47	0.44	0.1500	0.1910	0.1125	0.2250	0.1875	0.1500	0.1125	0.1562	0.1314	0.1514	0.1534	0.1890	0.1416	0.1756
ENSMUST00000131467	0.6	0.6	0.8	0.4	1	0.4	1	0.41	0.51	0.4	0.46	0.45	0.47	0.45	0.1500	0.1910	0.1125	0.2148	0.1875	0.1500	0.1125	0.1527	0.1284	0.1561	0.1532	0.1844	0.1414	0.1828
ENSMUST00000150761	0.6	0.5	0.8	0.4	1	0.4	1	0.48	0.55	0.5	0.49	0.5	0.51	0.5	0.1500	0.1910	0.1125	0.2148	0.1875	0.1500	0.1125	0.1949	0.1959	0.1766	0.2135	0.2584	0.1662	0.2227
ENSMUST00000151281	0.6	0.5	0.8	0.4	1	0.4	1	0.48	0.55	0.5	0.49	0.5	0.51	0.5	0.1500	0.1910	0.1125	0.2148	0.1875	0.1500	0.1125	0.1879	0.1980	0.1783	0.2208	0.2588	0.1640	0.2295
ENSMUST00000124167	0.6	0.5	0.9	0.4	1	0.4	1	0.41	0.51	0.4	0.47	0.45	0.46	0.44	0.1500	0.1910	0.1125	0.2148	0.1875	0.1125	0.1125	0.1564	0.1317	0.1517	0.1536	0.1880	0.1417	0.1760
ENSMUST00000155921	0.6	0.5	0.9	0.4	1	0.4	1	0.42	0.51	0.39	0.46	0.45	0.47	0.45	0.1500	0.1910	0.1125	0.2148	0.1947	0.1125	0.1125	0.1902	0.1429	0.1706	0.1809	0.1872	0.1779	0.1957
ENSMUST00000139838	1.2	1	0.9	0.7	0.8	0.8	0.6	0.42	0.51	0.4	0.46	0.45	0.47	0.45	0.2625	0.3000	0.1125	0.2250	0.1875	0.2720	0.0750	0.1581	0.1494	0.1683	0.1747	0.1953	0.1790	0.1972
ENSMUST00000132207	0.6	0.9	0.8	0.8	0.8	1.1	0.7	1.02	1	1.02	0.72	0.83	1.11	0.95	0.1500	0.0750	0.1875	0.3000	0.2095	0.1125	0.2250	0.1771	0.3097	0.2014	0.3892	0.3468	0.4071	0.2661
ENSMUST00000142304	0.5	0.3	0.3	0.2	0.3	0.1	0.4	0.55	0.56	0.69	0.51	0.54	0.44	0.45	0.0375	0.0000	0.1110	0.1125	0.0750	0.0665	0.1125	0.1076	0.1621	0.1749	0.3974	0.1958	0.1124	0.2010
ENSMUST00000151015	0.7	0.7	0.9	0.7	1	0.7	0.6	0.5	0.45	0.63	0.48	0.54	0.52	0.49	0.1105	0.2415	0.2520	0.2625	0.1125	0.1500	0.1500	0.1289	0.2574	0.1988	0.1591	0.1622	0.1668	0.3164
ENSMUST00000126379	0.4	0.8	0.7	0.6	0.8	0.6	0.7	0.5	0.66	0.57	0.47	0.54	0.44	0.61	0.0375	0.1500	0.1875	0.2148	0.2510	0.1500	0.1875	0.2922	0.1811	0.1919	0.3488	0.3653	0.3790	0.2228
ENSMUST00000130338	0.6	1.4	1	0.8	0.5	0.9	0.6	0.46	0.37	0.73	0.6	0.69	0.7	0.35	0.2625	0.0750	0.2070	0.3375	0.0750	0.2720	0.1875	0.3294	0.0000	0.0000	0.0912	0.0000	0.0000	0.1972
ENSMUST00000061280	19.5	19.7	17	17.6	17.3	17.6	20.7	1.38	0.9	1.11	0.9	1.06	1.02	1.15	31.0495	34.2278	34.1250	33.0695	31.1963	33.1500	32.9388	2.4434	1.9451	2.6219	2.6125	2.5023	2.7957	2.5990
ENSMUST00000097828	1	0.9	0.9	0.6	1.1	0.6	1.1	1.4	0.93	1.08	0.65	0.96	0.95	1.22	0.0375	0.0000	0.0375	0.0375	0.1657	0.0665	0.0375	3.0744	1.8223	2.2105	2.4639	2.7124	3.3553	2.5746
ENSMUST00000029124	3.8	4.7	6.9	2.9	2.7	2.4	2.3	NA	NA	NA	NA	NA	NA	NA	0.3840	0.2625	0.1623	0.3375	0.2138	0.1645	0.2810	NA	NA	NA	NA	NA	NA	NA
ENSMUST00000072079	9.6	12	11	13.7	10.8	12.4	10.1	3.01	3.19	4.3	3.49	4.16	4.69	2.4	44.5435	47.3270	46.8606	46.4275	49.3835	44.8865	43.3775	NA	NA	NA	NA	NA	NA	NA
ENSMUST00000144177	10.7	10.2	12.8	12.6	10.9	9.4	8.7	1.74	1.23	1.93	1.75	1.76	1.57	1.54	14.0225	13.1250	17.8752	17.4655	17.5688	16.6875	15.4330	6.6824	6.3231	7.6525	6.8773	6.9891	7.0637	6.4528
ENSMUST00000027044	10.9	10.3	13.1	12.8	11.2	9.5	8.7	1.72	1.22	1.89	1.72	1.74	1.56	1.53	13.6953	13.3365	17.3021	17.0355	17.7420	16.8135	15.5250	7.1137	6.7602	8.4722	7.3175	7.4464	7.5488	7.0146
ENSMUST00000130927	10.9	10.4	13.1	13	11.3	9.5	8.7	2.21	1.98	2.49	2.25	1.94	1.83	1.83	13.5980	13.1835	17.0295	16.8676	17.5570	16.5375	15.5200	5.4318	4.6820	6.3012	4.8121	6.0422	6.3544	6.3167
ENSMUST00000088666	0.6	1	0.3	0.8	0.4	1	1	0.71	0.91	0.91	0.85	0.81	0.8	0.8	0.2240	0.1500	0.1880	0.0750	0.2085	0.1685	0.0375	0.9731	1.0183	0.9040	0.7942	0.9622	0.9514	1.0240
ENSMUST00000097825	2.7	1	1.7	3.2	2.8	2.3	2.9	0.84	0.77	0.77	0.82	0.82	0.79	0.79	25.9225	20.4798	20.4868	18.5250	18.4205	19.8375	25.7888	3.6196	3.8703	4.1867	3.9892	4.0674	3.6731	3.9862
ENSMUST00000097826	2.7	1	1.7	3.2	2.8	2.3	2.9	0.84	0.77	0.77	0.82	0.82	0.79	0.79	25.9225	20.4798	20.4868	18.5250	18.4205	19.8375	25.7888	3.6196	3.8703	4.1867	3.9892	4.0674	3.6731	3.9862
ENSMUST00000052843	1.9	1.3	1.5	1.3	1.1	1.3	1.4	0.57	0.43	0.52	0.51	0.59	0.47	0.54	0.2240	0.1125	0.2625	0.3140	0.2250	0.2625	0.3000	0.6537	0.4048	0.5192	0.6041	0.6060	0.5167	0.4937
ENSMUST00000118098	0.7	0.6	0.7	0.3	0.2	0.4	0.3	0.53	0.43	0.48	0.51	0.56	0.43	0.45	0.0375	0.1125	0.0375	0.1125	0.0750	0.1500	0.0375	0.7229	0.4776	0.5320	0.5868	0.6160	0.5086	0.5556
ENSMUST00000125294	0.5	0.5	0.9	0.4	0.2	0.6	0.3	0.58	0.56	0.59	0.55	0.56	0.54	0.53	0.0375	0.1500	0.1125	0.0750	0.0750	0.2480	0.0375	0.5882	0.5122	0.6320	0.5347	0.4470	0.5332	0.4650
ENSMUST00000140948	0.5	0.5	0.9	0.4	0.2	0.6	0.3	0.9	0.65	0.84	0.81	0.83	0.73	0.68	0.0375	0.1500	0.1125	0.1125	0.0750	0.2480	0.0375	1.7759	1.3716	1.5780	1.6265	1.6841	1.6705	1.4117
ENSMUST00000088641	8.8	8.4	8.3	7.3	8	7.5	8.8	1.02	0.72	0.86	0.8	0.92	0.82	0.78	42.9595	47.5044	46.5603	44.3380	46.2880	45.8695	43.2305	4.0520	3.8752	4.1375	3.7381	3.9194	4.5424	3.5698
ENSMUST00000071087	8.8	8.4	8.3	7.3	8	7.5	8.8	0.91	0.72	0.87	0.83	0.97	0.85	0.71	42.9595	47.5044	46.5603	44.3380	46.2880	45.8695	43.2305	3.9336	3.8380	4.1094	3.9669	4.0737	4.6368	3.9382
ENSMUST00000143606	8.8	8.4	8.3	7.3	8	7.5	8.8	1.08	0.78	0.88	0.81	0.97	0.87	0.77	43.0230	47.5700	46.5943	44.3460	46.3320	45.9125	43.2735	4.0364	3.1480	3.6961	3.9608	4.2676	4.1115	3.8009
ENSMUST00000117415	8.8	8.4	8.3	7.4	8	7.6	8.8	1.02	0.71	0.86	0.79	0.92	0.82	0.77	43.0955	47.6330	46.6423	44.3740	46.3875	46.0400	43.3520	4.1681	3.8006	4.1605	3.7992	4.1210	3.9763	3.9653
ENSMUST00000118263	9.9	10.1	9.5	9.4	8.9	8.8	9.6	1	0.69	0.84	0.77	0.91	0.81	0.75	24.3350	23.3250	22.8000	20.0300	22.6500	22.2025	23.1783	4.1081	3.1666	3.6872	3.8700	4.3811	3.6962	3.8794
ENSMUST00000122156	9.9	10.1	9.5	9.4	8.9	8.8	9.6	1	0.69	0.84	0.77	0.9	0.81	0.74	24.3350	23.3250	22.8000	20.0300	22.6500	22.2025	23.1783	3.8919	3.1003	3.7993	4.0198	4.0705	3.8238	3.9931
ENSMUST00000119714	9.9	10.1	9.6	9.4	8.9	8.8	9.6	1.02	0.71	0.86	0.79	0.92	0.82	0.77	24.3235	23.3365	22.7960	20.0100	22.6415	22.1900	23.1538	4.0466	3.2745	3.6726	3.7262	4.1097	3.9870	4.1223
ENSMUST00000134716	9.9	10.1	9.6	9.4	8.9	8.9	9.5	1.1	0.8	0.9	0.83	1	0.89	0.78	24.2650	23.3250	22.8340	19.8985	22.6000	22.1375	23.0682	4.5171	3.5550	3.8958	4.1928	4.5568	4.2451	4.1286
ENSMUST00000155974	9.8	9.8	9.5	9.3	8.9	9	9.5	1.13	0.85	0.94	0.85	1.02	0.92	0.81	22.6749	22.0625	22.0855	18.3820	20.7620	19.8960	21.7370	4.0124	3.6434	3.4371	3.7992	3.6718	3.9486	3.5165
ENSMUST00000149214	0.8	0.6	1.2	0.7	0.9	0.7	0.8	0.9	0.47	0.75	0.71	0.76	0.67	0.78	0.1105	0.0750	0.0750	0.0705	0.1500	0.1125	0.1125	2.3007	1.3278	2.8014	2.2289	2.1195	3.0085	1.7931
ENSMUST00000153804	0.9	0.5	1.2	0.9	1.1	0.8	0.5	0.88	0.79	0.9	0.88	1	0.85	0.72	0.0375	0.1125	0.0750	0.1125	0.0375	0.0375	0.1500	4.6529	3.6599	5.2166	5.2105	4.1536	4.6223	4.6100
ENSMUST00000123261	0.8	0.6	1.2	1.1	0.7	0.7	0.6	0.96	0.88	0.55	0.74	0.85	0.7	0.71	0.2625	0.0750	0.1500	0.2148	0.0375	0.1125	0.1125	4.7517	2.7401	6.5696	4.0218	5.1852	4.5023	3.8503
ENSMUST00000136283	1.6	3	2.1	1.9	2	1.6	1.2	1.15	0.69	0.87	1.32	0.78	0.54	0.58	0.2625	0.2888	0.3915	0.3375	0.3000	0.3410	0.2250	9.0119	11.4580	4.1779	7.9997	10.3238	7.3406	12.5335
ENSMUST00000128164	1.5	1.3	1.5	1.2	1.7	1.2	1.1	1.29	1.25	1.72	1.5	1.2	1.41	1.1	0.0685	0.1500	0.1125	0.2425	0.0750	0.1875	0.0375	NA	NA	NA	NA	NA	NA	NA
ENSMUST00000136898	2.2	1.2	2.7	1.8	2.2	1.8	1.5	2.55	3	3.04	2.44	2.58	2.34	2.1	0.3070	0.2415	0.2625	0.3265	0.2485	0.2625	0.2220	NA	NA	NA	NA	NA	NA	NA
ENSMUST00000148663	1.8	1.2	1.8	1.2	1.5	1.8	1.5	1.54	1.13	2.04	1.72	1.84	1.79	1.6	0.1105	0.1125	0.1500	0.1125	0.1875	0.0375	0.1500	12.8029	11.5010	12.9129	7.5763	10.7247	10.4120	11.5018
ENSMUST00000027056	1.7	1.8	2.4	2	1.6	1.3	2.1	0.47	0.54	0.53	0.51	0.49	0.49	0.5	9.4585	11.6850	15.5325	13.5030	11.4375	10.3055	9.5335	0.6029	0.5382	0.7312	0.7207	0.6778	0.7167	0.5969
ENSMUST00000048613	1.2	2.1	1.4	1.2	1.3	1.6	1.5	0.37	0.45	0.42	0.42	0.4	0.4	0.4	0.5585	0.4125	0.2405	0.4495	0.5330	0.4680	0.5250	0.1332	0.0897	0.1175	0.1052	0.1347	0.1478	0.1421
ENSMUST00000150870	1.2	2.1	1.4	1.3	1.3	1.6	1.5	0.41	0.51	0.52	0.46	0.45	0.47	0.47	0.5625	0.4125	0.2440	0.4495	0.5330	0.4680	0.5250	0.1210	0.1010	0.1265	0.1366	0.1378	0.1386	0.1645
ENSMUST00000142117	1.2	2.1	1.4	1.3	1.3	1.6	1.5	0.43	0.52	0.52	0.48	0.47	0.47	0.47	0.5625	0.4125	0.2440	0.4495	0.5330	0.4680	0.5250	0.1343	0.1089	0.1315	0.1296	0.1942	0.1480	0.1723
ENSMUST00000115412	1.2	2.1	1.4	1.3	1.3	1.6	1.5	0.43	0.52	0.52	0.48	0.47	0.47	0.47	0.5625	0.4125	0.2440	0.4495	0.5330	0.4680	0.5250	0.1343	0.1089	0.1315	0.1296	0.1942	0.1480	0.1723
ENSMUST00000135014	1.2	2.1	1.4	1.3	1.3	1.6	1.5	0.44	0.54	0.52	0.48	0.48	0.47	0.48	0.5625	0.4125	0.2440	0.4495	0.5330	0.4680	0.5250	0.1501	0.1444	0.1472	0.1222	0.1936	0.1764	0.1726
ENSMUST00000141512	1.2	2.1	1.4	1.3	1.3	1.6	1.5	0.37	0.45	0.42	0.42	0.4	0.4	0.41	0.5625	0.4125	0.2440	0.4495	0.5330	0.4680	0.5250	0.1303	0.0969	0.1082	0.0998	0.1345	0.1630	0.1388
ENSMUST00000137824	1.2	2.1	1.4	1.3	1.3	1.6	1.5	0.37	0.45	0.42	0.42	0.4	0.4	0.4	0.5625	0.4125	0.2440	0.4495	0.5330	0.4680	0.5250	0.1332	0.0898	0.1175	0.1052	0.1347	0.1478	0.1421
ENSMUST00000141339	0.5	0.6	0.2	0.3	0.4	0.4	0.2	0.48	0.57	0.51	0.51	0.51	0.48	0.5	0.0375	0.1125	0.0375	0.0750	0.0750	0.0000	0.0375	0.1265	0.1814	0.1587	0.0710	0.1559	0.1707	0.1323
ENSMUST00000088585	0.5	0.9	1.1	1.2	1.1	0.6	0.6	0.68	0.88	0.84	0.78	0.73	0.86	0.82	0.6025	0.7340	0.6375	0.5375	0.7040	0.2720	0.5715	0.3599	0.3096	0.3239	0.3236	0.3437	0.3298	0.3197
ENSMUST00000066698	1.1	1	1.1	0.8	1	0.7	0.5	0.73	0.97	0.97	0.86	0.82	0.97	0.87	0.1105	0.1910	0.2485	0.2625	0.3061	0.2250	0.1500	0.3542	0.3235	0.3442	0.3456	0.3647	0.3555	0.3160
ENSMUST00000088542	3.1	1.7	3	1.7	2.4	1.6	1.8	1.25	1.03	1.11	1.15	1.35	1.19	1.05	1.6420	1.9500	2.3865	4.0125	3.0375	2.5860	1.8750	1.2617	1.1403	1.5458	1.1922	1.3544	1.5163	1.2791
ENSMUST00000067599	1.7	1.3	1.9	2.2	2	2.2	2.4	1.22	1.4	0.79	1.34	0.82	0.75	1.61	4.1706	4.0985	5.1105	4.4665	4.0875	4.0360	3.9630	0.2656	0.2105	0.2124	0.1662	0.0000	0.2040	0.0000
ENSMUST00000077911	0.3	0.4	0.3	0.5	0.4	0.4	0.3	NA	NA	NA	NA	NA	NA	NA	0.1500	0.0750	0.1313	0.2250	0.0470	0.1500	0.0750	NA	NA	NA	NA	NA	NA	NA
ENSMUST00000027057	8.1	6.4	7.1	5.5	6.4	7.8	7.9	0.78	0.56	0.59	0.55	0.66	0.54	0.64	37.1770	38.1800	38.3560	36.4705	37.1555	36.2585	34.7203	2.6863	2.3203	2.9460	3.0440	2.8930	2.8462	2.6899
ENSMUST00000093770	8.1	6.4	7.1	5.5	6.4	7.8	7.9	0.78	0.56	0.59	0.55	0.66	0.54	0.64	37.1770	38.1800	38.3560	36.4705	37.1555	36.2585	34.7203	2.6863	2.3203	2.9460	3.0440	2.8930	2.8462	2.6899
ENSMUST00000027053	13.1	14.3	12.9	18	15.6	17.7	15.7	1.19	0.98	0.97	1.31	1.25	1.08	1.12	70.4960	70.7340	69.0280	75.2195	76.3500	71.7774	71.9955	5.4819	5.6041	6.2525	5.1591	5.6280	4.9950	5.5573
ENSMUST00000152626	1.5	1	1.3	1.8	1.7	1.4	1.3	0.96	0.65	0.78	1.22	0.64	0.3	0.18	0.0375	0.5250	0.1685	0.1223	0.1875	0.4125	0.0750	2.3177	2.6146	2.0330	2.2215	3.3074	2.7600	3.3738
ENSMUST00000065373	6.2	5.9	6.1	5.7	5.6	6.9	6.7	1.25	0.72	0.92	0.95	0.99	0.77	0.87	31.3964	30.6540	32.6475	32.0615	31.7712	31.3752	29.7605	3.7916	3.7797	4.4615	4.7548	3.8236	4.3508	4.2600
ENSMUST00000026881	3.2	1.7	2.2	2.2	2.2	2.2	2.3	0.76	0.73	0.67	0.74	0.73	0.85	0.86	16.4715	17.7420	17.4088	16.8385	18.5250	17.7060	17.2915	4.1585	3.9598	3.6550	3.6653	3.7006	3.5514	3.6424
ENSMUST00000026879	1	0.8	0.8	1.3	1.1	1.1	1.2	0.52	0.52	0.5	0.52	0.53	0.54	0.55	0.2625	0.2415	0.1500	0.2250	0.2625	0.3290	0.2855	0.2569	0.2182	0.1911	0.3026	0.2238	0.1298	0.2109
ENSMUST00000150457	1	0.8	0.8	1.3	1.1	1.1	1.3	0.49	0.52	0.47	0.53	0.5	0.47	0.52	0.2930	0.2415	0.1500	0.2580	0.2625	0.3375	0.3173	0.2137	0.0731	0.1518	0.3014	0.1506	0.1241	0.2184
ENSMUST00000088476	0.3	0.6	0.5	0.6	0.5	0.9	0.7	0.36	0.52	0.32	0.41	0.36	0.44	0.3	0.1249	0.2415	0.1500	0.1125	0.4325	0.2250	0.0750	0.1178	0.0715	0.1695	0.1861	0.0864	0.1412	0.1045
ENSMUST00000159958	0.9	1.3	0.9	1.4	1.5	1	1.6	0.44	0.47	0.53	0.41	0.48	0.42	0.45	0.3070	0.3750	0.3750	0.3750	0.4160	0.2480	0.3375	0.1159	0.1057	0.1199	0.1273	0.1101	0.1343	0.2160
ENSMUST00000160305	0.9	1.3	0.9	1.4	1.5	1	1.6	0.48	0.4	0.53	0.39	0.45	0.48	0.47	0.3070	0.3750	0.3750	0.3750	0.4240	0.2480	0.3375	0.1274	0.0283	0.1261	0.1640	0.2222	0.1300	0.0867
ENSMUST00000095075	0.9	1.3	1	1.4	1.5	1	1.6	0.44	0.46	0.52	0.41	0.47	0.42	0.45	0.3070	0.3750	0.3765	0.3750	0.4440	0.2480	0.3375	0.1124	0.1037	0.1078	0.1260	0.1016	0.1325	0.1930
ENSMUST00000037294	0.5	0.4	0.6	0.6	0.7	0.6	0.3	0.48	0.49	0.51	0.49	0.44	0.5	0.49	0.1105	0.0000	0.2465	0.3355	0.1125	0.2625	0.0750	0.1313	0.0935	0.1319	0.1593	0.1847	0.1358	0.1227
ENSMUST00000149505	0.8	0.5	0.8	0.7	0.2	0.4	0.4	0.47	0.48	0.51	0.47	0.4	0.49	0.46	0.0375	0.1500	0.1500	0.1875	0.0375	0.1125	0.1500	0.1549	0.1069	0.1410	0.1709	0.2091	0.1940	0.1191
ENSMUST00000027059	0.4	0.4	0.6	0.3	0.5	0.4	0.6	0.61	0.73	0.77	0.68	0.67	0.71	0.71	0.1105	0.0750	0.0375	0.1500	0.0750	0.1500	0.2750	0.2032	0.1779	0.1171	0.2150	0.1629	0.1730	0.2068
ENSMUST00000064976	0.6	0.9	1.1	0.9	0.7	1	0.9	0.59	0.72	0.77	0.68	0.67	0.68	0.71	0.0375	0.2415	0.3000	0.2250	0.1125	0.3750	0.2250	0.2110	0.1961	0.1168	0.1925	0.1798	0.1612	0.2313
ENSMUST00000027061	0.5	1.1	0.6	0.4	0.7	0.9	0.5	0.77	0.73	0.58	0.55	0.32	0.52	0.79	0.2240	0.2625	0.1315	0.4026	0.0890	0.1800	0.1875	0.0000	0.0778	0.0000	0.0690	0.2086	0.0000	0.0000
ENSMUST00000068880	2	2.4	2.5	2.6	2.4	1.7	2.3	0.71	0.8	0.8	0.71	0.73	0.81	0.75	11.6589	12.7985	11.8875	10.0895	9.5640	11.6625	11.5351	0.5085	0.4325	0.5699	0.4935	0.5121	0.5290	0.4946
ENSMUST00000160782	1.3	1.2	1.2	1.2	1.3	0.7	1.1	0.91	0.73	0.56	0.24	0.56	0.7	0.49	6.3145	7.1670	4.6500	5.8795	6.6415	6.2692	7.3260	0.2616	0.3593	0.3883	0.6138	0.2240	0.0000	0.1812
ENSMUST00000038447	1.3	1.2	1.2	1.3	1.3	0.7	1.1	0.62	0.75	0.69	0.59	0.7	0.65	0.58	6.3145	7.1915	4.6500	5.8875	6.6200	6.2692	7.3345	0.5538	0.5369	0.7178	0.5823	0.5759	0.6238	0.5169
ENSMUST00000027065	3.1	3.8	6.1	4.8	4.7	3.6	2.9	1.14	1.53	3.01	2.08	2.41	1.52	0.98	10.3500	11.3250	12.2975	12.3880	11.8390	10.8580	11.1725	0.7187	0.3901	0.5539	0.5019	0.9788	0.5788	0.6455
ENSMUST00000027064	3.1	3.8	6	4.9	4.7	3.6	2.9	1.14	1.53	3.01	2.08	2.41	1.52	0.98	10.3821	11.4375	12.4310	12.4875	11.8672	10.9195	11.2125	0.7159	0.3817	0.5477	0.5187	0.9968	0.5738	0.6542
ENSMUST00000027067	11	16.1	32.7	21.6	19.6	11.6	6.2	6.37	15.28	27.66	23.65	24.69	13.86	5.36	8.0195	12.5170	18.5640	15.0750	13.7480	12.4125	8.4170	8.0384	8.1111	9.9410	9.5833	8.6251	9.6064	8.3346
ENSMUST00000121676	11.2	16.5	33.1	22	19.9	11.7	6.2	6.37	15.46	27.66	23.72	24.78	14.03	5.36	8.1940	12.8200	19.0310	15.5940	14.1750	12.6650	8.6240	8.2204	8.0366	9.7996	9.5467	8.4185	9.6715	8.1657
ENSMUST00000124990	11.3	16.8	33.9	22.5	20.4	11.9	6.3	6.2	14.77	27.27	22.99	24.52	13.2	5.01	8.3915	13.2830	19.6425	16.1050	14.6270	13.0475	8.8955	7.3187	7.8937	10.0897	9.0292	8.7775	8.8801	7.6251
ENSMUST00000088407	0.4	0.3	0.3	0.6	0.3	0.5	0.5	0.43	0.6	0.39	0.42	0.53	0.43	0.57	0.0375	0.0750	0.1125	0.0750	0.1125	0.1500	0.0000	0.0000	0.0000	0.0000	0.4823	0.0821	0.0000	0.0000
ENSMUST00000070223	0.8	0.5	0.6	0.8	0.3	0.5	0.6	0.49	0.44	0.62	0.43	0.51	0.35	0.73	0.0375	0.1125	0.1233	0.1125	0.2155	0.3180	0.1500	0.0000	0.3162	0.0000	0.3746	0.4881	0.0000	0.0000
ENSMUST00000147615	0.8	1	0.8	0.5	0.5	0.4	0.4	0.5	1.02	0.8	0.42	0.96	0.79	0.98	0.1105	0.1460	0.1688	0.1500	0.1040	0.1125	0.1125	0.2073	0.4121	0.5792	0.6203	1.0055	0.3938	0.2084
ENSMUST00000144602	1	1.4	1.3	1.1	1.3	1.4	1.5	0.55	0.66	0.57	0.59	0.56	0.56	0.61	2.4750	2.3170	2.4350	3.3820	3.2980	2.6130	3.0520	0.2479	0.2082	0.2477	0.1988	0.2262	0.2562	0.2607
ENSMUST00000063663	1.1	1.8	1.5	1.1	1.1	1.5	1.5	0.87	0.85	0.95	0.84	0.89	0.82	0.84	3.0620	2.8745	2.8080	3.6549	3.5910	3.0080	3.3000	0.7080	0.7401	0.7332	0.8057	0.6719	0.7480	0.7768
ENSMUST00000140583	1.1	1.8	1.5	1.1	1.1	1.5	1.5	0.55	0.66	0.57	0.59	0.56	0.56	0.61	3.1305	2.9410	2.9410	3.7260	3.8375	3.1085	3.4775	0.2489	0.1968	0.2489	0.2000	0.2288	0.2570	0.2621
ENSMUST00000054588	0.9	1	0.7	1.1	0.6	1	0.9	0.55	0.6	0.62	0.58	0.57	0.61	0.54	0.1500	0.4855	0.3285	0.1875	0.3213	0.2480	0.3255	0.2621	0.2261	0.2278	0.2658	0.2447	0.1967	0.2602
ENSMUST00000084261	0.9	1	0.8	1.1	0.6	1.1	0.9	0.52	0.57	0.61	0.55	0.57	0.57	0.5	0.1500	0.4125	0.3000	0.1730	0.3000	0.2625	0.3085	0.2220	0.2302	0.2290	0.2458	0.1983	0.2376	0.2328
ENSMUST00000088349	1	1	1.8	1.5	1	0.8	1.5	0.57	0.59	0.61	0.6	0.55	0.62	0.55	0.3000	0.3341	0.3160	0.2771	0.3375	0.1875	0.3825	0.2226	0.2321	0.2392	0.2491	0.2600	0.2217	0.2463
ENSMUST00000115252	1.1	1.3	2.2	1.5	0.9	0.8	1.4	0.58	0.6	0.62	0.6	0.56	0.62	0.55	0.2625	0.2888	0.2625	0.3630	0.4500	0.2625	0.4500	0.2205	0.2350	0.2445	0.2431	0.2555	0.2255	0.2453
ENSMUST00000124600	0.8	1.3	1.6	1.2	1	0.8	0.8	0.49	0.48	0.56	0.53	0.51	0.49	0.41	0.3000	0.1910	0.5075	0.4440	0.5115	0.2720	0.3030	0.1913	0.1956	0.1484	0.2311	0.2242	0.2237	0.2344
ENSMUST00000147902	0.6	0.6	0.6	0.5	0.3	0.5	0.4	1.27	1.71	1.55	0.62	0.92	1.63	0.48	0.1245	0.1811	0.0750	0.0750	0.0750	0.2625	0.1125	0.0000	0.3457	0.0000	0.3224	0.4927	0.0000	0.0000
ENSMUST00000095062	8	9.1	8	4.6	5.3	7.4	6.7	0.79	0.57	0.7	0.56	0.63	0.62	0.64	33.6115	33.1500	35.2795	35.0865	34.3964	32.3935	33.0575	4.0308	3.9725	4.3922	4.1944	4.1923	4.3893	4.1599
ENSMUST00000064487	0.7	1.1	0.4	1.1	1.1	1.1	1.1	1.55	0.3	0.95	0.03	0	0.47	0.38	0.4500	0.2415	0.3750	0.3750	0.1875	0.3000	0.3750	0.0000	0.0000	0.0000	0.0000	0.0000	0.0000	0.0000
ENSMUST00000115216	0.4	0.4	0.6	0.5	0.4	0.5	0.2	0.26	0.31	0.29	0.28	0.29	0.32	0.29	0.1105	0.1125	0.0375	0.1223	0.0750	0.1420	0.0375	0.0932	0.0638	0.0629	0.0732	0.1034	0.1216	0.0875
ENSMUST00000062560	0.9	0.8	1.4	0.8	0.9	0.5	0.7	0.42	0.43	0.52	0.51	0.45	0.45	0.47	0.2250	0.3750	0.1500	0.1550	0.2510	0.0835	0.1875	0.1803	0.2110	0.2063	0.1421	0.1369	0.1660	0.2373
ENSMUST00000161773	0.5	0.9	0.4	1	0.7	0.9	0.7	0.46	0.47	0.47	0.45	0.51	0.47	0.47	0.1105	0.2415	0.0985	0.3375	0.1875	0.1910	0.1875	0.1273	0.2488	0.2506	0.1124	0.1756	0.2333	0.2042
ENSMUST00000160154	0.7	1	0.4	0.9	0.7	0.8	0.8	NA	NA	NA	NA	NA	NA	NA	0.3000	0.3341	0.3465	0.3140	0.2625	0.0375	0.1125	NA	NA	NA	NA	NA	NA	NA
ENSMUST00000027226	1.1	1.8	1.5	1.5	1.4	1.4	1.4	0.4	0.46	0.43	0.42	0.44	0.43	0.42	0.3660	0.3750	0.4875	0.8625	0.3855	0.4125	0.4090	0.1378	0.1103	0.1249	0.1496	0.1627	0.1471	0.1383
ENSMUST00000051203	4.6	2.7	3.2	5.1	4.5	3.9	4.8	NA	NA	NA	NA	NA	NA	NA	28.6920	30.1810	29.9325	29.2415	29.1280	31.2618	29.8430	NA	NA	NA	NA	NA	NA	NA
ENSMUST00000088287	3.3	1.2	2.4	3.5	3.4	2.9	3.7	1.2	1.04	1	1.18	1.07	1.2	1.12	22.5585	20.7970	20.2875	20.9545	21.5813	19.2960	24.2405	NA	NA	NA	NA	NA	NA	NA
ENSMUST00000140354	3.3	1.2	2.4	3.5	3.4	2.9	3.7	1.13	0.93	0.86	1.01	0.84	0.99	0.99	22.5585	20.7970	20.2875	20.9545	21.5813	19.2935	24.2405	6.9006	7.3820	7.3630	5.6852	7.1318	6.3654	8.5542
ENSMUST00000138024	3.3	1.2	2.4	3.5	3.4	2.9	3.7	1.2	1.04	1	1.18	1.07	1.2	1.12	22.5585	20.7970	20.2875	20.9545	21.5813	19.2795	24.2208	NA	NA	NA	NA	NA	NA	NA
ENSMUST00000135330	3.3	1.2	2.4	3.5	3.4	2.9	3.7	1.17	0.98	1.01	1.19	0.87	1.15	0.99	22.5585	20.7970	20.2875	20.9545	21.5813	19.2770	24.2195	8.8922	8.7571	7.4300	7.5799	7.7280	6.9564	9.1510
ENSMUST00000151482	3.3	1.1	2.3	3.4	3.4	3	3.8	1.05	1.01	0.9	1.07	0.92	1.09	0.97	22.4991	20.7970	20.2945	21.0045	21.5813	19.2630	24.1465	NA	NA	NA	NA	NA	NA	NA
ENSMUST00000115174	3.5	1.4	2.3	3.5	3.4	3	3.8	1.18	1.07	0.99	1.16	1.02	1.19	1.06	22.4991	20.9590	20.3965	21.1125	21.7125	19.3078	24.1750	NA	NA	NA	NA	NA	NA	NA
ENSMUST00000150593	3.2	3.6	2	2.2	3.6	2.3	2.5	1.77	1.27	1.24	1.2	1.38	2.16	1.95	2.7328	2.7979	3.5955	2.4750	2.1375	3.2180	3.2585	NA	NA	NA	NA	NA	NA	NA
ENSMUST00000122822	1.4	0.8	1.1	1.5	0.9	1.1	0.9	2.16	0.55	1.59	1.41	0.99	2.48	2.3	0.5040	0.4870	0.2625	0.4583	0.4695	0.5250	0.3750	NA	NA	NA	NA	NA	NA	NA
ENSMUST00000132066	1.4	1.2	1.7	1.2	1.4	1.4	0.9	2.77	2.97	1.36	1.73	1.81	3.38	2.19	0.4500	0.1850	0.1875	0.4125	0.2500	0.2480	0.2625	4.0787	3.7692	1.3870	2.9452	2.1851	4.8118	4.2787
ENSMUST00000088270	0.9	1.3	1	1.5	1.1	0.9	1.4	0.69	0.82	0.75	0.76	0.71	0.75	0.73	3.4500	3.8990	2.4620	2.3209	2.8875	2.9485	3.8195	0.8420	0.8203	0.7683	0.7024	0.7934	0.8013	0.7797
ENSMUST00000088216	1.5	1.2	1	1.2	1.7	1.5	1.8	1.15	1.07	1.27	1.12	1.03	0.97	0.98	11.8900	10.5125	9.0000	8.8598	10.1201	9.3500	12.1875	6.9926	6.9405	6.9697	7.0585	7.1052	7.1059	6.8143
ENSMUST00000097785	1.5	1.2	1	1.2	1.7	1.5	1.8	1.15	1.07	1.27	1.12	1.03	0.97	0.98	11.8900	10.5125	9.0000	8.8598	10.1201	9.3500	12.1875	6.9926	6.9405	6.9697	7.0585	7.1052	7.1059	6.8143
ENSMUST00000097786	1.5	1.2	1	1.2	1.7	1.5	1.8	1.15	1.07	1.27	1.12	1.03	0.97	0.98	11.8900	10.5125	9.0000	8.8598	10.1201	9.3500	12.1875	6.9926	6.9405	6.9697	7.0585	7.1052	7.1059	6.8143
ENSMUST00000097789	1.5	1.2	1	1.2	1.7	1.5	1.8	1.15	1.07	1.27	1.12	1.03	0.97	0.98	11.8900	10.5125	9.0000	8.8598	10.1201	9.3500	12.1875	6.9926	6.9405	6.9697	7.0585	7.1052	7.1059	6.8143
ENSMUST00000115104	1.5	1.2	1	1.2	1.7	1.5	1.8	1.15	1.07	1.27	1.12	1.03	0.97	0.98	11.8900	10.5125	9.0000	8.8598	10.1201	9.3500	12.1875	6.9926	6.9405	6.9697	7.0585	7.1052	7.1059	6.8143
ENSMUST00000115102	2.1	1.7	1.5	2.2	2.5	1.8	1.6	0.78	0.83	0.84	0.86	0.79	0.8	0.84	11.5500	12.4975	13.0055	13.5825	15.6375	14.6625	14.0230	2.0547	1.9915	1.7030	1.5107	1.9230	1.8664	1.9771
ENSMUST00000027309	0.8	1.1	0.8	0.8	0.7	1	0.8	0.92	0.9	0.87	0.81	0.9	0.87	0.86	0.1500	0.1910	0.4565	0.3000	0.1125	0.2720	0.2250	4.3628	4.0402	3.0257	2.9013	4.4239	3.5932	3.9243
ENSMUST00000027303	9.9	10.2	10.4	11.5	10.9	9.8	9.5	1.47	1.41	1.52	1.4	1.71	1.2	1.23	39.6315	39.4055	40.6048	44.5995	43.9073	40.7495	39.4845	NA	NA	NA	NA	NA	NA	NA
ENSMUST00000137794	9.9	10.2	10.4	11.4	10.9	9.8	9.4	0.79	0.84	0.31	0.54	0.63	0.94	0.62	39.3000	38.9885	40.3353	44.0970	43.3542	40.2975	39.1370	NA	NA	NA	NA	NA	NA	NA
ENSMUST00000149962	9.9	10.2	10.4	11.4	10.9	9.8	9.4	0.79	0.84	0.31	0.54	0.63	0.94	0.62	39.3000	38.9885	40.3353	44.0970	43.3542	40.2975	39.1370	NA	NA	NA	NA	NA	NA	NA
ENSMUST00000134327	9.9	10.2	10.5	11.4	10.9	9.8	9.4	0.79	0.84	0.31	0.54	0.63	0.94	0.62	39.1294	38.8535	40.1728	43.9300	43.0559	40.0919	38.9575	NA	NA	NA	NA	NA	NA	NA
ENSMUST00000128086	9.9	10.3	10.5	11.4	10.9	9.8	9.4	0.79	0.85	0.31	0.54	0.63	0.94	0.62	39.0710	38.7720	40.1133	43.8410	43.0075	40.0387	38.8780	NA	NA	NA	NA	NA	NA	NA
ENSMUST00000136770	9.9	10.4	10.5	11.4	10.9	9.8	9.4	0.79	0.84	0.31	0.54	0.63	0.94	0.62	38.5640	38.4425	39.6413	43.2735	42.9128	39.7780	38.5920	NA	NA	NA	NA	NA	NA	NA
ENSMUST00000147317	2.2	2.5	3.4	2	2	2.1	2.2	NA	NA	NA	NA	NA	NA	NA	0.3070	0.3750	0.4205	0.7035	0.4500	0.2480	0.4355	NA	NA	NA	NA	NA	NA	NA
ENSMUST00000097783	2	1.9	1.7	1.6	1.5	2	1.7	NA	NA	NA	NA	NA	NA	NA	0.2240	0.3375	0.1875	0.1835	0.2250	0.1500	0.1875	NA	NA	NA	NA	NA	NA	NA
ENSMUST00000027302	1.5	0.9	1.8	1.8	1.6	1.3	1.8	1.01	1.04	1.17	1	0.99	1.28	1.3	12.7125	11.3250	11.8955	13.3880	12.1625	12.5890	13.5290	0.5568	1.0263	0.5988	0.6802	0.6700	0.4749	0.5202
ENSMUST00000027299	1.1	1.4	0.8	1	1.1	1.2	1.2	1.2	1.26	1.35	1.56	1.39	1.68	1.11	0.1875	0.3341	0.2250	0.5120	0.8813	0.3615	0.2890	0.5972	0.3442	0.1027	0.3628	0.4446	0.1646	0.0000
ENSMUST00000027298	0.9	0.9	1.2	0.8	0.9	0.9	1	0.83	1.04	1.19	1.25	1.02	1.34	1.07	0.1500	0.2250	0.1678	0.2250	0.2625	0.3000	0.1875	0.4636	0.1578	0.4105	0.3803	0.5366	0.3041	0.1464
ENSMUST00000052670	0.7	1.2	1.6	1.4	1.6	1.4	1.1	1.08	1.44	1.22	1.34	1.11	1.13	1.14	0.4875	0.4590	0.7425	0.8250	0.9375	0.6750	0.7070	0.5374	0.3669	0.4041	0.4734	0.3881	0.2414	0.3031
ENSMUST00000159747	1.5	1.7	1.4	1.6	1.2	1.4	0.8	1.08	1.26	1.13	1.15	1.15	1.17	1.11	0.5245	0.3000	0.3750	0.3375	0.4343	0.2250	0.3375	0.8854	0.8476	0.7565	0.8187	0.6567	0.8116	0.6692
ENSMUST00000095043	0.9	0.9	1.3	1.2	0.6	1	0.7	0.77	1.05	0.86	0.87	0.81	0.87	0.81	0.0375	0.1500	0.1970	0.3750	0.5625	0.3345	0.2250	0.4368	0.4385	0.4918	0.5251	0.3990	0.4537	0.4314
ENSMUST00000162599	0.9	0.9	1.3	1.2	0.6	1	0.7	1.06	1.26	1.1	1.13	1.12	1.15	1.09	0.0375	0.1500	0.1970	0.3750	0.5625	0.3345	0.2250	0.9402	0.9041	0.7372	0.7990	0.6850	0.8415	0.6926
ENSMUST00000159021	1.5	1.1	1.1	1.2	1.5	1.4	1.3	0.9	1.2	1	1.01	1.02	1.03	0.93	0.5245	0.5625	0.3375	0.4480	0.4125	0.3750	0.6000	0.8722	0.8211	0.7060	0.7136	0.6483	0.7239	0.6204
ENSMUST00000047664	1.6	1.5	2	1.7	2.1	1.7	2.2	2.75	3.35	2.76	2.8	2.89	3.03	3.16	9.0000	8.2500	6.7875	6.1516	6.2905	7.2175	8.1090	7.8786	8.9847	6.6478	7.1893	8.2687	8.5406	8.8785
ENSMUST00000162760	1.6	1.5	2	1.8	2.1	1.7	2.2	2.12	2.72	2.35	2.33	2.44	2.4	2.16	9.0055	8.2500	6.7875	6.1516	6.2905	7.2225	8.1090	1.8794	2.4270	1.2066	1.6196	1.7589	1.8161	1.9226
ENSMUST00000159059	1.6	1.5	2	1.8	2.1	1.7	2.2	1.71	2.74	2.09	1.97	2.44	2.03	2.15	9.0085	8.2500	6.7875	6.1516	6.2905	7.2225	8.1090	1.4210	1.5239	0.5758	1.2174	1.0008	1.2622	1.0791
ENSMUST00000160855	1.6	1.5	2	1.8	2.1	1.7	2.1	2.11	2.72	2.35	2.33	2.47	2.4	2.19	9.0510	8.2500	6.7875	6.1730	6.2905	7.2345	8.1280	1.7941	1.8139	1.0712	1.3823	1.5304	1.5958	1.7223
ENSMUST00000115060	4	4.5	3.6	4.4	4	4.2	4.6	1.17	1.02	0.9	1.04	1.06	1.07	1.03	15.3685	14.9100	14.4296	14.0760	11.9275	14.7323	14.6250	4.9887	5.3831	4.0046	4.6773	4.6284	4.7089	4.5432
ENSMUST00000156687	4	4.5	3.6	4.4	4	4.2	4.6	1.15	1.02	0.89	1.06	1.06	1.01	0.98	15.3685	14.9100	14.4296	14.0760	11.9275	14.7323	14.6250	5.3476	5.7858	4.1688	4.5068	4.9234	4.6718	4.6121
ENSMUST00000027297	4	4.5	3.6	4.4	4	4.2	4.6	1.17	1.05	0.92	1.06	1.06	1.09	1.04	15.3685	14.8875	14.4296	14.0760	11.9250	14.7323	14.6250	4.7528	5.2766	4.2563	4.7507	4.3556	4.6543	4.3971
ENSMUST00000152654	1.5	1.3	1.6	1.2	1.3	1	0.8	1.25	1.22	0.89	1.15	1.13	1.06	0.96	1.1250	1.0620	0.6000	1.1143	1.3060	1.1374	1.1630	4.3432	4.9159	3.0325	3.8005	3.7897	3.2881	3.3089
ENSMUST00000088174	13.4	14.6	14.5	11.8	16	12.8	14.6	6.02	6.46	7.86	5.93	5.9	6.04	6.16	40.4870	41.4915	42.4750	39.0790	41.1038	40.0233	40.2480	6.5593	7.3336	6.5060	7.7017	7.1889	6.3891	6.3938
ENSMUST00000126413	10.7	12.6	11.5	9.5	9.8	11	10.8	1.26	1.23	1.39	1.51	1.44	1.32	1.42	19.4200	20.9750	20.0690	17.5440	17.9840	20.9749	17.4565	NA	NA	NA	NA	NA	NA	NA
ENSMUST00000046406	10.7	12.6	11.5	9.5	9.8	11	10.8	1.82	1.57	2.11	2.04	1.84	1.69	2.15	19.4750	21.0343	20.1050	17.5753	18.0000	20.9860	17.5180	9.2686	10.4682	5.7093	7.2761	8.3665	7.5352	8.7465
ENSMUST00000142319	10.7	12.6	11.5	9.5	9.8	11	10.8	1.15	1	1.43	1.23	1.28	1.27	1.27	19.5112	21.0575	20.1125	17.5840	18.0000	20.9985	17.5344	NA	NA	NA	NA	NA	NA	NA
ENSMUST00000150747	10.7	12.6	11.5	9.5	9.8	11	10.8	1.23	0.98	1.45	1.22	1.31	1.3	1.29	19.5112	21.0575	20.1125	17.5840	18.0000	20.9985	17.5344	NA	NA	NA	NA	NA	NA	NA
ENSMUST00000145179	10.7	12.6	11.5	9.5	9.8	11	10.8	1.26	1.23	1.39	1.51	1.44	1.33	1.43	19.5112	21.0575	20.1125	17.5840	18.0000	20.9985	17.5344	NA	NA	NA	NA	NA	NA	NA
ENSMUST00000124280	10.7	12.6	11.5	9.5	9.8	11	10.8	1.29	1.2	1.43	1.53	1.51	1.35	1.55	19.5112	21.0575	20.1125	17.5840	18.0000	20.9985	17.5344	NA	NA	NA	NA	NA	NA	NA
ENSMUST00000097778	10.7	12.6	11.5	9.5	9.8	11	10.8	1.4	1.2	1.59	1.61	1.61	1.47	1.75	19.5112	21.0575	20.1125	17.5840	18.0000	20.9985	17.5344	NA	NA	NA	NA	NA	NA	NA
ENSMUST00000097779	10.7	12.6	11.5	9.5	9.8	11	10.8	1.4	1.2	1.59	1.61	1.61	1.47	1.75	19.5112	21.0575	20.1125	17.5840	18.0000	20.9985	17.5344	NA	NA	NA	NA	NA	NA	NA
ENSMUST00000116629	10.7	12.6	11.5	9.5	9.8	11	10.8	1.4	1.2	1.59	1.61	1.61	1.47	1.75	19.5112	21.0575	20.1125	17.5840	18.0000	20.9985	17.5344	NA	NA	NA	NA	NA	NA	NA
ENSMUST00000115031	10.7	12.6	11.5	9.5	9.8	11	10.8	1.52	1.18	1.62	1.71	1.68	1.55	1.78	19.5112	21.0575	20.1125	17.5840	18.0000	20.9985	17.5344	NA	NA	NA	NA	NA	NA	NA
ENSMUST00000115032	10.7	12.6	11.5	9.5	9.8	11	10.8	1.81	1.57	2.11	2.04	1.84	1.69	2.15	19.5112	21.0575	20.1125	17.5840	18.0000	20.9985	17.5344	9.2369	10.4383	5.7359	7.2529	8.3004	7.5015	8.6927
ENSMUST00000137906	10.7	12.6	11.5	9.5	9.8	11	10.8	1.91	1.75	2.18	2.09	1.89	1.74	2.22	19.5112	21.0575	20.1125	17.5840	18.0000	20.9985	17.5344	7.3452	8.4918	5.1239	5.8961	6.5364	6.0087	6.7435
ENSMUST00000115029	10.7	12.6	11.5	9.5	9.8	11	10.8	1.81	1.57	2.11	2.04	1.84	1.69	2.15	19.5463	21.1210	20.1425	17.5895	18.0265	21.0335	17.5680	9.2352	10.4322	5.7510	7.2438	8.2852	7.4971	8.6702
ENSMUST00000140218	10.7	12.6	11.5	9.5	9.8	11	10.8	1.15	1	1.43	1.23	1.28	1.27	1.27	19.5735	21.1630	20.1610	17.6113	18.0375	21.0550	17.5858	NA	NA	NA	NA	NA	NA	NA
ENSMUST00000115030	1.3	1.3	1.7	1.5	1.6	1.2	1.2	1.57	1.28	1.79	1.86	1.82	1.44	1.93	0.3375	0.3750	0.5250	0.6375	0.2605	0.5985	0.4785	9.6607	10.5666	6.2442	8.1938	9.1897	8.4499	9.4182
ENSMUST00000147123	1.5	1.4	1.8	2.3	1.7	1.4	1.4	2.58	0.03	2.63	0.62	2.73	3.59	1.46	0.4325	0.5860	0.3750	0.3815	0.4500	0.1500	0.1875	NA	NA	NA	NA	NA	NA	NA
ENSMUST00000141121	1.9	2.3	3	2	2	1.9	2.3	2.57	0.02	2.67	0.61	2.78	3.69	1.43	0.4885	0.6375	0.6000	0.7125	0.6650	0.5250	0.3375	9.0559	9.9622	2.3636	7.3920	5.4921	4.7654	9.9575
ENSMUST00000045383	2.9	4.7	2.3	2.6	2.8	3.1	2.4	1.1	1.12	1.16	1.19	1.11	1.26	1.12	26.7750	23.6695	21.2625	24.3405	26.6525	26.7985	26.6695	6.2193	6.4264	5.8600	5.6062	5.6480	5.7569	6.0667
ENSMUST00000153128	2.9	4.7	2.3	2.6	2.8	3.1	2.4	1.1	1.12	1.16	1.19	1.11	1.26	1.12	26.7750	23.6695	21.2625	24.3405	26.6525	26.7985	26.6695	6.2162	6.4301	5.8562	5.5983	5.6427	5.7481	6.0484
ENSMUST00000001166	10	8.4	8.4	9.2	9.6	11	11	2.26	1.79	1.44	1.87	2.15	2.41	2.2	25.6235	22.9930	20.3910	20.1000	24.1225	21.3150	27.1325	6.5982	6.9706	5.8742	6.3033	5.9305	5.8063	6.1817
ENSMUST00000097776	10	8.4	8.4	9.2	9.6	11	11	2.26	1.79	1.44	1.87	2.15	2.41	2.2	25.6235	22.9930	20.3910	20.1000	24.1225	21.3150	27.1325	6.5982	6.9706	5.8742	6.3033	5.9305	5.8063	6.1817
ENSMUST00000154225	1.5	0.8	0.8	1.7	1.6	1.9	1.9	1.5	1.54	1.31	1.49	1.45	1.55	1.33	18.9895	15.4380	12.0740	15.1125	17.8525	15.4570	21.6913	NA	NA	NA	NA	NA	NA	NA
ENSMUST00000115001	2.9	1.3	1.9	2	2.1	2.4	2.5	2.73	2.01	1.55	2.11	2.54	2.93	2.8	0.2625	0.7015	0.4500	0.2250	0.5330	0.4875	0.3525	2.3466	2.9137	1.7766	1.9744	2.9420	2.3586	2.4415
ENSMUST00000135100	3.1	2.3	2.7	2.1	2.6	4.3	2.6	1.71	1.8	1.35	1.48	1.61	1.54	2.2	0.3070	0.5115	0.3750	0.2625	0.5130	0.6390	0.3000	7.8336	7.4691	7.3870	7.9051	6.4584	6.0563	7.5865
ENSMUST00000081180	7.6	7.2	9.5	8.5	6.9	7.7	6.9	1.24	1.78	1.67	1.29	1.27	1.21	1	32.7360	35.7025	38.4628	40.4445	38.5315	36.8485	33.0585	8.1929	9.8971	7.1603	9.0692	9.2912	7.0995	5.9749
ENSMUST00000027291	1.7	2	1.1	1.2	1.6	1.3	1.5	3.77	3.47	3.12	2.86	3.11	3.55	3.44	1.0875	0.8855	1.0875	0.7875	0.6415	1.2375	0.9835	0.9799	0.5550	0.6732	0.4664	1.3373	0.9594	0.9810
ENSMUST00000070299	3.7	4	4.1	2.2	2.8	3.4	2.9	9.72	8.23	7.32	6.66	7.08	9.01	8.22	0.5585	0.5625	0.2250	0.5375	0.2835	0.3815	0.2625	1.2291	0.7723	0.6602	0.4097	0.8737	1.0240	1.0151
ENSMUST00000114944	1.1	0.9	0.7	0.8	0.6	0.8	0.9	1.32	0.98	1.32	0.71	1.19	0.9	0.99	0.2240	0.1125	0.0750	0.0375	0.0404	0.0835	0.1875	1.6781	1.8451	1.7652	1.3639	1.4130	1.8039	1.7887
ENSMUST00000117172	1.9	2.3	1.1	0.8	0.6	1.1	1	0.87	0.91	0.86	0.78	0.77	0.79	0.74	0.3660	0.2888	0.3375	0.2995	0.3375	0.3750	0.3280	0.7292	0.7864	0.7528	0.6107	0.6233	0.5397	0.6124
ENSMUST00000124404	2.3	4.1	1.4	1.1	1.4	1	1.1	0.96	0.92	0.9	0.76	0.74	0.75	0.72	6.0485	5.2735	4.7965	5.7424	5.5785	5.7615	5.3620	0.7720	0.7660	0.7672	0.6595	0.6050	0.6233	0.5550
ENSMUST00000055564	2.3	4.1	1.4	1.1	1.4	1	1.1	0.95	0.92	0.91	0.78	0.76	0.76	0.74	6.0485	5.2670	4.7905	5.7424	5.5610	5.7615	5.3580	0.7637	0.7606	0.7888	0.7133	0.5770	0.6381	0.6007
ENSMUST00000067178	2.3	4.1	1.4	1.1	1.4	1	1.1	0.88	0.92	0.86	0.79	0.78	0.78	0.75	6.0485	5.2670	4.7905	5.7424	5.5610	5.7615	5.3580	0.7382	0.8144	0.7176	0.6452	0.6371	0.5937	0.6217
ENSMUST00000162449	2.3	3.9	1.3	1	1.3	1	1.1	0.87	0.92	0.87	0.79	0.78	0.79	0.75	6.0485	5.2585	4.7625	5.7424	5.5280	5.7725	5.3295	0.7603	0.8079	0.7347	0.6069	0.6571	0.5794	0.6229
ENSMUST00000027289	0.8	0.8	0.7	0.5	0.4	0.6	0.6	0.64	0.98	0.96	0.82	0.85	0.84	0.9	0.1500	0.0000	0.0750	0.1875	0.1875	0.3375	0.1500	0.4956	0.3721	0.5263	0.4371	0.4210	0.4421	0.4364
ENSMUST00000134238	1.3	1.2	1.1	1	1.2	1.4	0.9	0.97	1.3	1.07	1.1	1.04	1.09	0.92	0.2625	0.3341	0.2250	0.2250	0.1875	0.3000	0.1500	0.3479	0.4023	0.3871	0.3043	0.3026	0.3266	0.4719
ENSMUST00000027288	1.2	1.3	1.4	1.4	1.5	1.2	1.2	0.89	1.23	0.97	1.03	0.97	1.03	0.9	0.3070	0.5385	0.2250	0.3635	0.1875	0.4125	0.3750	0.3966	0.4733	0.4805	0.4586	0.3492	0.3794	0.3990
ENSMUST00000146676	5	6.3	5.1	4.5	4.4	5.3	6.1	1.53	1.41	1.44	1.43	1.43	1.35	1.45	30.8235	30.3520	29.6755	29.9955	29.6030	30.6595	29.5403	1.3564	1.6723	1.3875	1.4757	1.3137	1.4511	1.3501
ENSMUST00000136846	5	6.4	5.2	4.5	4.4	5.3	6.1	1.61	1.52	1.54	1.56	1.5	1.58	1.6	30.8795	30.4158	29.7080	30.0315	29.6683	30.7075	29.6430	10.0982	10.2589	10.2689	10.0377	10.1371	10.2142	9.8018
ENSMUST00000027287	5	6.4	5.2	4.5	4.4	5.3	6.1	1.6	1.51	1.53	1.55	1.5	1.57	1.6	30.8795	30.4158	29.7080	30.0315	29.6683	30.7075	29.6430	10.2511	10.4862	10.4439	10.1629	10.3197	10.3055	10.0073
ENSMUST00000132401	5	6.4	5.3	4.6	4.4	5.3	6.1	1.61	1.52	1.54	1.56	1.5	1.58	1.6	30.9280	30.4715	29.7405	30.0750	29.7450	30.7390	29.7245	10.1026	10.2570	10.2710	10.0369	10.1369	10.2187	9.8035
ENSMUST00000140264	5.3	6.8	5.4	4.7	4.5	5.4	6.4	1.62	1.55	1.56	1.57	1.5	1.59	1.6	31.5205	30.9165	30.3000	30.4560	30.4992	31.5750	30.2330	9.9719	10.2852	10.2956	9.8935	9.8665	9.9440	9.8124
ENSMUST00000137266	1.7	2.6	2	1.5	1.9	2	1.6	1.66	1.68	1.65	1.73	1.57	1.83	1.77	0.3000	0.3005	0.2250	0.4125	0.1500	0.4680	0.1125	10.7492	10.5020	10.3422	10.3704	10.1861	10.6239	10.8400
ENSMUST00000132615	1.7	2.6	2	1.5	1.9	2	1.6	1.66	1.64	1.62	1.7	1.55	1.79	1.76	0.3000	0.3005	0.2250	0.4125	0.1500	0.4680	0.1125	9.5935	9.2029	8.6983	9.0660	8.9150	9.4696	9.2801
ENSMUST00000058307	1.1	2.3	1.5	1.1	1.8	1.9	1.5	1.71	1.78	1.77	1.91	1.69	2.04	1.89	0.1500	0.2415	0.2625	0.3750	0.4695	0.4125	0.4215	11.2083	10.4446	10.7116	10.7784	10.4875	10.5841	10.9991
ENSMUST00000114933	1.1	2.3	1.5	1.1	1.8	1.9	1.5	1.71	1.78	1.77	1.91	1.69	2.04	1.89	0.1500	0.2415	0.2625	0.3750	0.4695	0.4125	0.4215	11.2009	10.4358	10.6986	10.7719	10.4727	10.5655	10.9842
ENSMUST00000123124	1.6	2.4	1.8	1.6	1.4	1	1.4	2.46	2.21	2.94	3.16	1.89	2.94	2.63	0.4700	0.3000	0.1875	0.4455	0.2625	0.1875	0.1875	14.7403	11.8200	15.8826	14.6205	15.5399	11.9568	12.2500
ENSMUST00000027285	12.8	14.9	14	14	14.6	15.7	14.9	1.8	1.24	1.87	1.75	1.36	1.76	1.31	48.9645	49.4385	50.7180	57.0415	54.5543	53.3929	50.6745	9.5308	9.5036	11.4730	10.5462	11.3256	10.8322	10.8018
ENSMUST00000144617	12.8	14.9	14	14	14.6	15.7	14.9	1.78	1.13	1.89	1.66	1.4	1.63	1.28	48.9546	49.4159	50.7015	57.0344	54.5495	53.3850	50.6695	8.4103	9.0905	9.9152	9.2684	9.1500	9.7639	10.0505
ENSMUST00000114925	12.8	14.9	14	14	14.6	15.7	14.8	1.79	1.26	1.9	1.77	1.35	1.77	1.29	48.9480	49.3985	50.6725	57.0165	54.5275	53.3635	50.6545	9.8426	9.2438	11.9859	10.8328	11.6400	10.7550	10.2048
ENSMUST00000118059	12.8	14.9	14	13.9	14.6	15.7	14.8	1.79	1.26	1.9	1.77	1.35	1.77	1.29	48.9390	49.3774	50.6165	56.9450	54.4810	53.3008	50.6250	9.8334	9.2217	11.9850	10.8272	11.6440	10.7329	10.2020
ENSMUST00000134184	1.8	1.9	2	1.7	1.8	1.8	1.7	1.79	1.14	1.84	1.69	1.38	1.65	1.3	16.8715	18.4170	19.3550	18.2525	17.7325	18.6975	16.2390	10.2366	10.3608	12.5563	10.6367	10.0645	9.5558	11.1628
ENSMUST00000128085	4.3	5.6	4.9	4.2	4.5	4.2	4.6	1.57	0.96	1.21	1.15	2.09	1.15	1.37	9.1040	8.6180	11.4705	11.4810	10.3500	10.2040	8.7905	3.5648	2.1475	2.6435	3.1084	2.1740	3.0492	3.5924
ENSMUST00000041621	4.4	6.1	5.4	4	4.8	4.1	4.6	2.08	1.78	1.65	2.05	2.52	1.96	2.37	10.7765	10.4833	13.3875	13.7580	12.0840	12.2415	10.3941	4.6261	5.7982	3.5653	4.8844	4.3721	3.9995	4.6650
ENSMUST00000142670	4.5	6.3	5.6	4	4.8	4.2	4.7	1.62	1.1	1.28	1.18	2.27	1.22	1.53	10.8395	10.5529	13.4460	13.7700	12.1125	12.2625	10.4985	7.2071	5.5544	5.7784	5.3724	4.6578	7.5102	6.2325
ENSMUST00000144440	4.5	6.8	5.8	4.1	4.8	4.3	4.8	1.65	1.2	1.4	1.2	2.32	1.28	1.54	10.8375	10.6125	13.4345	13.7625	12.1500	12.2680	10.5000	9.2490	8.6677	7.6491	8.2110	6.7990	10.5782	9.7610
ENSMUST00000027256	8.9	9	9.5	8.7	8.4	8.2	8.4	1.36	1.19	1.83	1.51	1.26	1.36	1.03	27.3725	31.2815	32.5515	29.9510	31.2230	30.9635	29.6478	NA	NA	NA	NA	NA	NA	NA
ENSMUST00000161694	8.8	8.9	9.5	8.7	8.5	8.2	8.4	1.4	0.54	2.07	1.35	0.93	0.93	0.67	27.2750	31.2185	32.4980	29.9400	31.0895	30.9635	29.5196	NA	NA	NA	NA	NA	NA	NA
ENSMUST00000160082	0.7	1.1	1.6	0.7	0.8	0.8	0.5	1.41	1	1.62	1.45	1.29	0.87	1.1	3.5055	4.9255	6.0640	5.7260	5.2845	5.5375	4.2655	6.2379	3.3968	6.0647	5.3543	5.4366	4.8619	5.3818
ENSMUST00000162513	1.6	1	1.5	1	1.1	1	1.4	NA	NA	NA	NA	NA	NA	NA	0.1275	0.1500	0.2960	0.2795	0.2720	0.2625	0.2813	NA	NA	NA	NA	NA	NA	NA
ENSMUST00000027252	13.6	11.3	12.6	12.4	12.8	13.6	13.1	1.44	1.27	1.62	1.24	1.53	1.24	1.22	50.8375	49.7075	51.3488	46.6875	44.6705	50.8554	50.4310	7.7638	7.7255	9.1424	8.6794	8.1816	9.2810	8.5321
ENSMUST00000088029	0.9	0.9	0.9	0.9	0.8	0.7	0.6	0.8	0.97	0.98	0.92	0.78	0.93	0.84	0.1500	0.3750	0.1875	0.2625	0.2155	0.2250	0.1875	0.1661	0.3222	0.4004	0.3161	0.2778	0.3417	0.2278
ENSMUST00000160214	0.9	0.9	0.8	0.9	0.8	0.7	0.6	0.78	0.83	0.93	0.85	0.73	0.89	0.83	0.1500	0.3750	0.1875	0.2750	0.2250	0.2250	0.1875	0.2547	0.2638	0.1775	0.3362	0.2012	0.2319	0.1255
ENSMUST00000027247	6.5	5.4	5.2	6.1	8	6.9	7.6	1.2	1.14	1.4	1.28	1.36	1.32	1.18	27.1125	24.9000	25.5875	25.5375	24.0470	23.8240	25.7065	11.2502	11.4395	9.4205	9.8914	10.0862	9.2717	10.7733
ENSMUST00000056815	4.5	1.1	0.9	1.1	4.5	10.9	7.9	1.31	1	0.86	0.86	1.1	1.53	1.44	51.5883	26.4375	16.9865	14.0330	31.6875	48.3170	53.2400	4.8452	5.4289	4.8093	4.3345	3.8470	4.2182	5.0591
ENSMUST00000086535	10.9	8.4	10.1	8.3	9.6	9.1	9.6	3.54	2.86	5.36	3.55	4.08	2.85	3.2	40.0191	42.2920	42.4105	40.6048	42.2580	40.3635	38.9567	10.8999	11.0494	12.6252	13.3900	11.7042	11.2844	13.4983
ENSMUST00000161515	7.4	5.7	5.2	6.6	6.7	6.4	7.8	2.5	1.82	2.01	1.97	2.35	2.24	2.27	14.1375	15.0060	12.5065	14.8450	14.3625	13.6800	13.3875	5.8198	6.1626	6.1667	6.5831	6.6209	6.8130	5.8446
ENSMUST00000003219	8.4	6.4	5.8	7	7.3	7.2	8.3	2.09	1.57	1.78	1.65	2.01	1.89	1.96	35.1750	33.9850	31.0500	33.2600	33.2742	32.6780	34.7345	5.1782	5.5069	5.8151	5.6949	5.3462	6.1941	5.0613
ENSMUST00000160145	1.1	0.9	1.4	0.7	1.3	0.8	1.2	2.62	1.84	2.16	2.03	2.43	2.38	2.33	0.4500	0.3341	0.3000	0.1500	0.3000	0.2250	0.5510	5.3476	5.9486	5.8423	5.9893	6.8325	7.0372	5.3507
ENSMUST00000027244	1.3	1	0.7	1.4	1.3	1	1.3	1.04	1	0.93	1	1	1.13	1.09	14.0230	11.6600	10.6320	8.4750	9.4232	11.9250	15.8552	4.6915	5.0072	4.8947	4.4464	4.3557	4.4194	4.9273
ENSMUST00000088000	0.8	0.9	1	0.7	0.6	0.9	0.8	1.08	1.03	0.96	1.05	1.04	1.18	1.12	0.0375	0.1125	0.1820	0.0750	0.1500	0.1755	0.1500	5.2079	5.4558	5.5041	4.9769	4.5944	4.9811	5.1636
ENSMUST00000027243	1.1	1.1	0.6	1.1	0.9	1.1	0.9	0.66	0.98	0.75	0.8	0.76	0.8	0.85	1.3660	1.1540	1.5885	1.7335	1.8750	1.6885	1.5375	0.4001	0.3275	0.4939	0.4123	0.3163	0.2651	0.2982
ENSMUST00000027241	9.2	10.4	10.9	5.6	4.9	5.4	4.9	1.6	1.78	2.3	1.74	1.53	1.52	1.17	7.6875	9.2513	9.2425	11.1565	10.9210	9.5195	7.1625	4.8418	4.9665	5.2522	5.4454	5.0840	5.3811	4.7348
ENSMUST00000114795	2.6	4.2	4.1	2.9	2.5	2.7	2.4	1.44	1.56	2.02	1.62	1.52	1.43	1.12	6.4125	4.6500	7.6305	5.3110	5.3625	6.0025	5.7285	5.4341	5.5903	5.8743	6.1853	5.7623	6.1156	5.1375
ENSMUST00000095020	1.1	1.1	1	1.1	1.2	0.4	0.6	0.58	0.79	0.67	0.7	0.61	0.69	0.62	1.1395	1.4578	1.7210	1.0790	0.6750	1.5540	1.3166	0.9031	0.9635	0.8453	0.7931	0.8594	0.8323	0.8688
ENSMUST00000097772	0.4	1.1	1.2	0.8	0.3	0.3	0.3	0.47	0.55	0.55	0.58	0.52	0.59	0.6	0.2240	0.1125	0.1500	0.0750	0.2063	0.1125	0.1875	0.1314	0.1460	0.1485	0.1192	0.2359	0.1844	0.1775
ENSMUST00000053043	0.6	0.9	0.5	0.5	0.3	0.4	0.3	0.46	0.57	0.57	0.6	0.54	0.59	0.63	0.2290	0.0822	0.2625	0.0375	0.1875	0.0375	0.1125	0.2234	0.2512	0.2497	0.2825	0.1826	0.2051	0.3139
ENSMUST00000097771	0.9	1.5	1.2	1	1.5	1.1	1.2	0.6	0.72	0.76	0.66	0.63	0.69	0.75	0.7920	0.5625	0.3280	0.2995	0.5250	0.6750	0.6870	0.3520	0.2602	0.1726	0.2969	0.3150	0.3088	0.3353
ENSMUST00000087983	0.9	1.5	1.2	1	1.5	1.1	1.2	0.6	0.73	0.75	0.66	0.62	0.68	0.75	0.7920	0.5625	0.3280	0.2995	0.5250	0.6750	0.6870	0.3367	0.2320	0.1662	0.3085	0.3059	0.3128	0.3442
ENSMUST00000027237	0.8	0.7	0.3	0.7	1.1	0.7	0.7	0.62	0.74	0.72	0.75	0.73	0.69	0.68	0.5245	0.1500	0.2250	0.2995	0.2070	0.2995	0.5625	0.3581	0.3654	0.2838	0.3484	0.4006	0.2772	0.4437
ENSMUST00000163057	0.8	0.7	0.3	0.7	1.1	0.7	0.7	0.56	0.73	0.67	0.73	0.73	0.7	0.6	0.5245	0.1500	0.2250	0.2995	0.1900	0.2720	0.5715	0.4338	0.2493	0.3400	0.3286	0.3759	0.3042	0.4075
ENSMUST00000159724	0.7	0.7	0.3	0.6	1.1	0.7	0.7	0.45	0.58	0.52	0.65	0.61	0.5	0.47	0.5245	0.1500	0.2250	0.2825	0.1875	0.2720	0.5850	0.4409	0.3687	0.3841	0.1888	0.3843	0.2887	0.4188
ENSMUST00000160468	1	0.9	1.1	1	1.1	1.1	1	0.66	0.7	0.56	0.78	0.55	0.43	0.65	0.3750	0.2625	0.4530	0.3815	0.3375	0.3000	0.3000	0.4521	0.2232	0.2874	0.4054	0.6965	0.3467	0.8073
ENSMUST00000027233	0.7	0.7	0.9	0.9	0.7	0.8	0.8	0.71	0.82	0.81	0.71	0.72	0.74	0.71	0.1500	0.5625	0.1125	0.3375	0.4945	0.0835	0.1875	0.2753	0.2104	0.2349	0.3202	0.3036	0.1882	0.2489
ENSMUST00000027231	1.3	2.1	1.8	1.7	1.4	2.3	1.6	0.62	0.74	0.71	0.68	0.65	0.72	0.69	8.2857	7.1670	7.6890	8.1750	9.2230	7.4240	8.3115	0.2795	0.2483	0.2758	0.2393	0.2863	0.2865	0.2303
ENSMUST00000114765	0.6	0.7	1.1	0.7	0.8	0.9	0.8	0.7	0.91	0.71	0.77	0.71	0.86	0.68	0.1500	0.2415	0.1125	0.5250	0.1125	0.3680	0.3750	0.2274	0.3221	0.2389	0.2385	0.2437	0.2621	0.2529
ENSMUST00000066196	0.8	0.5	0.6	0.7	1.1	0.9	0.8	1.07	1.42	1.38	1.85	1.23	2.27	1.4	0.2625	0.1125	0.2340	0.5675	0.3375	0.1500	0.1500	0.0000	0.4416	0.0000	0.7353	1.2253	0.0000	0.0000
ENSMUST00000054883	0.9	1.2	0.9	0.9	0.8	0.9	1.3	1.01	0.95	0.69	0.84	0.74	0.7	1.19	1.2605	0.7915	0.6027	0.7085	0.3750	0.6960	1.0875	0.0000	0.1423	0.1812	0.3807	0.0000	0.0000	0.1176
ENSMUST00000057208	5	6.5	4.7	6.9	5.2	6.1	5.1	0.88	0.85	0.9	0.89	0.94	0.94	0.91	28.3500	29.6145	29.8891	27.4180	28.5201	29.6005	25.6000	6.0874	6.1182	6.0499	6.2521	5.7469	5.9764	6.2999
ENSMUST00000055874	1.3	1.2	0.6	1.3	1.3	1.1	1.5	0.58	0.43	0.63	0.81	0.87	0.41	0.35	1.5555	1.0500	1.3125	0.8065	0.7320	0.8485	1.2390	0.2719	0.0000	0.0547	0.2802	0.0000	0.0000	0.0000
ENSMUST00000039328	1.3	1	0.6	1.2	1.2	1	1.4	0.62	0.75	0.68	0.65	0.68	0.69	0.66	1.5555	1.0735	1.2955	0.8385	0.5910	0.8250	1.2000	0.3322	0.3319	0.3685	0.3465	0.2782	0.3136	0.2901
ENSMUST00000114760	1.2	1	0.4	1.1	1.1	0.9	1.3	0.62	0.74	0.67	0.64	0.66	0.68	0.64	1.4625	1.0735	1.2375	0.8385	0.4695	0.8250	1.1935	0.3433	0.2908	0.3390	0.3790	0.2791	0.2923	0.3113
ENSMUST00000114761	1.1	1.1	1.8	1	1.4	1.6	1.3	0.51	0.64	1.32	1.1	1.36	1.16	1.35	0.2625	0.3750	0.3000	0.5625	0.5250	0.4680	0.3750	0.0000	0.0000	0.0000	0.8216	0.0000	0.0000	0.0000
ENSMUST00000039080	6.4	6	7.2	6.9	6.9	6.8	7.3	0	0.62	0.34	0.45	0.37	0.42	0	41.0605	41.2045	38.2780	40.4763	41.9650	40.0240	40.0240	0.0000	0.0000	1.8269	0.2422	2.0732	1.2320	1.0758
ENSMUST00000010434	9.9	8.6	11.3	10.5	9.8	10.9	10.3	0.87	0.87	0.85	0.9	0.84	0.93	1.07	46.0240	47.8628	46.9255	47.8437	47.7090	45.3255	47.5925	7.0867	6.1578	6.8656	6.1742	6.2429	6.6745	7.0303
ENSMUST00000136648	2	1.5	0.8	1.6	2.1	1.6	2.4	0.76	0.83	0.79	0.82	0.79	0.56	0.85	29.8968	24.5615	23.6495	21.3136	22.5955	21.1500	30.2965	0.3962	0.4210	0.3293	0.7234	0.3812	0.5559	0.3578
ENSMUST00000086421	2	1.5	0.8	1.6	2.1	1.6	2.4	0.79	0.9	0.82	0.84	0.82	0.84	0.86	29.8968	24.5615	23.6495	21.3136	22.5955	21.1500	30.2965	0.9830	1.1370	1.0218	1.0314	0.9037	0.9475	1.0478
ENSMUST00000114744	2	1.5	0.8	1.6	2.1	1.6	2.4	0.79	0.9	0.82	0.84	0.82	0.84	0.86	29.8968	24.5615	23.6495	21.3136	22.5955	21.1500	30.2965	0.9830	1.1370	1.0218	1.0314	0.9037	0.9475	1.0478
ENSMUST00000124817	0.5	0.8	0.7	0.6	1	0.6	0.7	0.58	0.91	0.61	0.68	0.76	0.59	0.68	0.0375	0.4125	0.3050	0.1875	0.3050	0.0665	0.3750	1.0352	1.3002	1.2816	1.2258	1.5115	0.7001	0.7743
ENSMUST00000069918	0.5	0.8	0.7	0.6	1	0.6	0.7	0.58	0.91	0.61	0.68	0.76	0.59	0.68	0.0375	0.4125	0.3050	0.1875	0.3050	0.0665	0.3750	1.0352	1.3002	1.2816	1.2258	1.5115	0.7001	0.7743
ENSMUST00000027217	1.3	1.6	1.4	1.5	1.3	1.4	0.9	1.2	1.19	1.2	1.05	1.23	1.05	1.08	0.5585	0.3750	0.2625	0.6375	0.6220	0.2250	0.3750	1.8877	2.1449	1.9099	2.2450	1.9660	1.9811	2.1160
ENSMUST00000087933	12.3	12.7	14.2	12.1	11.6	12.4	13.4	0.95	0.66	0.86	0.81	0.84	0.76	0.74	49.6451	49.9570	51.5530	47.4985	48.8140	48.1870	48.0168	3.7309	3.1805	3.8920	4.0907	4.2303	4.5864	4.0923
ENSMUST00000097767	12.3	12.7	14.2	12.1	11.6	12.4	13.4	0.95	0.66	0.86	0.81	0.84	0.76	0.74	49.6451	49.9570	51.5530	47.4985	48.8140	48.1870	48.0168	3.7309	3.1805	3.8920	4.0907	4.2303	4.5864	4.0923
ENSMUST00000155917	10.2	6.6	10.7	10.6	7.9	8.7	7.7	0.94	0.74	0.87	1.1	1.14	0.95	0.79	37.5880	35.6126	36.4500	42.2821	41.3365	37.8135	38.9135	2.5748	2.7877	2.7296	2.2216	2.0601	2.6403	2.7729
ENSMUST00000138521	10.7	7	11	10.9	8.2	9.1	8	0.93	0.74	0.88	1.07	1.1	0.94	0.79	38.9540	36.2985	37.1465	43.4510	42.4770	38.7935	39.7625	1.7177	1.1089	2.4705	2.2383	1.7414	2.1681	2.0714
ENSMUST00000035991	11.4	7.5	11.7	12.3	9.1	10.3	8.8	0.9	0.57	0.71	0.85	0.9	0.76	0.7	43.3495	40.2369	41.2510	48.8570	46.8290	42.9835	44.5030	3.5151	3.1568	3.9606	3.7031	3.6703	3.7495	3.4107
ENSMUST00000114709	8.5	5.5	9.1	8.9	6.3	8.1	6.8	0.89	0.56	0.7	0.84	0.89	0.75	0.7	29.5595	27.1325	27.9650	31.7085	31.3880	28.5305	29.5500	3.4871	3.3953	3.8826	3.6947	3.8422	4.0152	3.5604
ENSMUST00000129068	8.4	5.5	9	8.8	6.2	8	6.7	0.92	0.74	0.87	1.08	1.11	0.93	0.79	29.5180	27.0320	27.7775	31.5675	31.2155	28.3875	29.3860	1.8156	1.3157	2.1429	1.9706	1.7499	2.2234	2.4555
ENSMUST00000027214	10.5	12.7	11.8	9.5	8	8.9	9.2	1.36	1.08	1.2	0.94	0.99	0.98	1.01	31.4895	31.2750	31.2360	28.1710	28.2730	31.0235	29.9748	5.4036	5.4454	6.6889	5.9127	5.9583	6.4386	6.1121
ENSMUST00000131177	10.5	12.7	11.8	9.5	8	8.9	9.2	1.36	1.08	1.2	0.94	0.99	0.98	1.01	31.4895	31.2750	31.2360	28.1710	28.2730	31.0235	29.9748	5.4036	5.4454	6.6889	5.9127	5.9583	6.4386	6.1121
ENSMUST00000139510	10.5	12.8	11.8	9.5	8	8.8	9.2	1.14	0.88	0.76	0.84	0.74	0.8	0.82	31.4965	31.2939	31.3035	28.2190	28.2730	31.0605	30.0000	NA	NA	NA	NA	NA	NA	NA
ENSMUST00000145406	10.5	12.8	11.8	9.5	8	8.8	9.2	0.94	0.85	0.64	0.76	0.58	0.72	0.67	31.4965	31.2939	31.3265	28.2305	28.2730	31.0753	30.0000	NA	NA	NA	NA	NA	NA	NA
ENSMUST00000137380	1.4	1.2	1.3	1.1	1.1	0.8	1	1.65	1.37	1.25	1.04	1.23	1.09	1.2	0.1500	0.1500	0.2815	0.1500	0.1125	0.1770	0.1875	5.6484	5.5024	6.7960	5.9959	6.1343	5.9919	6.1197
ENSMUST00000155862	1.7	1.4	1.8	1.5	1.5	0.7	1.2	1.72	1.47	1.33	1.12	1.25	1.18	1.27	0.1105	0.1500	0.2625	0.2148	0.1125	0.4425	0.2250	6.0583	6.2411	7.0304	7.5764	6.3095	7.7825	6.8439
ENSMUST00000074525	1.5	1	1.1	1.4	1.2	1.8	1.5	0.36	0.4	0.38	0.38	0.36	0.37	0.38	6.2920	6.3750	6.3480	7.5875	5.5195	5.3175	4.5780	0.1923	0.1346	0.1493	0.1256	0.1512	0.1395	0.1593
ENSMUST00000160854	1.5	1	1.1	1.5	1.2	1.8	1.5	0.36	0.41	0.38	0.39	0.37	0.37	0.38	6.5153	6.5070	6.4450	7.9205	5.6420	5.4335	4.7120	0.1781	0.1237	0.1430	0.1209	0.1638	0.1390	0.1403
ENSMUST00000159555	1.5	1	1.1	1.5	1.2	1.8	1.5	0.36	0.4	0.38	0.38	0.36	0.37	0.38	6.5153	6.5070	6.4450	7.9205	5.6420	5.4335	4.7120	0.1924	0.1341	0.1494	0.1258	0.1513	0.1395	0.1594
ENSMUST00000161793	1.5	1	1.1	1.5	1.2	1.8	1.5	0.36	0.41	0.39	0.39	0.37	0.37	0.38	6.5153	6.5315	6.4695	7.9795	5.6560	5.4635	4.7290	0.1744	0.1253	0.1433	0.1206	0.1637	0.1393	0.1447
ENSMUST00000161066	1.4	0.7	1	1.6	1.3	1.5	1.6	0.39	0.45	0.41	0.42	0.42	0.4	0.39	6.2820	6.3570	6.5205	7.8000	5.3845	5.3245	4.6125	0.1461	0.1298	0.1205	0.1798	0.2021	0.1980	0.1356
ENSMUST00000162600	0.5	0.5	0.6	0.3	0.5	0.6	0.4	0.3	0.33	0.34	0.31	0.28	0.31	0.35	0.1500	0.1125	0.0750	0.0375	0.1875	0.0835	0.0750	0.2076	0.1362	0.1762	0.1315	0.1663	0.1794	0.1643
ENSMUST00000129611	1.2	0.7	1.2	0.9	1.2	0.6	1	0.51	0.36	0.42	0.28	0.32	0.37	0.53	0.5945	0.7500	0.8250	0.3375	0.2965	0.2250	0.4355	0.3224	0.2927	0.1809	0.3575	0.3146	0.4584	0.2273
ENSMUST00000087883	1.2	0.7	1.2	0.9	1.2	0.6	1	0.47	0.39	0.4	0.35	0.34	0.47	0.46	0.5945	0.7500	0.8250	0.3375	0.2965	0.2250	0.4355	0.4986	0.3027	0.3976	0.4428	0.5736	0.5083	0.4303
ENSMUST00000123204	0.3	0.3	0.3	0.3	0.2	0.1	0	0.23	0.35	0.25	0	0.15	0.18	0.29	0.1105	0.0000	0.0985	0.0750	0.0375	0.0665	0.0000	0.0000	0.5377	1.0323	0.5251	0.0000	0.0000	0.0000
ENSMUST00000027139	7.1	7	6.6	6.4	6.2	5.9	6.5	0.85	0.77	0.88	0.84	0.89	0.8	0.76	31.0945	31.2173	32.0804	29.1280	29.9665	32.2875	32.8278	6.3328	5.6761	7.5225	6.1920	6.6690	7.0672	6.5486
ENSMUST00000154436	7.2	7.3	6.6	6.5	6.2	5.9	6.7	0.85	0.77	0.88	0.84	0.89	0.8	0.76	31.9765	31.7645	33.0859	30.8965	31.3740	33.6003	34.2780	6.1379	5.4466	7.4809	5.9308	6.5048	6.7889	6.6409
ENSMUST00000142145	7.2	7.2	6.5	6.5	6.2	5.9	6.8	0.79	0.65	0.93	0.63	0.7	0.85	0.72	31.9890	31.7934	33.1304	30.9270	31.4250	33.6175	34.3690	NA	NA	NA	NA	NA	NA	NA
ENSMUST00000147308	7.1	7.2	6.5	6.5	6.2	5.9	6.8	0.79	0.65	0.93	0.63	0.7	0.85	0.73	31.9890	31.7934	33.1324	30.9303	31.4265	33.6210	34.3696	NA	NA	NA	NA	NA	NA	NA
ENSMUST00000143737	0.6	0.3	0.1	0.4	0.5	0.3	0.4	0.87	0.82	0.87	0.9	0.93	0.79	0.77	0.1105	0.0750	0.0750	0.0375	0.0375	0.2020	0.1500	6.2519	5.4380	6.9321	6.2842	7.2490	6.7554	6.9247
ENSMUST00000146602	0.7	0.5	0.9	0.5	0.8	0.8	0.7	1.2	1.58	0.63	0.79	1.24	1.24	0.86	0.2250	0.1500	0.1720	0.1125	0.0750	0.1860	0.1875	3.3914	1.8203	3.8571	4.6648	4.6509	3.7762	4.1233
ENSMUST00000135662	1.4	0.7	1	1.4	1	1.1	0.8	1	0.94	1.15	1.11	1.11	0.93	0.78	0.1500	0.2415	0.1575	0.1125	0.2085	0.0835	0.2250	5.2000	4.5934	6.5836	5.7543	5.6525	6.1856	6.3807
ENSMUST00000085632	0.3	0.3	0.4	0.3	0.4	0.6	0.4	NA	NA	NA	NA	NA	NA	NA	0.2240	0.1500	0.0740	0.0750	0.0750	0.0375	0.1500	NA	NA	NA	NA	NA	NA	NA
ENSMUST00000078657	0.9	0.6	0.4	0.7	0.7	0.6	0.5	0.34	0.43	0.41	0.4	0.39	0.44	0.38	0.1105	0.1811	0.0375	0.0855	0.0750	0.1125	0.0730	0.2265	0.2016	0.2239	0.2081	0.2455	0.2598	0.2452
ENSMUST00000097760	0.6	0.6	0.5	0.7	0.1	0.5	0.6	NA	NA	NA	NA	NA	NA	NA	0.0375	0.1500	0.1668	0.2655	0.1500	0.0750	0.0000	NA	NA	NA	NA	NA	NA	NA
ENSMUST00000069293	0.8	1	0.8	0.9	0.4	0.7	0.4	0.33	0.37	0.37	0.34	0.32	0.36	0.35	0.1500	0.1385	0.0403	0.0750	0.0565	0.0375	0.1500	0.1441	0.1368	0.1643	0.1577	0.2012	0.1528	0.2039
ENSMUST00000094964	0.3	0.6	0.3	0.4	0.4	0.3	0.4	0.35	0.43	0.39	0.39	0.39	0.39	0.39	0.1105	0.1125	0.0375	0.1125	0.1125	0.0375	0.1500	0.1284	0.1245	0.1322	0.1152	0.1314	0.1569	0.1387
ENSMUST00000056879	0.6	0.3	0.2	0.4	0.3	0.4	0.4	0.26	0.3	0.3	0.29	0.29	0.29	0.3	0.1105	0.0750	0.0750	0.2995	0.0000	0.0665	0.1125	0.0794	0.0985	0.0592	0.0857	0.1225	0.1173	0.1416
ENSMUST00000139157	0.5	0.5	0.5	0.7	0.7	0.8	0.5	0.43	0.37	0.39	0.44	0.46	0.43	0.44	0.0375	0.1500	0.1500	0.1500	0.2000	0.0000	0.0750	0.1976	0.1127	0.0815	0.0564	0.1219	0.2304	0.1088
ENSMUST00000114565	0.4	0.4	0.7	0.5	0.3	0.8	0.6	0.43	0.44	0.41	0.39	0.4	0.36	0.39	0.1105	0.1260	0.1125	0.1875	0.0375	0.0750	0.1125	0.1217	0.1670	0.1394	0.1594	0.2840	0.2281	0.2182
ENSMUST00000081851	1.7	2.6	1.4	1.7	1.7	1.6	1.6	0.43	0.48	0.47	0.43	0.45	0.45	0.43	2.6130	2.1555	1.6875	2.4128	2.7620	2.4065	2.7375	0.2390	0.1960	0.2333	0.2151	0.2137	0.2183	0.2317
ENSMUST00000114567	1.7	2.7	1	1.3	1.5	1.5	1.5	0.43	0.48	0.48	0.43	0.45	0.46	0.43	2.5520	1.9125	1.7250	2.2425	2.2877	2.1000	2.5950	0.2352	0.1908	0.2338	0.2128	0.2194	0.2398	0.2308
ENSMUST00000051572	2.1	3.6	2.4	2.2	2	1.4	1.5	0.74	0.65	0.66	0.67	0.71	0.66	0.72	4.9465	4.5705	5.1540	5.1819	5.3625	4.5773	4.3595	0.5568	0.8102	0.6539	0.6344	0.8983	0.8164	0.7813
ENSMUST00000027277	1.4	2.3	1.3	1.5	1.4	1.5	1.5	0.59	0.66	0.63	0.57	0.55	0.59	0.6	1.6283	1.5775	1.5540	0.7625	1.5505	1.7250	1.5375	0.5192	0.4160	0.4836	0.3946	0.4131	0.5373	0.5003
ENSMUST00000070968	7.4	6.8	5.4	5.7	7.5	6.3	7.2	1.88	1.53	1.46	1.48	1.9	1.92	2.24	36.1140	36.3830	35.0355	34.5245	36.5380	38.8352	36.5860	10.7235	10.3845	9.8988	10.2167	10.4167	10.2792	11.5826
ENSMUST00000087717	2.5	1.9	1.5	1.9	1.7	2.1	2.1	1.93	1.75	1.51	1.52	1.9	1.9	2.37	0.4313	0.4650	0.1500	0.1875	0.3000	0.4425	0.2865	8.6665	7.6201	7.7755	7.0786	7.7430	8.1870	9.4833
ENSMUST00000087708	1.5	1.4	1.1	1.6	1.3	1.3	1.3	0.87	0.93	0.83	0.75	0.82	0.77	0.79	18.1550	19.1360	20.8875	17.2770	17.2165	15.9563	17.6826	1.7181	1.5491	1.3548	1.4635	1.4431	1.3697	1.3245
ENSMUST00000159352	9.4	9.8	9.3	8.5	9.6	8.8	8.6	0.99	0.76	0.88	0.81	0.95	0.89	0.88	18.6875	21.3920	23.2025	20.7335	20.8295	21.7535	19.8435	4.1717	4.2812	4.8664	4.1870	4.5944	4.7532	4.5950
ENSMUST00000161125	9.4	9.8	9.3	8.5	9.6	8.8	8.6	1.09	0.93	0.96	0.89	1	1.05	0.95	18.7925	21.5403	23.3655	20.8606	21.0343	21.8625	20.0405	4.2987	4.4726	4.7521	4.4364	4.5546	4.5183	4.4575
ENSMUST00000044478	9.4	9.8	9.4	8.5	9.6	8.8	8.6	0.99	0.76	0.88	0.81	0.95	0.89	0.88	18.7925	21.5425	23.3715	20.8675	21.0540	21.8630	20.0475	4.1711	4.2788	4.8672	4.1848	4.5915	4.7502	4.5946
ENSMUST00000161552	1.1	0.8	0.7	1.2	0.6	1.2	0.9	0.93	0.73	0.79	0.83	0.8	1.03	0.75	0.1500	0.0000	0.2273	0.1223	0.1125	0.1125	0.2595	2.5196	2.6224	3.2135	3.2179	2.6066	2.9986	2.8819
ENSMUST00000159431	0.8	0.7	1.1	0.9	0.7	0.6	0.6	0.79	0.63	0.66	0.64	0.73	0.66	0.71	0.0375	0.1500	0.1875	0.2250	0.1875	0.1500	0.1755	0.7444	0.8088	0.8915	1.0216	1.0307	1.2661	1.0056
ENSMUST00000162609	1.8	1.1	1.4	1.6	1.7	0.9	1.7	1.15	0.9	1.36	1	1.42	1.1	1.29	0.1315	0.3000	0.2625	0.1875	0.1125	0.3750	0.1875	4.0702	3.9221	4.2350	3.9353	4.4199	4.0918	3.7505
ENSMUST00000027269	0.5	0.8	0.6	0.4	0.4	0.6	0.7	0.35	0.64	0.37	0.51	0.34	0.43	0.53	0.3000	0.3375	0.1400	0.2625	0.1775	0.1125	0.2625	0.2790	0.2496	0.1385	0.1726	0.1995	0.1145	0.0992
ENSMUST00000135746	14.6	13.1	13.3	17.5	13.8	14.9	16.1	0.36	0.31	0.44	0.69	0.4	0.52	0.54	28.2675	27.2328	26.6250	29.6625	28.7165	26.6285	27.2300	0.8737	0.5966	0.9780	1.5300	1.0441	1.0659	1.0352
ENSMUST00000027266	14.6	13.1	13.3	17.5	13.8	14.9	16.1	0.46	0.34	0.41	0.69	0.54	0.53	0.59	28.2675	27.2328	26.6250	29.6625	28.7165	26.6285	27.2300	3.4882	3.5002	4.4318	3.6611	4.4856	4.3485	3.9056
ENSMUST00000027265	5.8	4.6	5.4	5	4.6	4	5.7	0.92	0.62	0.61	0.7	0.71	0.78	0.73	14.5125	16.8235	19.2750	15.0225	15.7635	16.2870	16.2155	4.9038	3.7036	5.3303	3.8294	4.5846	5.4072	4.9336
ENSMUST00000151296	5.8	4.5	5.3	5	4.6	4	5.6	0.89	0.63	0.62	0.71	0.72	0.78	0.74	14.5125	16.8235	19.2750	15.0225	15.7635	16.2660	16.2000	4.8233	3.7112	5.4230	3.9305	4.5290	5.2383	4.8611
ENSMUST00000135786	5.8	4.5	5.3	5	4.6	4	5.6	0.41	0.49	0.44	0.46	0.55	0.52	0.53	14.5125	16.8235	19.2750	15.0225	15.7635	16.2645	16.2000	3.1622	1.7792	3.3722	3.4933	3.1360	3.8439	4.5290
ENSMUST00000153939	5.8	4.5	5.3	5	4.6	4	5.6	0.87	0.71	0.64	0.75	0.82	0.77	0.85	14.5125	16.8235	19.2750	15.0225	15.7635	16.2645	16.2000	5.4873	5.7343	4.6471	5.4466	4.7909	5.1862	4.0089
ENSMUST00000114484	5.8	4.5	5.3	5	4.6	4	5.6	0.96	0.69	0.73	0.75	0.73	0.82	0.81	14.5125	16.8235	19.2750	15.0225	15.7635	16.2615	16.1940	4.8846	4.9513	5.5321	5.5263	5.0099	5.0061	4.7893
ENSMUST00000135614	5.8	4.5	5.3	5	4.6	4	5.6	0.89	0.63	0.62	0.71	0.72	0.78	0.74	14.5125	16.8235	19.2750	15.0225	15.7635	16.2470	16.1915	4.8184	3.7183	5.4214	3.9301	4.5335	5.2453	4.8667
ENSMUST00000150115	1	0.5	0.7	0.8	0.8	0.8	0.7	0.9	0.58	0.61	0.69	0.65	0.79	0.66	0.0375	0.1125	0.1500	0.1500	0.0000	0.0375	0.1500	4.1951	2.2106	4.1532	3.1786	2.7282	4.6531	3.4206
ENSMUST00000161988	1.4	1.3	0.9	1	1.6	1.6	1.7	0.48	0.53	0.47	0.55	0.48	0.57	0.48	4.5529	4.1175	3.8250	4.5240	4.7390	4.7535	4.5035	0.1936	0.2149	0.2278	0.1185	0.1721	0.2142	0.1449
ENSMUST00000027128	1.4	1.3	0.9	1	1.6	1.6	1.7	0.48	0.58	0.52	0.52	0.51	0.55	0.53	4.5529	4.1175	3.8250	4.5240	4.7390	4.7535	4.5035	0.3846	0.3337	0.3661	0.3005	0.2898	0.3606	0.4175
ENSMUST00000160472	1.4	1.4	0.9	1	1.6	1.6	1.7	0.48	0.58	0.52	0.52	0.51	0.55	0.53	4.5529	4.1175	3.8250	4.5215	4.7565	4.7250	4.4984	0.3785	0.3017	0.3443	0.2874	0.2758	0.3600	0.3887
ENSMUST00000163072	0.8	0.8	1.2	1	1.3	1	0.6	0.49	0.7	0.63	0.62	0.62	0.62	0.61	0.2625	0.1125	0.2955	0.1875	0.3000	0.2625	0.3000	0.6010	0.7391	0.9187	0.8467	0.7361	0.7087	0.7491
[truncated: 69,994 more rows]
