# Supplementary material for: Genome-Wide RNA Polymerase II Profiles and RNA Accumulation Reveal Kinetics of Transcription and Associated Epigenetic Changes During Diurnal Cycles
Source: PLoS Biol. 2012 Nov 27;10(11):e1001442. doi: 10.1371/journal.pbio.1001442 (PMC3507959; doi:10.1371/journal.pbio.1001442)
Supplement: Table S4 — Data and gene lists for Figures 5 and 6. Note that the A 0 values use background-subtracted signals (background values were 21 for mRNA expression and 0.47 for Pol II signals). (TXT) [file pbio.1001442.s016.txt]

ensgene	name	transcript	probeset	Pol2.F0	Pol2.F24	Pol2.Relative.Amplitude	Pol2.log10_pval	Pol2.phase	RNA.F0	RNA.F24	RNA.Relative.Amplitude	RNA.log10_pval	RNA.phase	HalfLife	H3k4.log10_pval	H3k4.phase	H3k36.log10_pval	H3k36.phase	combined.pval	combined.qval	in.Hughes.2009	in.Hughes.2012	class.Fig6
ENSMUSG00000039323	Igfbp2	ENSMUST00000120564	10347277	142.10143375	48.5879556121951	0.356100299404084	2.81903129606571	3.31891012522779	11.095963088204	0.503282871387374	-0.00205502072458134	1.41791154588274	9.76487884983352	NA	2.33357615089372	3.55371416337574	1.22994471912327	5.91132728599451	1.26020356842017e-06	0.018353204689691	1	1	2
ENSMUSG00000026077	Npas2	ENSMUST00000056815	10345675	24.726167	14.3298054808142	0.751458936580331	1.46366887888002	22.2885913771069	7.1588714751028	7.44561142588125	-0.0299211447481291	2.65872641798914	23.9856926378026	NA	2.54348917963821	23.9117557705464	1.82799140611352	5.98229298302001	1.75184505223032e-06	0.018353204689691	1	1	1
ENSMUSG00000048856	Slc25a47	ENSMUST00000057026	10398299	310.530992	35.5758785039824	0.116690378418047	1.13494737918366	6.10215289271754	11.4273910017246	2.09543977257456	-0.00856776145602362	1.62202774911406	8.62537732871685	NA	1.78040436672327	9.4166906536077	2.81669075149515	17.0405533072747	6.19208352323724e-06	0.0294665808675282	0	0	3
ENSMUSG00000032788	Pdxk	ENSMUST00000041616	10370497	61.7682695	6.24286686389997	0.111258410361401	0.680876710359911	11.1090795481236	10.0337928005095	1.49333087957045	-0.00607128473692847	1.63137441393326	15.0743278505122	3.6	4.94425419925199	14.2598611446645	1.46582020338586	14.7830394115739	6.8143286133033e-06	0.0294665808675282	0	1	1
ENSMUSG00000055866	Per2	ENSMUST00000069620	10356601	74.8246	31.2426188460571	0.451693466471369	1.61560547497619	14.4912598073833	8.67458324812103	4.64480544068002	-0.018780137931961	1.93181072643678	15.1096788424929	0.9	1.38188683604313	15.6031945889103	2.08718016894757	16.3580044024382	8.41701534121162e-06	0.0294665808675282	1	1	1
ENSMUSG00000034998	Foxn2	ENSMUST00000112238	10447431	39.0465	6.35661374082144	0.190376794899802	0.96037561976146	18.3642605324567	8.18343927146402	0.682528659653754	-0.00275416888059153	1.15255500376595	15.5518743618594	2.2	1.33535818641448	2.74326156981173	0.992589488043966	23.7779633738218	9.14562073017088e-06	0.0294665808675282	0	0	2
ENSMUSG00000028240	Cyp7a1	ENSMUST00000029905	10511375	53.5553645	14.1804894691962	0.296052829097038	2.11653750205839	13.1857334727833	11.8817340564584	2.04883666039077	-0.0083928035965347	2.8678866483561	15.0103178494474	NA	0.867312082471584	14.5266819076475	0.526964850386043	16.2820720598263	9.8442259377033e-06	0.0294665808675282	1	1	1
ENSMUSG00000025936	Gm4956	ENSMUST00000082032	10353450	5.772482	1.11090178538384	9.60757067837823	0.818773722642946	16.7272707086312	7.74680905526465	2.1819944244402	-0.00878939125066852	1.48490937609221	19.2634842458713	NA	3.10516195355677	18.410242621754	1.74745365353754	17.3817476901999	1.45428053108972e-05	0.037474683636211	0	0	NA
ENSMUSG00000025813	Homer2	ENSMUST00000026922	10565156	19.36475	4.46285658939429	0.325568319939187	1.17531928812657	13.3333312321402	8.78028095687377	2.06996761171655	-0.00837298747740855	4.66163874750245	14.5729767524689	NA	1.10177795712921	12.8805235035784	0.79596116199905	11.9557330223306	1.60966044349687e-05	0.037474683636211	1	1	1
ENSMUSG00000022412	Smcr7l	ENSMUST00000023048	10425357	44.5605	3.58931605601957	0.0922616887640341	0.91075623372452	20.4957125465662	8.336414433592	0.460198383239802	-0.00185815925335703	1.28303930057722	14.2944397849414	NA	0.540908655578777	8.01751308312187	0.0481649353101582	4.36967147356298	1.80807907911464e-05	0.0378846809446891	0	0	NA
ENSMUSG00000042363	1110067D22Rik	ENSMUST00000047028	10384572	23.1235	7.69989290509939	0.440834091163475	1.40326670185744	19.794951707839	9.08242053485015	2.97854945866779	-0.0120629299263327	1.50526614836005	22.2886147463335	3.4	1.34658991689006	22.4089196690795	2.73368180452608	22.0824687502579	2.1877394011019e-05	0.0416724578829891	1	1	1
ENSMUSG00000022353	Mtss1	ENSMUST00000036782	10428857	112.04305775	13.7843495326072	0.129568957995023	0.981900088966522	9.35566860984985	10.7082179665037	1.73763149197778	-0.00708393684277812	1.28431492456299	13.4245103363267	NA	0.934877229366945	7.76580665265446	2.98313709636002	13.8671841951506	2.83201843838195e-05	0.0450099186305373	1	1	1
ENSMUSG00000045374	Wdr81	ENSMUST00000117392	10388451	45.40425	7.0965593027537	0.178541491052607	1.87397970580965	5.05654385788004	9.14463165812567	1.05561895703702	-0.00427626494059096	1.14793367284739	3.00258543177398	4.8	3.20660108732266	2.90997428701781	0.782180785487993	3.61916906358169	2.98641160918506e-05	0.0450099186305373	1	0	1
ENSMUSG00000040128	Pnrc1	ENSMUST00000049357	10511935	160.8399335	32.7536244352474	0.211064405948371	1.4617450661005	22.5742253923427	9.89998628037562	1.99651597772148	-0.00811262034302877	1.82207342704873	0.387979156971628	1.8	1.29795274844855	5.51315159893959	2.49115467467179	6.16066207611558	3.00739207191105e-05	0.0450099186305373	1	0	1
ENSMUSG00000015093	Clic3	ENSMUST00000102918	10470101	134.258	61.7535101112682	0.480194089647326	2.24737368939838	19.9020181856067	6.69377711155452	0.841263444170737	-0.00337441815300041	0.961823496302135	19.5979237754673	NA	2.73452490320929	17.6124605144979	0.99088272603255	NA	3.47107258340472e-05	0.0484862558933861	0	0	2
ENSMUSG00000061353	Cxcl12	ENSMUST00000073043	10541075	122.032721	7.98139484023795	0.0685829035099594	0.65279639938665	18.8298596078938	10.4672073903704	0.5475193267623	-0.00222992342873237	1.67657989454573	17.63843090944	14.5	0.410784109233044	8.88033527950561	2.05602659024431	16.3253656626331	6.14386390228622e-05	0.0708296940004164	1	0	NA
ENSMUSG00000059824	Dbp	ENSMUST00000107740	10553092	54.52425	29.803676175306	0.609888775891978	0.79709206424402	10.0904346119475	8.74739591972157	6.11517963517973	-0.0247325186237239	1.40133748667139	10.7257730997044	NA	0.94731797241129	10.9079634205311	3.95102319673562	11.7108245941722	6.90484242015778e-05	0.0708296940004164	1	1	1
ENSMUSG00000074623	Gm826	ENSMUST00000099127	10489241	16.584	5.24933331481246	0.480393822382081	0.842216444440257	9.21394903709283	8.42845132252214	1.15081839124705	-0.0046484274844775	1.11131947333043	13.9437442239146	NA	1.2556835019827	13.68653595037	4.22203282950995	14.5662003341361	6.93003851193917e-05	0.0708296940004164	0	0	2
ENSMUSG00000032898	Fbxo21	ENSMUST00000035579	10524941	62.3119005	10.0049895678057	0.176594853061585	1.73160584310205	4.7747700182964	10.1600622318837	2.59641254101201	-0.0105613943958163	1.16414658469641	6.99858443096529	3.6	1.57379101957893	5.16563372652139	1.99962203579976	8.01870275071618	7.03309289202568e-05	0.0708296940004164	1	1	1
ENSMUSG00000025795	Rassf3	ENSMUST00000026902	10372844	67.49	6.27836338148725	0.10153718212591	1.55486481924618	4.47719753350289	9.02438879821356	1.30814027616676	-0.00529663746878219	2.1807023235794	8.06136888475383	NA	0.924741216937452	4.57371701239328	0.898274266794552	7.41770212669134	7.05793767885147e-05	0.0708296940004164	1	1	1
ENSMUSG00000033161	Atp1a1	ENSMUST00000036493	10500685	121.648873	3.02074726692403	0.0260427165546751	0.292076514895629	6.86814121607571	11.6997040439789	0.762981201364012	-0.0031231284365753	3.0587948847194	14.2672945377857	8.2	0.960346244381755	5.9988384727265	0.495644334953853	14.7535176365814	7.09885731880277e-05	0.0708296940004164	1	1	NA
ENSMUSG00000026489	Cabc1	ENSMUST00000027766	10360631	149.417094	38.5949383437885	0.268467403857764	2.49284579382294	20.0268973211438	11.3535830056555	2.34237980230452	-0.00957455184131583	1.07304107964648	0.75073289581567	NA	0.902465769035285	22.1081362203023	1.15413335185414	23.4169571344925	8.74435110912995e-05	0.0750155137779133	1	1	1
ENSMUSG00000038418	Egr1	ENSMUST00000064795	10454782	72.5926065	15.8973578794982	0.237501743761722	1.11692627264693	3.78367520645749	7.77399368846104	3.93750927034256	-0.0158625976739953	2.14597218117238	3.08127338868965	1.4	0.985502417209374	4.1506213662876	2.45600505838526	7.02923806883325	8.90832416378007e-05	0.0750155137779133	1	1	3
ENSMUSG00000038370	Pcp4l1	ENSMUST00000111332	10360053	11.946128	1.12544129073177	0.178946144718369	1.65411463069311	13.9914948736534	7.33228026423812	2.6689473171659	-0.0107329866538446	2.01493781655382	16.9340239257999	NA	0.634660150091485	15.0339540831337	1.95790368274551	13.9104751014872	9.13868105605058e-05	0.0750155137779133	0	1	3
ENSMUSG00000006522	Itih3	ENSMUST00000006697	10418434	85.92775	11.2863512399934	0.140603280111297	0.463528389927303	22.1033928256461	12.769137705908	0.651809328984774	-0.00267979697492774	1.33945342183586	0.362938510722369	NA	0.610875467467568	21.375155407802	4.71641551085812	21.2998430969784	9.14369180670853e-05	0.0750155137779133	0	1	2
ENSMUSG00000020919	Stat5b	ENSMUST00000004143	10391286	56.4893125	7.32898848137697	0.1441793045943	0.910434765187614	21.0816393436589	9.28693155518348	1.39330129993194	-0.00564745641045596	2.67842109609744	1.78555964944667	NA	1.28158901034488	1.79324190968675	1.79876927980312	2.46083417272831	9.30846827769649e-05	0.0750155137779133	1	1	1
ENSMUSG00000039620	6430573F11Rik	ENSMUST00000147525	10571353	34.77225	4.14879650471073	0.142494937738856	2.39556985609522	0.0857398770687359	7.00986694594756	1.04745191730762	-0.00420680090596295	1.31993816835575	2.42496280333213	NA	2.40834815055182	0.100527785628364	0.459656433098435	8.98608441669568	0.000109706436699742	0.0786585212399132	1	1	1
ENSMUSG00000029009	Mthfr	ENSMUST00000097788	10510270	47.69995	9.88369623685896	0.235084882795283	1.6554786814921	21.2003223931723	7.67311745861777	2.01192732351103	-0.00810193122436414	1.77689590354783	22.0293553200067	1.3	1.37419733336413	21.0379036723216	1.50600658098449	0.571956418478563	0.000110691906845699	0.0786585212399132	1	1	1
ENSMUSG00000025396	Hsd17b6	ENSMUST00000026462	10373334	32.405	17.5439619171383	0.655894508755075	1.0076446174671	3.8053826949181	12.7197555917509	1.04289219544055	-0.00428679360289718	2.75223555341271	11.8112265021206	NA	2.08671708582285	6.16979747152771	0.628468169322368	7.69520524246137	0.000110979902210555	0.0786585212399132	0	1	2
ENSMUSG00000028957	Per3	ENSMUST00000103204	10518781	43.98975	13.1106324861732	0.342020403872034	1.59460319112353	12.9165269333275	7.82191275476267	4.28159084608864	-0.0172520905999964	0.900170956081405	12.4930486556502	3.6	3.16893956591614	12.4432329298621	0.466060132018918	14.6354337718635	0.00011262137341657	0.0786585212399132	1	1	1
ENSMUSG00000070733	Fryl	ENSMUST00000094700	10340219	30.303124	2.62936923115207	0.106684267346296	0.60341299841249	17.8990181482285	9.51863934068983	0.378156598382157	-0.00153421985894037	1.52882399762884	16.7925824614613	3.3	3.8006067654843	2.08038633664876	1.08479868548393	7.15093100412644	0.000122435249402439	0.0827543800235258	0	0	NA
ENSMUSG00000029482	Aacs	ENSMUST00000031445	10525893	132.51241175	21.0107071524582	0.165627013640093	1.25212591460094	14.0255273062521	9.42729814421515	2.32903155327174	-0.00944561800938508	1.81376101083006	16.1443634369051	2.8	0.91401461918612	13.3662596069975	1.26469824928378	16.821953273197	0.000134418662438881	0.0880148198150584	1	1	1
ENSMUSG00000023034	Nr4a1	ENSMUST00000023779	10427035	35.312	13.368698263107	0.450805346754304	3.43353283891233	5.86918172517098	7.0556884754693	2.71209620251169	-0.0108943891342721	0.98774594303729	5.10472671499075	0.7	1.33066221098748	6.02028508227483	0.261907074404321	5.13578288708148	0.000141863342090547	0.0900746244491887	0	0	1
ENSMUSG00000005089	Slc1a2	ENSMUST00000123759	NA	0	0	0	1.11572356884619	6.5853519253582	10.8707991374153	0.758789620514729	-0.0030954680953743	1.57045548782767	13.5104410470882	NA	2.65976569944114	12.0713561296233	0.235164587959239	15.2879489916024	0.00014726406311578	0.0907536445430862	1	1	NA
ENSMUSG00000029810	Tmem176b	ENSMUST00000101429	10544596	29.28325	3.37942679126209	0.143036069781803	1.24197659947996	19.8509731965712	12.0315672221826	0.59267689113545	-0.00242931794243726	1.91619709024312	23.984311990776	NA	1.478417243818	21.4009487012421	0.350505721591089	23.3464328946797	0.000154844349747198	0.0926986760072297	0	1	2
ENSMUSG00000025511	Tspan4	ENSMUST00000138092	10558961	91.723483	16.9600753233819	0.197057507301074	1.26753621076818	12.4551062291236	11.015921446844	2.24700664151049	-0.00917205172997778	1.59570009044321	16.1154424647944	8.2	1.24555245607866	12.9161654458595	0.931316676798749	15.0640053441192	0.000165163850287548	0.0961299487520832	1	1	1
ENSMUSG00000022512	Cldn1	ENSMUST00000023154	10438769	32.370128	10.5068294042439	0.393318673793931	1.09060123493263	21.1867868142031	11.6547745954024	2.80864579566271	-0.0114945802235834	0.782040952909927	0.158442057283843	1.2	0.615242343555499	22.0611126852341	3.93847114281322	22.2641178811999	0.000187378878604853	0.10103961297611	1	1	1
ENSMUSG00000018427	Ypel2	ENSMUST00000018571	10389581	77.48225	19.6083784882254	0.273000632761384	1.51245652732756	23.8324197832374	8.41796428964963	3.46001486293435	-0.0139752258398193	1.16198418514623	23.9633300685409	NA	1.77509429387693	0.4786564598961	1.99240910119126	3.06610135004489	0.000201483700524433	0.10103961297611	0	1	1
ENSMUSG00000000682	Cd52	ENSMUST00000000696	10517165	15.1623355	0.809546798363287	0.0851663137329375	0.0744881441004595	23.0753185848984	7.3836854314836	1.03518318310653	-0.00416377816919669	2.19628918289628	22.4568038019249	NA	3.27932863214306	2.80797066138871	1.16676692503301	4.41412051893102	0.000202403435478994	0.10103961297611	0	0	3
ENSMUSG00000030278	Cidec	ENSMUST00000133348	10546929	40.54875	8.4744550967894	0.242877462359325	0.987281702652579	9.47705300480664	6.69426269692766	0.890428240655535	-0.00357163156487278	2.00290853891309	11.6255277788361	NA	1.88493691489042	10.3176467472889	1.26266486935084	15.2945746500364	0.000202462286955978	0.10103961297611	0	0	1
ENSMUSG00000040485	Lrrc52	ENSMUST00000036643	10359867	6.92925	0.451465599464677	0.354815393940577	0	10.8223161076932	6.0738380320973	0.0440547099407113	-0.00017627090174885	0.301029995663974	8.3252045000174	NA	2.50065988257414	0.276868974847917	4.5285910453427	10.1701391327751	0.000203026067019996	0.10103961297611	0	0	NA
ENSMUSG00000041769	Ppp2r2d	ENSMUST00000155672	10558458	37.704108	5.25195136246748	0.163881479622393	1.48775895646124	6.69090640248243	7.9872890795387	0.919014533120047	-0.00370551384124332	1.43322748317535	8.94675591249819	2.6	2.12618201683443	7.08303206091755	0.715481409026605	9.8342889998084	0.000210185006431977	0.10103961297611	1	0	1
ENSMUSG00000068341	Reg3d	ENSMUST00000089667	10545561	2.853313	0.72460925657833	-0.258462134883705	3.30965897198664	7.87478385617493	3.4969590350683	0.159307113919724	-0.0006309116647108	0.383897929272288	9.39084232996626	NA	2.672299315636	21.8472467692768	0.294917165548767	22.2028267500794	0.000211402116263584	0.10103961297611	0	0	NA
ENSMUSG00000063428	Ddo	ENSMUST00000019976	10362701	32.374875	6.07141735794658	0.227240536065203	1.38251297997974	11.9180901512658	8.38417411485598	0.960121018144583	-0.00387746225311921	1.7156798680502	15.8296010855801	18.3	1.10850160682284	14.7935999039438	2.28045050660276	18.2274043015214	0.000213613254569894	0.10103961297611	0	1	2
ENSMUSG00000066306	Numa1	ENSMUST00000084852	10555590	63.003509	5.87779067486936	0.102495789866755	1.83134228075843	0.267380897377135	9.11640112593444	0.384035886039065	-0.00155553421851631	3.33390221843811	2.56393465279441	6.8	1.13351591102988	23.5478699739889	0.079253367298837	19.3465859266017	0.000216999121076931	0.10103961297611	0	0	NA
ENSMUSG00000024843	Chka	ENSMUST00000072055	10460221	99.513625	23.5107628973546	0.250496183805977	1.75444218836466	22.1272052043191	9.0716393081545	4.28168495410453	-0.0173397860906219	1.12766406205347	22.7330607686489	0.9	0.756285782208937	22.6765254528882	2.61450191797018	22.7400082085868	0.000222500050713569	0.101348773100031	1	1	1
ENSMUSG00000026389	Steap3	ENSMUST00000112640	10357249	48.237828	7.7746189437865	0.18258433894302	1.2582482389437	18.9164813337429	8.89790039168797	1.22944535903208	-0.00497545492725843	1.18284372530721	0.828976977079598	NA	1.53506155313628	15.5486808052722	0.87933879017101	2.67154596252048	0.000228767476006006	0.10198648776072	0	1	1
ENSMUSG00000051335	Gfod1	ENSMUST00000055341	10408879	84.722	4.61482350691768	0.0583673559709849	1.69144822173246	19.6779087553264	6.64949389693559	0.720218331926441	-0.00288837726131886	0.923493066130326	21.2443210703277	1.1	0.897629253999712	21.7014013423246	1.58522723687482	6.60823151135704	0.000256198786879302	0.109081499949568	1	0	NA
ENSMUSG00000037465	Klf10	ENSMUST00000044973	10428302	201.0048985	14.0626756894464	0.071987798717928	0.74749473768019	9.799879403295	8.38163404209116	2.57729360075043	-0.0104083297326521	2.5201789476797	9.60301804723218	0.6	1.56293625170468	10.7786761206333	1.14969973356753	12.8388800472989	0.000259595513499176	0.109081499949568	1	0	3
ENSMUSG00000041220	Elovl6	ENSMUST00000071402	10495993	76.503625	10.3160939790395	0.14561135066224	1.376030855989	11.7797139943937	11.0711975975889	2.16353514300714	-0.00883332267085727	1.40165151689073	15.4282477611448	3.2	0.943584113032809	12.2782702149599	1.81365756686712	17.582406332861	0.000260300434185005	0.109081499949568	1	1	1
ENSMUSG00000002083	Bbc3	ENSMUST00000136781	NA	0	0	0	0.985230103393225	23.2462068623528	6.44832243643861	0.371053770259781	-0.00148688149036896	0.265134930813936	1.37197735372187	NA	1.36372508899618	1.94679285222136	2.60841639181832	NA	0.00027788684485237	0.114167903141014	0	0	NA
ENSMUSG00000036585	Fgf1	ENSMUST00000115582	10458560	52.0210185	10.0220527345578	0.216159460578394	1.40569381856051	11.1214701684808	10.2641703709815	1.56100932322167	-0.00635238795082624	1.66858122126776	16.5835310064517	NA	0.890037242316242	15.3969762105586	2.35616483315157	16.5438424825427	0.000284492777744007	0.114634176385965	1	1	1
ENSMUSG00000032114	Slc37a4	ENSMUST00000034624	10584741	118.419631	7.34859245692915	0.0651686014542567	1.64396183553917	9.55737224999873	11.9919369859447	1.62406486510895	-0.00665578360423034	2.31372047452962	14.3114862560138	NA	1.46472487835499	14.9285165174816	0	14.4302012387197	0.000290857177956852	0.114987366976036	1	1	3
ENSMUSG00000023067	Cdkn1a	ENSMUST00000023829	10443463	47.065	16.1946712763798	0.391098683190402	1.76524872981776	23.4962743500466	7.39469697848376	4.75161749400805	-0.0191130978955699	1.84366930807582	21.7377806003172	0.6	1.76612166349235	22.131155792177	0.794740554103674	NA	0.000301260484611888	0.116894646927276	0	1	1
ENSMUSG00000032392	Parp16	ENSMUST00000069000	10586347	169.638383	19.9158405447027	0.121451731158111	1.15036099787734	17.7673554251011	8.58713842104781	0.835940273445554	-0.00337872602139884	1.40420050833873	18.2048271707103	NA	1.25259813205804	15.3053587558972	0.325735686665523	22.8920017688545	0.000344691776728542	0.128950315915571	1	1	1
ENSMUSG00000071655	Ubxn1	ENSMUST00000096255	10461257	73.15125	7.67028964169542	0.113643355961709	1.23241042289907	0.59082463910659	9.80452970912995	1.37957770907285	-0.00560358688745545	1.81817740758483	3.50912431476039	NA	0.98434913939104	22.7716608512306	1.16141990270589	20.3759947093378	0.000348063903959281	0.128950315915571	0	1	1
ENSMUSG00000035357	Pdzrn3	ENSMUST00000151175	NA	0	0	0	1.4667489166875	9.77239707672912	6.97590729081077	0.771846656241644	-0.00309948586839349	2.27937487228128	11.6808300744472	2.4	0.805540040218	15.9000899883247	0.907934218755266	19.8166769874023	0.000352537523676862	0.128950315915571	0	1	NA
ENSMUSG00000030207	8430419L09Rik	ENSMUST00000087740	10542340	33.29805	0.774972985013026	0.0280368834983846	0.0576436977341922	19.2395395918518	9.26730609729021	0.693651541186676	-0.00281134830660177	1.81767199585108	16.1601213184353	NA	2.37053078816443	15.3255857557237	0.529133207904247	3.95924566058662	0.000356947373793879	0.128950315915571	0	1	NA
ENSMUSG00000026074	Map4k4	ENSMUST00000027244	10345715	6.68	0.615653311531742	0.601725913660193	0.158735279503508	19.6887582685541	7.25405350662958	0.654169364172563	-0.0026298694446866	1.38010579077383	22.6996920526027	4.8	1.43170048024754	2.43861117953943	2.73538140114706	6.3446086830237	0.000369830464381212	0.131339961358975	0	1	NA
ENSMUSG00000053559	Smagp	ENSMUST00000066068	10432636	25.475	7.07361868141054	0.356926362862649	1.00312192120303	21.0046229119783	9.53249995163756	1.39843905723089	-0.00567392884236861	1.34109145899047	1.55986525394666	NA	1.83691458960822	23.5926391454407	1.33199116271804	3.33799348413263	0.000385211772201065	0.132596826376673	0	0	1
ENSMUSG00000032271	Nnmt	ENSMUST00000034808	10593219	42.234373	11.8019244754883	0.322655141153457	2.3788265286129	7.34075061892782	11.7376819566045	0.915081164483509	-0.00374630508632501	0.416908171561232	18.7927189796546	16	1.62433904177968	16.6202191224981	0.991661062466715	17.4282259415509	0.000393542117071973	0.132596826376673	1	1	2
ENSMUSG00000031444	F10	ENSMUST00000063820	10570291	155.838004	5.00286402858563	0.0333121968828762	2.10488691170519	19.5981692198728	10.9888910440936	0.148613980184379	-0.000606560171159932	1.546840574197	3.09000743893777	NA	1.63783828854903	17.4401534589108	0.304353058610443	13.932863185745	0.000403689416435244	0.132596826376673	0	0	NA
ENSMUSG00000054757	Akr1c20	ENSMUST00000078239	10407456	16.5048775	3.30300637232677	0.304480023323347	0.58727679027689	14.6075665770581	11.2207829708859	0.492158335991495	-0.00201062141616769	2.18756616555949	18.0552396565473	NA	0.943345203857279	15.0415063239287	1.24390328991809	17.6228340990839	0.000404351239814516	0.132596826376673	1	1	2
ENSMUSG00000002032	Tmem25	ENSMUST00000002100	10592926	206.9363475	27.4488500786828	0.136371816300832	1.03490662328914	21.1234586742748	10.0675768651685	0.584823108476085	-0.002377982947598	0.485800963835367	17.658713145411	NA	1.781989430673	16.2113387889869	2.12876183933384	22.3422686835921	0.000405011067059948	0.132596826376673	0	1	1
ENSMUSG00000025278	Flnb	ENSMUST00000052678	10412562	72.8295	12.187362317171	0.181433412083205	1.05732681572834	9.08560758368862	9.76692808108083	1.03115265321914	-0.00418770981973811	1.23933477670623	14.4694270023369	5.2	1.78134581771288	12.2897192187948	1.44087346355082	14.8672865298402	0.000416182328092401	0.133746937447592	1	0	1
ENSMUSG00000028179	Cth	ENSMUST00000118539	10503023	168.24975	15.0504316736265	0.092565124719353	2.24500785970024	23.5871948243611	12.4549934085759	0.981526149526614	-0.00403016330847317	1.75401536384134	1.25388544130811	8.8	0	4.2127799322813	0.30579965520435	18.0317360163859	0.000421290405743382	0.133746937447592	1	1	NA
ENSMUSG00000067480	Gm14403	ENSMUST00000108947	10490294	18.85429025	4.98221309971796	0.377513715507037	0.777213806750808	14.1119786880122	8.70324940652904	2.0099342938243	-0.0081276211232084	1.91976084460554	15.943576074665	NA	0.978418932104137	13.9298705317321	2.67884926102297	NA	0.000468740261397012	0.142490660601086	0	0	2
ENSMUSG00000068762	Gstm6	ENSMUST00000106683	10501208	23.9666355	5.68840824256753	0.310675925874856	1.02068674398348	21.332819794828	11.5914203731822	0.358389765024284	-0.00146635509101809	0.771258543584067	3.22095081353693	NA	2.16178728585223	22.7208751419788	0.727137429109122	1.27769299230813	0.000468879243622915	0.142490660601086	0	1	2
ENSMUSG00000071369	Map3k5	ENSMUST00000095806	10361926	84.569418	10.5387193876085	0.13354932201833	3.06478810596251	5.21894373197104	9.00844076547563	1.14409678908128	-0.00463212910039138	0.773934682719887	11.558572875101	NA	1.21979240500322	4.38456581764008	0.814963280866579	12.7438648245783	0.000471545237381101	0.142490660601086	0	1	1
ENSMUSG00000068876	Cgn	ENSMUST00000107272	10500021	44.79025	5.21127138398108	0.133166858741449	1.00992108519491	19.9433941080709	8.01899048894386	0.968187300981017	-0.00390428002083704	1.01552442263327	21.5853879030741	5.1	2.18594989808196	20.6511641354713	1.47990928673595	2.94060123411512	0.000481404952854124	0.142490660601086	1	0	1
ENSMUSG00000038696	Mapkap1	ENSMUST00000147337	10471571	63.30171	5.066702264205	0.0878951330216552	1.41509755677582	2.34341071519181	9.44650555336833	0.30925296539371	-0.00125430372052849	0.25034427727685	3.33043433530632	8.9	1.27397904605023	10.5516938003714	0.922446843721242	6.41241532851682	0.000482834768418703	0.142490660601086	0	0	NA
ENSMUSG00000038425	Poli	ENSMUST00000121674	10459655	65.61025	11.2268767556921	0.18726006450764	1.10737949587568	13.2667367501494	8.01588774699349	0.91490509570233	-0.00368936980434011	1.49856121811537	14.8213341380083	NA	2.50461313837769	13.3655243848555	0	4.90249766043996	0.000490850468309361	0.14284430364564	0	0	1
ENSMUSG00000022587	Ly6e	ENSMUST00000051698	10424676	51.79377925	9.99986514221543	0.216743208224332	1.54116666541093	23.0748748683165	12.649949424164	0.714582317405871	-0.00293643792436026	1.1145522746318	0.212911587459164	14.6	1.27708934133604	23.510573377374	0.810617315268172	1.30894663282033	0.000505828873764141	0.145186745095617	0	0	2
ENSMUSG00000037071	Scd1	ENSMUST00000041331	10467979	138.9977625	47.7920032164694	0.358419661629142	1.95568836006275	17.6618392907972	13.6059995868304	0.0342224004476457	-0.000141185014436464	0.871430017293496	17.9846447761258	8.2	0.724457532430675	18.540793718674	1.46495381890977	20.1140289482787	0.000525305137888052	0.14826181760903	0	0	2
ENSMUSG00000053846	Lipg	ENSMUST00000066532	10459772	106.247832	19.9602409077201	0.198429733501814	1.30094801027423	11.2987253859435	8.29505032652771	3.73800554388781	-0.0150905565222467	1.64210609357141	12.0008654216549	3.8	1.65140455121451	12.710045100158	1.19255934994275	14.0610963641175	0.000530815344869046	0.14826181760903	1	1	3
ENSMUSG00000024785	Rcl1	ENSMUST00000064393	10462346	79.735125	8.09663556380828	0.10929838779684	2.42502458100305	6.81754853422902	10.2440011029522	1.20340540024772	-0.00489674883074512	1.5004245960323	7.36255855038458	4.8	0	16.5669442197389	0.86070845040784	8.9925389858178	0.000541019408359796	0.14826181760903	1	1	1
ENSMUSG00000062248	Cks2	ENSMUST00000075853	10424779	81.2505245	3.90307961119809	0.0516323601997865	0.789362021029022	18.9239445721903	8.77955699895227	0.718263180866896	-0.00290535512414664	1.08675336259445	0.35384682100872	5.1	1.39514474625962	11.7829949307113	2.01761892654954	19.1712399582963	0.000544846081988035	0.14826181760903	1	0	NA
ENSMUSG00000020429	Igfbp1	ENSMUST00000020704	10374223	171.64199625	66.970365646428	0.403472050806952	1.30325915811556	3.82217444199988	8.72603904447795	5.41727275084567	-0.0219079790282491	2.0887804383246	4.03880893878397	NA	1.28635773008033	3.05790734762629	0.464348011701203	12.7754674159314	0.000571470220257988	0.153513019552123	0	0	1
ENSMUSG00000016559	H3f3b	ENSMUST00000016703	10393058	149.9691305	10.4391344961532	0.072337120357191	5.14847207912214	21.762001845002	10.4007392965765	0.463602983612643	-0.00188763998020529	0.92540961248411	0.625580885718673	2.3	0.531390911069377	6.31385064529064	0	18.550912904017	0.000599843624201315	0.159095233644179	1	0	NA
ENSMUSG00000017009	Sdc4	ENSMUST00000017153	10489484	279.79875225	19.2796095198153	0.070327117673124	1.15527809934367	5.11785778602756	11.4600428679296	0.529996305881274	-0.00216731986092169	3.00507238041668	4.74136674962829	1.8	0.480769794846492	7.84300802316029	0	5.98200525484067	0.000622008884031756	0.161278471229773	1	0	NA
ENSMUSG00000038393	Txnip	ENSMUST00000074519	10494428	128.6211055	36.9292510178704	0.300325099712409	1.53883517092664	8.41891681578606	10.23609700377	2.09055101030265	-0.0085063387455021	1.37601375825102	9.12613592443643	1	1.20191510683909	9.21483383875665	0	NA	0.000623469487405697	0.161278471229773	0	0	1
ENSMUSG00000027185	Nat10	ENSMUST00000028608	10485483	98.68975	14.2218265330969	0.15286879354198	1.28957230554005	22.8864668466735	8.65596515736731	0.821843076477527	-0.0033226719091908	0.9630301180087	20.6809603461424	4.2	1.32023705410586	13.7481446151539	1.74387513684058	23.6762886783646	0.000644592888564218	0.164709204805928	0	1	1
ENSMUSG00000037003	Tenc1	ENSMUST00000046144	10427095	51.902705	9.85774302056637	0.213159512920371	1.04560784968017	9.36326171165377	9.5377082646031	1.39996635273813	-0.0056802456184297	1.25581223117644	9.64756629188737	NA	1.80077439106638	11.6064781414651	1.05930473410414	12.2650849142895	0.000657902759020497	0.165355732920315	1	1	1
ENSMUSG00000038894	Irs2	ENSMUST00000040514	10576971	167.973576	20.5939409583197	0.126875042424612	2.07548421551348	2.5097579494007	8.21166297483555	1.86632991942313	-0.00753195223725801	0.987088228868847	4.03158608623848	NA	0.667537237647152	4.05608847241836	0.280711399973131	0.496006927022689	0.000669366314508388	0.165355732920315	0	0	1
ENSMUSG00000075415	Fnbp1	ENSMUST00000073879	10481540	52.97125	3.62332279303129	0.0765797118521253	2.86493988154862	0.776548394297897	8.4603185471451	0.583791333080254	-0.00235837474482425	0.809553764831841	4.04194082801948	5.1	1.72033373864091	2.45435986564998	0.695857018569491	5.81204441902004	0.000677775104476603	0.165355732920315	0	1	NA
ENSMUSG00000055401	Fbxo6	ENSMUST00000152098	10518473	63.39125	11.3396421432733	0.196410510508783	1.92475774897979	21.1750203726853	8.45651017846708	0.637678896923678	-0.0025760277411594	0.73172001141127	2.58676715678045	NA	1.52558818878228	23.9011957937289	0.514704620257597	22.629185591299	0.000689489700104907	0.165355732920315	0	1	2
ENSMUSG00000062054	Iah1	ENSMUST00000076813	10394914	56.956	5.83579609500709	0.113760102817099	1.60470977176212	6.2318157450565	9.94729520649254	0.0251549408012503	-0.000102233953584704	0.00541265147234969	8.45086871244575	NA	0.82105670421668	10.2895266053062	1.23451041605241	10.785857396582	0.00069059424663829	0.165355732920315	0	1	2
ENSMUSG00000023832	Acat2	ENSMUST00000007005	10447891	81.22775	6.46277006689082	0.0855192994962933	2.0398887099723	17.2417298103116	10.1590206292659	0.496287310367069	-0.00201873305108607	0.631929390755624	23.7401558397494	10.5	2.45449054928027	17.2144334265919	0	15.0768822863786	0.000694473559728331	0.165355732920315	1	0	NA
ENSMUSG00000044792	Isca1	ENSMUST00000057115	10409799	138.895	4.06391055511806	0.0305011041111894	0.69386078095941	4.62376841299962	9.18281910223795	0.337088284441477	-0.00136574076089585	0.333785203596379	11.251543271625	NA	1.48563407804022	15.0691022298008	1.70833799393002	19.7442964893324	0.000732202539205996	0.171888166703429	0	0	NA
ENSMUSG00000017716	Birc5	ENSMUST00000081387	10382998	93.248	6.77747465875011	0.0773762530525049	2.17509902310237	12.6591683765516	5.76130555333638	0.0289009443012294	-0.000115493506570341	0.301029995663975	18	11.5	0.626742293675823	17.0508485529692	3.49708397313232	7.43073688750427	0.000738315993094479	0.171888166703429	0	0	NA
ENSMUSG00000029512	Ulk1	ENSMUST00000031490	10532472	73.56361425	8.04958562562776	0.118538796808559	2.0093423653701	5.38251165988159	9.50506329721374	1.82841577981168	-0.00741766059891247	0.796588388949282	7.57986795426755	3.6	0.826147810812786	5.88198625503642	1.27015346017914	8.49458152774053	0.000754035834514566	0.172309489515945	1	1	1
ENSMUSG00000067825	Pex26	ENSMUST00000137432	NA	0	0	0	1.91728490372682	12.5242304139203	7.63244158219879	1.22978499133712	-0.00495147191996946	2.39353885371067	13.3944021222257	5.2	0.862973725734297	14.9174445433611	0.679197200420014	18.2873922147902	0.000756572950673743	0.172309489515945	1	1	NA
ENSMUSG00000000340	Dbt	ENSMUST00000000349	10495549	31.65119525	3.1950963685091	0.122915074802116	0.817552766983186	16.2494810843251	11.3278351074501	0.251932316633914	-0.00102967297789903	2.68841898635916	19.2680091946404	4	1.15825199360666	15.5296256626975	0.801006590384176	17.5769885640718	0.000775040284165725	0.174617409399187	1	0	2
ENSMUSG00000022094	Slc39a14	ENSMUST00000022688	10421309	111.837875	13.0295633950499	0.12271085079946	1.23474824281889	5.52664647439941	10.7278463444252	0.73444636007844	-0.00299441395662792	1.23103869422795	11.6725203380119	2.5	0.566573382648107	8.51212613925807	1.86641634571745	13.7839189176939	0.000784023565905673	0.174699231704358	0	1	1
ENSMUSG00000021775	Nr1d2	ENSMUST00000090543	10417734	76.182	7.88188410216745	0.111759912273711	1.26476594529034	8.66643789323389	9.29198706895384	4.2805259466076	-0.0173505752640632	2.69263950554291	9.45646429164095	3	0	4.52779180150801	0.656644961209648	13.7396329777879	0.000794849423779074	0.174699231704358	1	1	3
ENSMUSG00000021460	Auh	ENSMUST00000021913	10409265	33.63814475	2.44391805379501	0.0873411486775663	1.69808881547126	1.61938683528128	9.74999280736394	0.749588653755165	-0.00304401474867279	0.9685217231185	10.7232963744597	NA	0.768445072763377	5.0704469370854	0.688995009175486	7.11943646748739	0.000805325069494608	0.174699231704358	1	1	NA
ENSMUSG00000019478	Rab4a	ENSMUST00000117702	10576391	38.7795	3.35507119894646	0.101292367289079	1.5710518957738	4.77864205407786	9.0721141625615	0.822302750391376	-0.00333013319902122	1.60388890401148	13.3151682453768	NA	0	19.8312779664955	0.27288032846404	11.9844324133884	0.00080875413904084	0.174699231704358	0	0	NA
ENSMUSG00000036138	Acaa1a	ENSMUST00000039784	10590137	90.0182315	6.04911268541447	0.0717047644617261	1.43692184562417	7.0091970080972	9.21822579123748	0.548256015936692	-0.00222162279890613	1.24804175167594	10.2607223218068	NA	1.4286008962081	6.98382876450129	1.58174444846407	9.67404521518588	0.000824205975401945	0.175258812661628	0	1	NA
ENSMUSG00000060317	Acnat2	ENSMUST00000107698	10512886	18.36773825	4.40817708988229	0.346803345047145	1.94826594585177	21.2327511307977	8.56700655109867	3.04475288293929	-0.0123053633248311	1.66991346458886	21.2526185848607	NA	1.51656830607963	20.1853867535583	0.57115470126629	1.61034430753411	0.000828073424020483	0.175258812661628	0	1	1
ENSMUSG00000057322	Rpl38	ENSMUST00000082092	10548976	44.6515	3.37435638307515	0.0865338386368396	1.93081407478661	12.3867054728099	11.5366505424109	0.246939808759731	-0.00101013018641705	0.703997630302851	2.03277066202429	8.4	1.76816210312745	14.2096701872251	1.76477907971522	10.4895586621183	0.00085473394555803	0.178182652202416	0	0	NA
ENSMUSG00000090231	Cfb	ENSMUST00000154526	10450325	113.0831975	20.2841611269022	0.188819245942325	2.28014229210542	12.8669119478399	12.5349482951865	0.163823907812977	-0.00067288469809459	0.578974350551985	22.4809457959924	NA	0.482111932560729	13.6018818835645	1.62642369969497	NA	0.000858895999257576	0.178182652202416	0	0	2
ENSMUSG00000028271	Gtf2b	ENSMUST00000029938	10496621	81.08025	6.97618380187191	0.0924936318824515	0.865741617970504	4.93851598609477	8.66059042150066	0.916028213977319	-0.00370352713115293	2.73972488909115	6.46622055105714	2.9	0.334387337018491	6.57873333064054	0.297005798056943	9.12975346646888	0.000894713036086723	0.181665332908273	0	0	1
ENSMUSG00000045658	Pid1	ENSMUST00000051845	10356172	45.781	2.89154146823109	0.072064873012144	1.85502338175987	23.7953636422681	9.86604823623781	1.1383412443753	-0.00462488509292645	1.36860875091028	22.1271341711923	NA	0.749991206397733	22.956601197332	0.91626440793559	2.41488506935486	0.000904337330997328	0.181665332908273	0	0	1
ENSMUSG00000074272	Ceacam1	ENSMUST00000098666	10561008	49.4650735	3.65352723430075	0.0833982137783063	0.732081464047598	21.5111118454618	12.0470702185083	0.357354945362308	-0.00146485203388371	1.2144963852373	1.71831915273372	NA	1.32115939987799	21.7681856972632	1.8147822516521	22.2677651259187	0.000912823623611855	0.181665332908273	1	0	NA
ENSMUSG00000028680	Plk3	ENSMUST00000147730	10515399	121.0355	20.41075861525	0.176902393701047	1.36121503107898	8.94314509678557	9.67192461831195	2.01721585701158	-0.00818914309254387	1.14458674109823	11.0212203217584	0.2	1.48314691820504	11.1332132667734	1.20123336694617	5.60676186092411	0.000925568138979743	0.181665332908273	1	1	1
ENSMUSG00000057068	Fam47e	ENSMUST00000131166	10523245	57.191963	7.95649974705604	0.154389889532884	0.572835556891883	10.5928639785417	8.4416003270156	1.70514320654985	-0.00688784225783607	2.20261260456072	16.6239073232799	NA	1.3995975980382	15.942165519939	1.18104620455365	19.2894089498748	0.00093174084262232	0.181665332908273	0	0	1
ENSMUSG00000041417	Pik3r1	ENSMUST00000055518	10411782	103.822956	1.94888435271875	0.0198529259893798	0	16.6077210619214	10.4784133890826	1.3286670276701	-0.0054116098140717	2.40135774883461	15.3555205244945	1.8	0.536555731382277	5.74861448948638	2.42713679285227	18.4814052499982	0.000943067061071875	0.181665332908273	1	1	3
ENSMUSG00000009647	Ccdc109a	ENSMUST00000020312	10369276	50.618805	0.183199192888505	0.00407453835588833	0	3.60341467265226	8.70311901873877	1.08999759799222	-0.00440764798030272	1.10751522079035	2.04936445513079	NA	0.905048799974085	0.50651383337112	2.04464542743373	6.44790166342412	0.0009464411395138	0.181665332908273	0	0	3
ENSMUSG00000018900	Slc22a5	ENSMUST00000019044	10385872	41.2120405	6.73501526223072	0.18942427174417	0.792115070761506	7.85052897822922	8.19928833600791	1.50065317010106	-0.00605588724916936	2.08723073255348	13.2426928970704	2.1	2.11399958241148	10.2643429755934	0.847310517480294	11.7265581054834	0.000951008987667758	0.181665332908273	1	0	1
ENSMUSG00000055116	Arntl	ENSMUST00000047321	10556463	57.100254	17.248577045441	0.335292323779026	1.03956983437866	20.8606049337547	7.59014183667508	5.33452069223987	-0.0214746738784116	1.05699686092297	22.7409021540906	2.4	1.06470068977593	23.3436137256233	1.57622309185256	2.3252483904165	0.000953894872835288	0.181665332908273	1	1	1
ENSMUSG00000032038	St3gal4	ENSMUST00000034537	10592084	132.90267975	6.14426535950882	0.0482865770671928	2.06284427621096	20.1362447836944	10.1267971417515	0.512939167663493	-0.00208619386619051	0.692711601598555	15.8442073506897	NA	2.18098813381528	17.9577738136812	0.925154864486354	19.5901511528076	0.000962384954556309	0.181665332908273	1	1	NA
ENSMUSG00000021417	Peci	ENSMUST00000021854	10408656	74.0965	16.2516605824605	0.237459741415157	1.50161698173018	6.50253754362183	10.5367163059678	1.50699735627408	-0.00613940029480146	2.9669455420633	11.7857787815082	12.6	0.615258797295123	7.56166229182412	0.251613675194321	12.8836950033835	0.000971588307008615	0.181765087470996	1	1	1
ENSMUSG00000020097	Sgpl1	ENSMUST00000122259	10369413	73.48067925	6.28217992373572	0.092624972473739	1.95468766454896	20.7063161036635	9.84058563352773	0.892640739400644	-0.00362627097443332	1.10308880133905	23.1093581646148	6	0.476029287735971	22.8003639009688	1.29363730171917	21.6415931157558	0.00099080831147576	0.183365317496518	1	1	NA
ENSMUSG00000010122	Slc47a1	ENSMUST00000056789	10386683	55.60475	10.0332764308326	0.200874857290271	1.57584980623791	13.6568846674553	10.7560131041151	0.396855649199756	-0.00161820746034534	0.779982223139815	17.2721392851438	NA	1.12958166076794	15.7529735790429	0.98408565243351	17.4183101745159	0.000997644547062618	0.183365317496518	0	1	2
ENSMUSG00000053965	Pde5a	ENSMUST00000073213	NA	0	0	0	1.35698615728679	6.31558956613826	5.69296772815651	0.0723513065323704	-0.000289050235128009	4.75049588004734	10	NA	0.10688868142546	3.27266160837392	0	7.21667766844362	0.00101840114862066	0.185552689278685	0	0	NA
ENSMUSG00000010936	Vac14	ENSMUST00000034190	10575476	40.2531235	1.73143257113214	0.0500468000926641	0.483755367236295	18.3628619283814	9.5097464204112	1.24580911783348	-0.00505419220330844	3.90532466919855	15.945653369194	NA	0.205450993116807	11.2329047298487	0	20.1410444693483	0.00103176892740979	0.185830540839007	0	1	3
ENSMUSG00000050541	Adra1b	ENSMUST00000067258	10385353	14.88225	4.04270881495316	0.43821521854287	1.48169477966914	17.7278674800692	9.48736140358257	1.06560955607864	-0.00432273802327525	1.13260730415756	22.8689460292072	NA	1.10583379070327	17.9538437024305	0.96517076529063	23.9463573239873	0.00103766397547672	0.185830540839007	0	1	2
ENSMUSG00000018417	Myo1b	ENSMUST00000046390	10354432	34.047	6.6845351184656	0.235452652381895	1.50526254213723	7.48945425238951	10.7804691817905	0.56568808018973	-0.00230686388764481	1.27012119895416	23.7594653294485	5.9	0.908292875715768	11.306286933655	1.38384050459	22.4733822559231	0.00105749512691126	0.186208321188279	1	0	2
ENSMUSG00000025185	Loxl4	ENSMUST00000026190	10467768	15.523125	6.47807877696968	0.656588384890652	1.44707454411771	22.7759945505517	7.08695373198232	3.75748304458933	-0.0150955649007784	1.50783757716147	23.8594933806278	NA	0.98584405118501	0.683641893585185	1.36750512654586	3.14963421875639	0.00105754737848543	0.186208321188279	0	1	1
ENSMUSG00000038550	Gm129	ENSMUST00000159739	10500272	88.1615	35.9198945258752	0.435368144413301	1.35306993124219	12.890618015912	7.60149574664436	6.73334653617741	-0.0271070333390965	1.06629199690699	13.025759794522	NA	2.21442320363564	12.9252823192618	1.09298136866075	13.3842217466489	0.00107349342610947	0.187440897977265	1	0	1
ENSMUSG00000028480	Glipr2	ENSMUST00000107855	10504450	10.80175	0.482496696879885	0.0937816275154418	0	18.4652506348288	6.72157349773679	0.6715590316058	-0.00269401183659871	1.97256203639568	1.67437928616734	NA	2.85335729254873	3.4323854608237	1.54855777576292	23.8510330855667	0.00109110334802871	0.188359334054897	0	1	NA
ENSMUSG00000033713	Foxn3	ENSMUST00000046859	10402066	59.488	4.00771484140276	0.0744497406757308	1.10824188597767	22.2232820866208	8.903590603602	0.589667442920376	-0.00238638612499795	0.838919845084709	4.48759858007513	NA	1.28450040815996	4.66572621990048	0.759460793868921	5.61997570804906	0.0011032384670761	0.188359334054897	0	1	NA
ENSMUSG00000032754	Slc24a6	ENSMUST00000076051	10525086	71.5895255	13.9962641505073	0.212281163269257	1.30114198211687	4.49911952152891	9.93084174700613	2.25268097437098	-0.00915466607178338	0.780022095082166	5.26333216438792	NA	0.886384115814643	4.42926166485478	1.51227661803351	7.00423996884463	0.00110572223971519	0.188359334054897	1	1	1
ENSMUSG00000061313	Ddhd2	ENSMUST00000098860	10577838	89.628912	9.52704125832065	0.113454898135601	1.55330425391163	8.538800522321	8.47562200227628	1.93048429967724	-0.00779916836997361	1.85911970138875	12.1765192430941	4	1.67974144366382	11.8250697408068	0.702982561655007	18.7795268315839	0.00111545477552196	0.188484870254127	1	0	3
ENSMUSG00000028150	Rorc	ENSMUST00000029795	10494023	87.54225	33.7756492878005	0.41247464188498	1.55804233451763	15.8879344142097	11.0785707626326	2.66026117454191	-0.0108616921876758	1.13282313445495	17.6415845317028	NA	0.573923570011688	16.6329897570408	1.05521964004676	17.0675740239479	0.00115556034918437	0.189932326181566	1	1	1
ENSMUSG00000022842	Ece2	ENSMUST00000115522	10434441	57.14475	3.15769372921124	0.0613288557083848	2.3608701460544	14.2310497377936	7.77822128264238	0.588360777717902	-0.00237030280242996	1.58076820381236	17.0391192419615	NA	1.29757570549789	13.5249345077081	0.60967299052086	15.3669127331931	0.00115569732688879	0.189932326181566	0	0	NA
ENSMUSG00000038641	Akr1d1	ENSMUST00000040987	10537306	24.694655	4.28270132031467	0.224957776186437	0.60558750736053	13.9713694612125	10.8975502285946	0.480571060417535	-0.00196069464367141	2.4976434786142	18.9562033606014	NA	0.94471084600888	15.8799554181639	0.670943908404726	16.3007863937433	0.00115809617237687	0.189932326181566	1	0	2
ENSMUSG00000003053	Cyp2c29	ENSMUST00000003137	10463027	54.28125	7.9086289622475	0.162647346875564	0.9478682327683	16.1808030083029	13.1279738032544	0.16342361196895	-0.000672879518189403	0.829264628054892	21.2835306033289	NA	0.538382986127851	16.0358288217942	0.812170146721032	18.4398510556057	0.00116027956623111	0.189932326181566	0	0	2
ENSMUSG00000041762	Gpr155	ENSMUST00000076463	10483679	60.7358565	7.21755882907907	0.131040115727814	2.5785240013651	16.3632747629379	10.0183787001197	0.467638500870382	-0.00190111154808707	0.694444275349039	17.5945159204782	NA	1.33194280725082	15.7124207927035	0	22.9122021353511	0.00118683776340523	0.191367685760836	0	0	2
ENSMUSG00000036427	Gpi1	ENSMUST00000038027	10562360	62.7925	10.0157500093603	0.175297747628437	1.20046940765005	7.68276240769127	11.594469296288	0.336111943404652	-0.00137522233002212	1.4026621147009	15.6217732621134	14.3	1.07509788820801	10.5165160738248	0.837853898436625	13.9470030306177	0.00120183857504068	0.191367685760836	0	0	2
ENSMUSG00000026456	Cyb5r1	ENSMUST00000049223	10350003	16.37875	1.95650167710124	0.182477215095905	0.650367392592526	5.76997782195027	7.30700617261004	0.642668488661007	-0.0025841841330965	1.14409494206423	8.14988090257132	3.3	1.58054095988128	14.7842399620072	0.182942648555798	4.95205433546401	0.00120524696714438	0.191367685760836	0	1	1
ENSMUSG00000019832	Rab32	ENSMUST00000019974	10367822	44.520625	6.4875310560432	0.16693004643556	0.85662762783515	21.0259294976925	8.47749616119385	0.775182101241917	-0.00313176413950118	2.01031354170529	23.6140035818473	4.7	0.778961763957721	22.0731595966756	1.4663255472357	1.4758867846922	0.00121199683989919	0.191367685760836	0	1	1
ENSMUSG00000021018	Polr2h	ENSMUST00000021405	10434523	82.36255	8.30627672515376	0.108287613375814	0.767101432298858	15.2628108207104	6.98194096094751	0.84583423822414	-0.00339667830312455	0.748494276188689	13.8677712803371	5.4	0.773064988497047	15.6215333112749	2.83961246583731	16.4918984101892	0.00122576292387892	0.191367685760836	1	0	1
ENSMUSG00000022389	Tef	ENSMUST00000023024	10425601	143.965058	33.1917628594583	0.239984049820591	2.5575996218561	12.5077602156456	8.8543205465604	3.23244085841668	-0.0130790911075815	0.993460261682787	12.3100960014658	3.7	0.589024461028015	10.8059610097195	1.09878114514729	13.9234101230641	0.00122803469246658	0.191367685760836	1	1	1
ENSMUSG00000066026	Dhrs3	ENSMUST00000154208	10510129	80.65075	10.1554095283007	0.135416481923889	1.37605604876549	21.5709098450422	11.558210510823	1.25002031082107	-0.0051137749949929	0.8955272417727	0.338515162380894	NA	0.767641134277146	5.80523321016845	0.654152958450955	19.6862075904123	0.00124739571323141	0.191367685760836	1	0	1
ENSMUSG00000071649	B3gat3	ENSMUST00000096243	10461305	65.17968175	7.48343422157622	0.125723769112151	1.46598632460085	22.0023629624234	9.18880370102756	0.975208504316482	-0.00395123284089257	2.29473135417147	0.427815077167434	NA	1.10137820786026	22.1173512726209	0.332828604265156	23.7261440289433	0.00125082281152446	0.191367685760836	0	1	1
ENSMUSG00000046062	Ppp1r15b	ENSMUST00000052529	10349868	102.6625	6.6355087031817	0.0684033248976848	0.98296746578494	13.2729127969945	8.7398413061809	0.726443048182913	-0.00293797048428843	1.53069491578805	15.1609873679683	NA	0.493033219943473	7.92482827906953	1.11805903948884	16.8896567054139	0.00125124674028705	0.191367685760836	0	1	NA
ENSMUSG00000031513	Leprotl1	ENSMUST00000033910	10578149	16.461	2.64775201822225	0.245068150630775	0.353382085829594	22.0840894877372	9.08319880395116	1.15017387379175	-0.0046581434241023	0.996591858061978	23.3419701926009	2.7	1.09248335150072	2.1131682762346	0.879801964543883	4.4515818465909	0.00130277477819353	0.197804637155717	1	1	1
ENSMUSG00000017718	Afmid	ENSMUST00000073388	10382985	71.80917525	8.11630804997106	0.122691206101579	0.933868004199727	12.4861719380752	11.7333706980294	0.578107129812391	-0.00236670531486196	0.686371201036205	18.5115132650865	NA	0.416002968805594	14.3442686510359	1.14131678859935	17.7948614186368	0.00132572356294883	0.19984090514005	1	1	1
ENSMUSG00000030674	Qprt	ENSMUST00000032912	10568169	74.0375	9.85741283248297	0.144155012347332	1.27174545008314	17.5385595945524	11.4652149072144	0.633017596118421	-0.00258866073339313	1.73870086571789	2.94412004855354	NA	1.15417578986524	19.1938765833978	0	4.32613369944244	0.00134123259197277	0.200697758132995	1	0	2
ENSMUSG00000040471	Ggt6	ENSMUST00000100903	10378082	37.271	11.2014911200474	0.354318956091594	1.32769647894373	18.0510596054678	8.67403351917828	1.00218271488195	-0.00405207236887382	1.50212328139187	19.5090311482554	NA	1.41350966527224	19.5348109295275	0.114509759737159	18.3999608456219	0.00136328861440084	0.200697758132995	1	1	2
ENSMUSG00000073889	Il11ra1	ENSMUST00000098132	10504106	118.8196895	17.6630201640153	0.156084991374728	1.19106871824891	19.7777137775679	8.87964875203601	2.34186478150932	-0.00947661643277393	1.36503915519427	21.8230125310077	28.5	1.65992893155665	16.8228353406047	0.327073737570273	NA	0.00136875772346516	0.200697758132995	1	0	2
ENSMUSG00000036892	Prodh2	ENSMUST00000058280	10551939	72.0503595	5.21472544924973	0.0785427042837124	1.51880139992783	14.0900289741504	10.5783674376533	0.464346106871941	-0.00189203413743073	2.41191740517381	17.5800283678916	NA	0.820206307671245	16.5412063098668	0.336044413641852	NA	0.00136972173020657	0.200697758132995	0	0	NA
ENSMUSG00000041895	Wipi1	ENSMUST00000047186	10392449	30.3218	2.43748638509018	0.098823910246793	0.755311236823537	6.54475906507244	8.04812235209378	0.822861903960986	-0.0033186355020447	1.90935964557178	6.55086268541911	8.1	1.53567647369197	5.36063932666565	1.19016848451261	7.8443394001915	0.00141139194596526	0.203694999202309	1	1	NA
ENSMUSG00000061769	Klra6	ENSMUST00000074056	10548497	1.9880145	0.245923101213062	-0.0670302106400499	2.31523153289154	18.8464888094336	3.58565236636876	0.242281300615865	-0.00095985550301414	0.395784964697872	22.358736810343	NA	1.69451924986129	22	0.822391350398268	16.8815305355241	0.00141463237056987	0.203694999202309	0	0	NA
ENSMUSG00000025232	Hexa	ENSMUST00000026262	10585874	31.200625	3.25934200846198	0.127598311161527	1.04855976543418	2.84906657021464	9.55536802565067	0.0383945865949686	-0.000155793965919959	0.122850094022435	8.81409157389172	12.5	3.27588543594167	4.45180971456374	0.751889580236201	6.15496591668327	0.00143468047519851	0.203694999202309	0	0	2
ENSMUSG00000002289	Angptl4	ENSMUST00000002360	10450038	143.22625	36.8989104319152	0.268220342399658	1.34016750174635	6.93929141566935	9.5499667358215	2.10165282211503	-0.00852770354411837	0.95897134931801	8.17721807514473	0.4	0.718495139577217	8.77813003843675	1.2622638991301	12.2769073445583	0.00143939493662299	0.203694999202309	0	0	1
ENSMUSG00000057880	Abat	ENSMUST00000065987	10433445	59.147626	3.88175870190871	0.0725687548501649	1.07666336588218	18.5505624867469	12.2406245065487	0.424864688877988	-0.00174296758029478	1.45530443959081	2.71249223935116	NA	1.34860856327594	20.5464775375765	1.35558248086442	22.2295988173431	0.00144061614463043	0.203694999202309	1	0	NA
ENSMUSG00000042524	Unc84b	ENSMUST00000100439	10430596	51.8897965	4.72650063426022	0.102232313242152	0	0.970067494841733	8.70273267834226	1.19138033250829	-0.0048176041143175	1.33738940001067	7.49283608189811	6.7	2.18710656106157	3.02438726396518	1.6359345315807	7.5983338947534	0.00144850641345602	0.203694999202309	1	1	1
ENSMUSG00000031024	St5	ENSMUST00000077909	10566767	13.8215	1.65101514226854	0.202215159447168	1.78078102254437	19.7461488389533	8.21457660874038	3.07415370750181	-0.0124065155465083	1.10292651795149	23.7455444857392	NA	0.491610255672264	19.9642396789105	1.8975680999832	2.20127248997001	0.00146934874179924	0.205248427912797	1	1	1
ENSMUSG00000021411	1300014I06Rik	ENSMUST00000053459	10408629	154.31875	11.9529277454312	0.08040343953027	2.53668042861364	21.4330324413693	9.8787523513081	0.948177267629094	-0.00385248033921273	1.01414644688722	22.0325840277015	0.7	0.407766989286525	22.1372656249581	0.908504382766124	18.6117616548929	0.00148258111899799	0.205725312492483	1	1	1
ENSMUSG00000038233	Fam198a	ENSMUST00000043011	10590438	48.803	11.3177147870054	0.262311142516646	1.16015687278186	23.0235874871749	7.98603249241	1.67152923468539	-0.00673965765510458	0.977198435515518	23.7899012888868	NA	1.65574176297697	22.9758350811843	0.873633694394922	5.13541800605625	0.00152285981633654	0.209162984944409	0	0	1
ENSMUSG00000042118	Bhmt2	ENSMUST00000015941	10411147	79.5092795	8.73284650132062	0.118247254192381	1.18043495881763	18.9985901060115	11.9792484191034	0.38029644940139	-0.00155845946272039	2.40975808073174	20.3826460976729	NA	0.842498338632591	15.0913440547951	0.791249478008935	19.2442833350482	0.00152904851399744	0.209162984944409	1	0	2
ENSMUSG00000022514	Il1rap	ENSMUST00000023156	10434845	71.92425	4.20347780861277	0.0634320658146668	0.5948136375286	15.0342969238724	11.1869976149041	0.258033842160676	-0.00105400383005304	2.19549684216825	15.0649714842805	4.5	1.38047564527418	14.9219784985449	0.82782715342586	16.1646387849512	0.00154841409890141	0.209162984944409	0	0	NA
ENSMUSG00000053360	F730035P03Rik	ENSMUST00000065741	10565837	4.64643475	0.175660690701029	-0.173849268337832	0.0245098007106914	15.0183389586194	6.17398938920077	0.30170214909535	-0.00120764906887685	4.80852237931631	18	NA	0	10.5084493922501	0	10.8154956613453	0.0015533287990073	0.209162984944409	0	0	NA
ENSMUSG00000067071	Hes6	ENSMUST00000086851	10356593	134.90875	21.4290175536001	0.165792675064233	1.95521545230813	14.2416225917333	10.2172469497612	1.08702955946411	-0.00442272513418353	1.14564838652737	15.8637944499535	NA	1.29754232076588	13.1877256460167	0.439603957802444	13.8242101867475	0.00155726748681944	0.209162984944409	1	1	1
ENSMUSG00000038539	Atf5	ENSMUST00000047356	10562905	76.43075	13.8928349721178	0.196298858848931	1.00448042361082	21.7232701018739	8.89052596641402	1.59978242940611	-0.00647398257659954	1.34257822736696	0.193947833562252	6.4	1.01515103956145	22.7233613331329	1.86537936449403	21.6242419220632	0.00157248738777102	0.209861963286409	1	1	1
ENSMUSG00000050069	Grem2	ENSMUST00000055294	10360415	64.3209585	15.4307986860077	0.263036466390334	1.4213626390556	8.44999320900526	7.58265431155226	1.84648511802773	-0.0074329959243003	0.831665062708343	10.0365777520134	1.7	1.96933327229342	9.6581442775381	0.893243112438618	15.2211109937426	0.0015830764633747	0.209937981880317	1	1	1
ENSMUSG00000037902	Sirpa	ENSMUST00000103202	10476021	23.997	2.90802410366558	0.158560577610736	1.76708653226057	0.771689493069866	8.95432047050481	0.723246156360388	-0.00292758067146865	2.20577528045652	23.1840972659121	6.9	0.89300307214073	1.5673244004474	0.6632347655058	0.836430667721425	0.00161391978743911	0.211816704708111	0	0	1
ENSMUSG00000072949	Acot1	ENSMUST00000085210	10397148	18.42111225	2.98126611574312	0.233563605156254	0	15.022771135624	7.27543153880416	2.65527466575516	-0.0106755624592406	3.02477900848021	16.1118950872054	12.3	2.24813842588006	15.4605104103891	0.869293352341057	15.8560322098468	0.00162437036915115	0.211816704708111	1	1	1
ENSMUSG00000033107	Rnf125	ENSMUST00000035927	10454198	112.7351975	24.490880251948	0.228719267673502	1.67557735293086	22.6286993929096	11.7910189986115	3.74828121579365	-0.0153486624464984	1.133043229734	1.6711640153038	NA	0	3.32397063369582	0.96311789385358	0.910387515845385	0.00163047061096619	0.211816704708111	1	1	1
ENSMUSG00000031586	Rbpms	ENSMUST00000033994	10578123	50.127125	5.10053604260131	0.114695412384983	1.12456362310836	23.256221942721	9.7778889930503	0.832980577362823	-0.00338304538920679	1.95545376777212	2.72896009754895	6.8	1.40957821933854	3.42750054280672	0.933298592797349	4.91445699763461	0.00163959257733419	0.211816704708111	1	1	1
ENSMUSG00000041112	Elmo1	ENSMUST00000072519	10403842	19.98440925	3.18720908272446	0.22245310400913	1.05374147945403	20.6857685057036	6.21845225710325	0.503083847551255	-0.00201409532488399	0.685864736183386	0.44191607052116	NA	0.636371910983987	22.7610120794716	0.423475634659587	21.1446625001707	0.00164917122914464	0.211816704708111	0	0	NA
ENSMUSG00000020889	Nr1d1	ENSMUST00000064941	10390691	89.045	31.5424898698169	0.378261077589975	1.45003846026442	6.40683572980479	9.592200432528	7.10780574001255	-0.0288457011202126	1.46709827884167	7.27549460307724	NA	0.85772150676238	8.82353012653553	0.467316338372037	NA	0.00167787428845114	0.211816704708111	1	1	1
ENSMUSG00000033319	Fem1c	ENSMUST00000036226	10458808	107.9853045	5.27120545896242	0.0515126091136739	0.521625015250253	23.3993554182438	9.23113227647069	0.677348117362056	-0.00274486860360737	2.95458956030708	22.4830100824927	1	0.319356700760583	3.95250877493988	0	4.9130475479555	0.00167921556665729	0.211816704708111	1	1	NA
ENSMUSG00000020038	Cry1	ENSMUST00000020227	10371400	67.815879	12.8176416107602	0.206207250873181	1.3272083623883	19.2722622916846	7.92195537109365	3.52818774549417	-0.0142220878545375	1.55053264137117	19.3359440571467	3.9	0.795085837462104	19.5443059918731	1.1066468386667	21.4603555723195	0.00169462596487387	0.211816704708111	1	1	3
ENSMUSG00000015806	Qdpr	ENSMUST00000154962	10529895	98.6895	14.6562060148594	0.157538312456081	1.81694825444738	19.0952899026802	12.0566915737539	0.325588895884077	-0.00133469082626022	1.3176749363814	2.67733510279328	34.8	1.50099267762886	18.0340218511847	0.534785798604357	18.8848287214017	0.00169589164394886	0.211816704708111	1	0	2
ENSMUSG00000035133	Arhgap5	ENSMUST00000101435	NA	0	0	0	2.40848204948642	10.1647893289527	9.06956633674844	0.231100158726481	-0.000935891762299502	1.84379032343639	13.7035639777057	3.9	1.39653003825399	4.66423891868093	0.467247192435188	18.732195297281	0.00169833467240789	0.211816704708111	0	0	NA
ENSMUSG00000032602	Slc25a20	ENSMUST00000035222	10589076	36.66375	4.36487693841419	0.140771168243849	1.08502996461259	11.2332963445871	10.4645604990771	0.823494787169496	-0.00335387343205257	2.26523482769675	13.69611542633	11.2	0.40429445167341	10.2498901849886	0.643827735249491	12.6519968355081	0.00174232025856376	0.21601678329992	0	0	1
ENSMUSG00000026475	Rgs16	ENSMUST00000027748	10350733	80.3926845	36.9777993050887	0.494780069762288	0.993285743486825	9.34198744401917	8.73528410902857	6.38443991277245	-0.025820262667754	1.4000722272996	9.69362527721758	NA	1.14307415157098	11.0643807174272	1.46162576110064	14.5491423566132	0.0017733349635563	0.218568749949383	1	1	1
ENSMUSG00000025197	Cyp2c44	ENSMUST00000026211	10467897	37.733878	9.25894170274789	0.288647156755039	0.677417527523633	3.18770008565569	13.175954460584	0.167858337640375	-0.000691275599446874	2.53674689534712	11.343233536873	NA	0.67891725777042	4.71037147610574	0.911770375591503	6.06813220302883	0.00180580932050759	0.220489870299112	0	0	2
ENSMUSG00000032193	Ldlr	ENSMUST00000034713	10583732	183.5260155	10.4789527991107	0.0589138259012328	0.702539415806236	17.8919244713626	11.0722687192161	0.90871899391279	-0.00371015151759618	2.68800113852353	16.321156583348	0.9	0.650789390100066	6.15194156430407	1.14336262055914	11.1685871628205	0.00180996791349436	0.220489870299112	0	1	NA
ENSMUSG00000025277	Abhd6	ENSMUST00000026313	10412607	71.62725	11.4576465106277	0.17367860811324	0.541340214078905	10.6445837702519	10.2039392654722	1.48436246451871	-0.00603900021864831	2.06960257663532	14.5312881065675	NA	1.3399775229774	12.4004261880781	1.27098721529969	13.3713970831369	0.00188830710921123	0.228703461614467	1	1	1
ENSMUSG00000052302	Tbc1d30	ENSMUST00000064107	10372831	19.302329	0.917748399476127	0.0672566118992662	1.43241753031084	6.16122410858773	7.07389490931121	1.78542435161397	-0.00717250748355019	1.43832617294122	8.82226329472409	NA	1.41881803543304	5.61034539312881	0.798832774236948	9.44569125214523	0.00191032232650013	0.228740648739371	0	0	3
ENSMUSG00000041237	Pklr	ENSMUST00000107482	10493382	123.8721405	12.7045548145828	0.107469644726494	1.44614201049294	11.3606322184813	11.6244025744549	0.909831492643993	-0.00372308652021278	0.88042254508232	14.3612734289299	NA	1.39269482343852	13.174896327445	0.93721526159279	14.546072753112	0.00192303189798398	0.228740648739371	1	1	1
ENSMUSG00000034785	Dio1	ENSMUST00000106748	NA	0	0	0	1.4086102145734	9.5825865275139	10.6243386982785	0.408162700906345	-0.0016634196673828	0.524554307512062	11.5522132546708	NA	1.27283811022273	10.364278536643	1.19877379539441	10.9741610918347	0.00193198608097632	0.228740648739371	1	1	NA
ENSMUSG00000026819	Slc25a25	ENSMUST00000113307	10481634	263.802008	23.7460588384276	0.0919872346756417	2.00504575150657	5.53088251490825	9.97148952516972	1.3951157364391	-0.00567054498580898	1.87844959972516	5.4498099533268	NA	0.30729081264825	12.1979746954835	0	NA	0.00194539725656015	0.228740648739371	0	1	1
ENSMUSG00000003721	Insig2	ENSMUST00000159085	10357280	161.6205	31.9581810691722	0.204907886805206	1.8085639840827	22.828021834068	11.4923122461736	2.75444419636851	-0.0112652662240286	1.08237839094724	0.51633704174732	10.7	0.512586967431976	15.914130287348	0.806694803297291	22.7734068838687	0.00195619698395158	0.228740648739371	1	1	1
ENSMUSG00000028356	Ambp	ENSMUST00000030041	10513630	71.583101	6.88732332192275	0.104470126260748	1.78499686956147	15.4762035164282	13.4121989429205	0.0775743541911056	-0.000319778463109333	1.81485971555678	4.01307300040892	NA	1.1655605620165	14.2821594606345	0.481032466172172	17.5195781740695	0.00195864337039719	0.228740648739371	0	0	NA
ENSMUSG00000022217	Fam158a	ENSMUST00000022828	10420023	45.6621075	3.55895407151016	0.088962168273863	2.16427898750743	18.4237898624945	7.36649985733628	0.375112757915718	-0.001508697571729	0.582175996676246	12.7709007156974	NA	1.00371912388938	18.2805040981676	1.19626171027401	20.9919180543859	0.00197054876842682	0.228740648739371	0	0	NA
ENSMUSG00000055912	Tmem150	ENSMUST00000069695	10539111	102.780082	14.3057280658387	0.147294611157153	1.25763436040789	17.502348791233	11.6820987646751	0.914586854430576	-0.00374342956372097	0.86695402418832	21.2556221229198	NA	2.00057168038323	17.5411822186485	0.712521020569171	19.8575668410433	0.00197594890573313	0.228740648739371	0	1	1
ENSMUSG00000039853	Trim14	ENSMUST00000046897	10512766	48.204	5.58988523473426	0.131380968949429	1.8823423878477	20.1861357835247	9.5966120278204	0.74452511416741	-0.00302157011839249	0.907559922057685	0.68323179461164	NA	1.7041048802565	22.2270013969917	0.751261122564565	21.6777119569684	0.00199562118132273	0.229496585406707	0	0	1
ENSMUSG00000038302	Lace1	ENSMUST00000151747	10368893	36.443375	2.55997783498705	0.0831525541886653	3.30347090477254	9.06386362065128	7.71580544358729	0.42562876874042	-0.00171428056264658	1.06117747972779	15.9174884732609	3.1	0.141165108685917	13.1126979483198	1.01371791022282	6.78707006798163	0.00200438481980754	0.229496585406707	0	1	NA
ENSMUSG00000021754	Map3k1	ENSMUST00000145055	NA	0	0	0	0.707600103372596	21.9737935828582	8.00695574304592	0.645061251376255	-0.00260112638767354	1.31254005571888	0.537532954609514	NA	2.51413564029487	1.9297575591653	0.671914883435326	0.95792168776519	0.00203737747059893	0.232006359464453	1	1	NA
ENSMUSG00000058914	C1qtnf3	ENSMUST00000110523	10423080	6.06775	0.974987147351184	2.37283336745802	0.596108352150824	3.31108649561464	5.53458329724891	0.110985162822709	-0.000443115717466196	4.67910803399664	6	NA	0.724887234965874	7.53493276231055	0	12.8774057295299	0.00206732477950946	0.232191902520576	0	0	NA
ENSMUSG00000089765	AC068906.1	ENSMUST00000097030	10349932	191.0205	20.1696148389105	0.108811060320091	1.62346881862215	5.24589223375646	11.7777821138418	0.525260538519039	-0.0021507483760707	0.699778571400435	12.349893521289	NA	1.46878326205846	14.1256127187624	1.30708975199734	15.8413091331369	0.00207033736131288	0.232191902520576	0	0	1
ENSMUSG00000029162	Khk	ENSMUST00000117435	10520612	169.2941055	11.4237096046996	0.0698111800179981	1.14622389960151	11.9948396014557	11.8917337240454	0.268425327768974	-0.00109961588709794	0.99716307740468	14.4388048805204	NA	0.995875882994476	13.0973467180913	0.358902889837458	NA	0.00207225150438351	0.232191902520576	1	1	NA
ENSMUSG00000027253	Lrp4	ENSMUST00000111341	10473880	33.58475	8.1141131947675	0.290537936236031	1.7763598060586	10.5881322607175	8.5985322014725	1.70794261805115	-0.00690352661707738	1.15988082544757	13.4021176214272	NA	0.830648714275257	11.2747293148404	1.18169869991321	12.8648647166124	0.0021143904331664	0.235653312479445	0	1	1
ENSMUSG00000030827	Fgf21	ENSMUST00000033099	10563344	14.618875	3.00678316218097	0.335502811908873	1.76736081063372	6.27418493744013	5.41512463469993	0.163248271055022	-0.000651468971609082	0.740608202754745	3.06560288542276	NA	0.418962678960021	11.5134962862684	0.934668135178645	4.61033117514856	0.00213951187866602	0.236262587443214	0	1	NA
ENSMUSG00000035936	Aldh5a1	ENSMUST00000037615	10408335	40.191125	4.88161019317654	0.141355531392096	0.941744832879755	20.1273494469401	9.18429182790098	0.17395755586337	-0.000704807474174508	0.137144945129479	11.7565215124149	NA	3.36044799809961	1.88289791475331	0	14.4304887082694	0.00214240880132729	0.236262587443214	0	1	NA
ENSMUSG00000022218	Tgm1	ENSMUST00000002389	10420114	21.31405375	5.2444308588744	0.334953313886329	0.754090052721541	14.1323023606835	8.53777975174428	1.21371227855818	-0.0049046366647021	2.38687702226961	15.7733165264044	NA	1.3590671627285	16.2467590811462	0.637153584667837	18.6029442929768	0.00215908813991393	0.236855360186474	0	1	2
ENSMUSG00000037993	Dhx38	ENSMUST00000042601	10581577	26.40854925	0.928926570527746	0.0447638889500362	0.974055905128868	20.0738089090237	7.6314291777916	0.152197775181988	-0.000612789994636388	0.166718971643377	23.6883082709804	NA	3.29958407731253	13.889330724375	0.696235867971361	22.4863446475304	0.00220036841369069	0.240126663396151	0	1	NA
ENSMUSG00000030342	Cd9	ENSMUST00000032492	10548030	18.0782715	4.72331940779863	0.38025607807399	1.36477051571507	21.1775239077994	7.76158323207919	0.96825997290645	-0.00390052428432816	1.7328317467024	3.57144341587072	10.6	1.50638345095463	22.8676514489507	0.664809357632912	5.0347316175331	0.00222315763348675	0.240189435349895	1	1	2
ENSMUSG00000063683	Glyat	ENSMUST00000119960	10461735	48.537375	7.81920666232355	0.182348687130414	1.90616145307263	10.7201671183764	11.2098029462132	0.464402536745068	-0.00189714515668708	1.17165462780826	12.9484968448644	NA	0.909783450244886	14.0038953536283	0.737329338004416	13.8661488821731	0.00222387011205458	0.240189435349895	1	0	2
ENSMUSG00000029189	Sel1l3	ENSMUST00000031090	10530059	24.72925	3.23457161962755	0.169594405545064	0.457251883108473	7.67564284626517	8.4322858351205	1.26195195768427	-0.00509740117745648	1.25821943137931	10.1628795862558	NA	0.877620457976067	8.8268303470794	1.85979194588177	10.4114665442273	0.00225626291296345	0.242438342642683	0	0	1
ENSMUSG00000058624	Gda	ENSMUST00000087600	10466659	42.151	5.37967008746819	0.147411865022032	0.53860293803939	14.6029464261468	7.98531418973736	1.44160175130804	-0.00581256608494105	2.41496659227707	17.2045425299818	NA	0.848567397185662	15.5177503962772	0.430424661350013	19.4211408875915	0.00227404582937475	0.243102460524945	1	1	1
ENSMUSG00000001323	Srr	ENSMUST00000128556	10388377	123.13551375	7.14888243119627	0.0608526047334187	0.525787773687704	20.6129816365205	10.4227776440867	0.30905462887906	-0.00125848246801631	1.75272507883361	22.7974490112883	1.7	0.803772306255188	15.3733847336564	1.45516047803437	18.3210960500093	0.00231942597895705	0.246695089020747	1	0	NA
ENSMUSG00000035382	Pcsk7	ENSMUST00000039059	10584954	97.7014705	1.54424568900005	0.016777142997666	0.427305946426281	0.16123106678809	7.92955605828822	0.290625536359865	-0.001171544387723	1.61587917371668	13.4336846137648	1.6	1.21366709100956	18.4185999000073	0.216861620163492	19.5181733606688	0.00233464011148464	0.246942678516799	0	0	NA
ENSMUSG00000022957	Itsn1	ENSMUST00000113999	10436892	64.6645645	6.99536806589762	0.118550068053817	2.45247379064708	21.6053765310482	8.03151391624578	0.811349137856778	-0.00327198488271907	1.08016984562225	23.955879407415	5.1	0.869518280464576	23.7774757381303	0.618438308934874	5.23756951553563	0.00234532491885854	0.246942678516799	1	1	1
ENSMUSG00000027599	Armc1	ENSMUST00000029125	10497390	65.8468565	4.71600270631467	0.0783519277285771	0.952978681719622	12.3064317641594	9.51279127389175	0.643861664678463	-0.00261215041545588	1.90592530437969	13.7072674844448	6.5	0.75922234670243	12.4788448660313	0.645395265727258	19.120482225151	0.00236564030121675	0.247836306156973	1	0	NA
ENSMUSG00000030264	Thumpd3	ENSMUST00000155378	NA	0	0	0	2.07570602139692	10.8439793518225	7.84510708875087	0.469982850104269	-0.00189390926203642	0.901210854865115	12.8033440347964	3.7	0.886924560122785	14.3621755113681	1.09779324016131	0.38446757484529	0.00242906728511096	0.25264677100386	0	0	NA
ENSMUSG00000025209	Peo1	ENSMUST00000026227	10463448	98.52383975	3.38400732965815	0.0364392933766505	1.56286635080005	22.9167146591565	7.75329974694246	0.462259332474398	-0.00186209658377405	0.838027561787771	17.6651440701281	3	1.48943305275371	16.0526222981099	0.626279999832251	18.9442078903976	0.0024451293664422	0.25264677100386	0	1	NA
ENSMUSG00000032207	Lipc	ENSMUST00000034731	10594812	11.058635	3.34901251800064	0.619983052382481	1.39406879043866	20.8348149180681	10.7504719589099	0.307194047702856	-0.00125257752851368	0.620687142929946	1.10130878163647	NA	1.55696985194239	23.1627877895341	1.2070691055212	2.9887817995341	0.00246710639501904	0.25264677100386	0	1	NA
ENSMUSG00000039309	Edaradd	ENSMUST00000041383	10407782	7.21675	0.578392870374454	0.370789439093115	1.24606618210387	21.571927209132	6.22427585866794	0.308384973305067	-0.00123464749973289	1.34649125657763	6.82502585576593	NA	2.35603365212366	5.96565011790257	0.943406754893504	7.87674086620481	0.00248048404405191	0.25264677100386	0	0	NA
ENSMUSG00000034285	Nipsnap1	ENSMUST00000038570	10373950	68.94365375	10.4824644842835	0.165634296046198	1.81135154478786	18.3326054159102	11.8999524916852	0.0962432956685477	-0.000394278070205084	0.297419890108015	4.02004923909939	28.1	2.36457220409732	17.525168357971	0.240657127397669	17.6869239181393	0.00248053687312369	0.25264677100386	1	0	2
ENSMUSG00000028132	Tmem56	ENSMUST00000128909	10501802	68.4375	6.29465080941747	0.100264193433636	0.5338918685253	4.88416406592348	12.1585642307034	0.490011441520411	-0.0020095495253892	1.17993798731851	7.00145572301109	NA	1.91998217434716	3.10556984405354	0.47864128031221	10.380580854261	0.00248393529476585	0.25264677100386	1	0	NA
ENSMUSG00000013160	Atp6v0d1	ENSMUST00000013304	10343182	42.2388735	2.52684267060738	0.0690733513998771	1.29818440103034	17.2967025318568	10.1380951790288	0.18519316834719	-0.000753240598546741	1.76644001063557	12.9035880141452	19.1	0.764588953086762	16.805083138854	0.308741626680873	6.6347170240673	0.00249596151375932	0.25264677100386	0	1	NA
ENSMUSG00000024992	Pde6c	ENSMUST00000025956	10462887	6.681625	0.414256166972804	0.404242770168453	0	7.37937135768992	5.66037306833728	0.40603813402691	-0.00162194910571529	2.53956352668261	10	NA	2.18312014888875	2.82419650424616	0	13.6783786062601	0.0025196077847165	0.253814143813292	0	1	NA
ENSMUSG00000019489	Cd70	ENSMUST00000019633	10452301	7.85682525	1.1676310226159	0.530748370022371	1.34826729919413	8.14074020549007	4.9861809840888	0.131805569310488	-0.000525092880651854	0.0869252829561699	4.88208836042666	NA	1.57114929708475	21.499843466388	2.44419378984843	16.9121340674207	0.00253602053184379	0.254245158869488	0	0	NA
ENSMUSG00000020143	Dock2	ENSMUST00000101365	NA	0	0	0	0	20.0574387703683	6.69665538947032	1.12360109860627	-0.00450696359634322	1.1239307968969	0.117847711135489	NA	0.590553974341132	2.41536629366536	4.15812862642042	0.0122850535789101	0.00256256123316149	0.255682597706823	0	0	NA
ENSMUSG00000027820	Mme	ENSMUST00000029400	10492355	17.571875	4.58442103248873	0.384759802646035	0.959557395317014	15.6831790079205	9.30171203141271	0.927158413825914	-0.00375826853708839	2.42517427693949	16.8987240884769	NA	0.112552829072831	14.516456892404	1.23518487348698	16.9030357823353	0.00262706851258535	0.25847939478902	1	1	2
ENSMUSG00000054312	Mrps21	ENSMUST00000142437	10500268	68.4760995	6.86561514968526	0.109291589262286	2.20412683120072	10.411805877755	10.6103908277626	0.579745894197048	-0.00236255274276967	2.44891282644123	15.842870877455	19.1	0.551711195827301	13.010988735595	0.103468751128261	NA	0.00266235114559652	0.25847939478902	1	0	1
ENSMUSG00000001156	Mxd1	ENSMUST00000001184	10545921	64.5296915	4.61246307610395	0.078346199903321	1.2677093678803	2.25483617713656	7.84725162080477	0.667652633216468	-0.00269049058524327	0.6929815798721	6.21131019065025	NA	2.45116486599861	5.26698186182339	1.43771953674816	7.65475316814215	0.00266352311539487	0.25847939478902	0	0	NA
ENSMUSG00000074598	Gm10726	ENSMUST00000099099	10498158	17.758215	2.10588356841612	0.174020394221186	5.21859173517257	8.73801099123786	3.37665621401813	0.512511227438343	-0.00202875640769182	0.495273375449011	17.8461233102707	NA	0.133353756284429	18.8662197469748	0	NA	0.00267406412429213	0.25847939478902	0	0	NA
ENSMUSG00000019842	Traf3ip2	ENSMUST00000019987	10362615	26.468	8.74997827140159	0.42044673447103	1.16063447958225	20.5098017918112	6.9907902189852	0.22009586596763	-0.000883886448060247	0.570431612896814	20.6325237050379	1.6	1.10080899676933	22.7227297925003	1.00461820324852	5.800201546258	0.0026748467118425	0.25847939478902	0	1	2
ENSMUSG00000020782	Llgl2	ENSMUST00000103032	10382625	69.014	2.11350443576539	0.0333585803263314	0	22.0093934737909	8.75137211170983	0.480064290136781	-0.00194162569975385	1.03438601809635	22.5402943906915	NA	3.40600656954911	20.0274936375019	0.373490623073105	NA	0.00268898845422378	0.25847939478902	0	1	NA
ENSMUSG00000053470	Kdm3a	ENSMUST00000065509	10545308	55.309	2.89181253714691	0.058241441400694	2.90319679736434	4.08284887871416	7.83375205993392	0.94443960439423	-0.00380567306083589	2.02022736773986	3.64283430975436	NA	0.917357908541232	3.86294097371408	0	11.143383719291	0.00270306286482472	0.25847939478902	0	0	3
ENSMUSG00000022270	Fam134b	ENSMUST00000110435	10423333	42.109125	14.1452951094834	0.388049765302657	1.27344779851695	5.23186065227466	9.06459654438595	1.06027254946548	-0.00429372432882455	0.854286380976312	7.67752169569074	NA	1.87981757541308	7.13645472643106	0.360202034673061	9.9999326007318	0.00271085669438287	0.25847939478902	0	0	2
ENSMUSG00000028766	Alpl	ENSMUST00000030551	10517587	17.772625	4.1091955207954	0.339160884223832	1.05700416177977	11.3922172058916	8.90157762026424	2.08644020689618	-0.00844376174806079	1.72049142020598	16.1316062903529	NA	1.32037887964278	14.0128585682572	0	0.210842405833207	0.00271133603040985	0.25847939478902	0	1	1
ENSMUSG00000061288	Taok3	ENSMUST00000111978	10524844	81.444875	3.55386278180166	0.0468921439906828	0.640420251127442	1.53870411011714	8.7747793925166	0.506501143123214	-0.00204874382103345	1.24414372913358	6.71315603531848	3	0.87697554212963	8.13408385101381	1.83803832098746	9.63723330145877	0.00271707769299407	0.25847939478902	1	0	NA
ENSMUSG00000053153	Spag16	ENSMUST00000113940	NA	0	0	0	0.607600646729192	22.9113721948701	3.64798602961492	0.0343720385631698	-0.000136206713877083	0.301029995663981	6	NA	1.58754494610908	6.43173618189081	3.32770889835095	15.0389800568023	0.00272720387602924	0.25847939478902	0	0	NA
ENSMUSG00000040964	Arhgef10l	ENSMUST00000154979	NA	0	0	0	0.378586491715413	0.0761875722423908	8.22848129681893	1.17357309642323	-0.00473651331099565	2.89452874799531	3.06697818793652	NA	0.921717047451965	23.1718097789356	0.912589526555055	6.98710615898099	0.00273862576448062	0.25847939478902	0	1	NA
ENSMUSG00000035828	Pim3	ENSMUST00000042818	10426110	227.46375	16.250760949491	0.0732653549588923	1.64860916998408	9.32540247004066	8.89776204837077	1.41156399585057	-0.00571246949259476	1.29595126520411	10.4402393150596	1.1	1.25871585402853	6.79519490349455	0.202930888636599	8.93216167882434	0.00278201934694417	0.261397539805027	1	1	3
ENSMUSG00000026939	Tmem141	ENSMUST00000028308	10480842	34.79675	1.85838473209936	0.063774584096341	0	16.438182952291	10.0333223204047	0.633165152425649	-0.00257419077412767	2.02833885456568	21.9191929910648	NA	1.68378352920695	18.779277900034	0.713236710470282	8.45528318725915	0.00283805012694424	0.26175131409366	0	0	NA
ENSMUSG00000070298	Trcg1	ENSMUST00000093836	10585682	5.2195815	0.967886221305092	-2.21346110048863	1.87958334271778	8.3746255828462	4.17601338296409	0.249065259065767	-0.000989045016766158	0.138739223517832	8.60524489226796	NA	0.134538271438215	1.1623738371315	2.36522483508897	8.53280381563071	0.00283898592331816	0.26175131409366	0	0	NA
ENSMUSG00000002588	Pon1	ENSMUST00000002663	10542983	71.9943145	6.01271097071947	0.0906382449375345	1.08061951392103	20.1365380745492	13.0054082603389	0.204154082124652	-0.00084015895441565	1.06241384515154	21.0838273841176	NA	0.583014305953533	19.8582679001992	0.585316451189971	20.1659718948892	0.00284469212283911	0.26175131409366	0	0	NA
ENSMUSG00000075208	Olfr1019	ENSMUST00000099914	10484549	2.565704	0.42249880886341	-0.136680127060401	0.86083567722535	10.55305185063	4.23407802858776	0.14515521900957	-0.000576548318664242	4.94916866088101	18	NA	0	13.1394548325523	0	NA	0.00284597015303949	0.26175131409366	0	0	NA
ENSMUSG00000046999	1110032F04Rik	ENSMUST00000054551	10492556	8.339749	0.427164512220994	0.159217767353778	0	6.17957608974477	8.63257061783144	0.0908824344037594	-0.00036739854810615	0.301029995663974	23.6801373579682	NA	1.00528748890266	1.13598768322243	1.55506835394458	15.5633709023771	0.00285209221266247	0.26175131409366	0	0	NA
ENSMUSG00000005973	Rcn1	ENSMUST00000006128	10485645	13.237	0.75632731009795	0.0997774099590763	0	23.5074052007997	7.44322382284131	0.144980562363756	-0.000583289518771441	0.659552251068383	16.8949799845198	7.3	1.32490389675802	3.60728579490009	1.16744573546102	5.97652594835793	0.00286073836335838	0.26175131409366	0	0	NA
ENSMUSG00000061458	Nol10	ENSMUST00000046011	10394749	43.0735	0.363689771646111	0.00971999933054333	0.552876873106342	3.61925896189619	6.63899775635272	1.13768989692818	-0.00456242109508589	1.10707887418601	15.1185653506217	4.3	1.44300404086218	15.3770302996357	0.29019315820417	4.13927967499088	0.00289900840442183	0.264099665642829	0	1	3
ENSMUSG00000030806	Stx1b	ENSMUST00000106267	10568296	6.0625	0.353919217477661	0.872483483519232	0.551680880619788	4.87804498612802	7.33770994263655	1.39769108208744	-0.00562084054548442	1.20967160778689	0.197294913132232	NA	0.0723259150817521	9.78517552926984	1.93149093222172	1.02103442664944	0.00292427868049593	0.265248533300568	0	0	NA
ENSMUSG00000026166	Ccl20	ENSMUST00000113437	10347888	4.52525	0.758046708653233	-0.669886763851656	0.97958853991967	8.55527723667924	5.67757175887071	0.204693887869969	-0.000817720926199997	1.12037937657374	7.77030922911728	NA	0	20.1937580519678	3.61767313105682	16.9140918976904	0.00295291048541315	0.266691092245093	0	0	NA
ENSMUSG00000022054	Nefm	ENSMUST00000111089	NA	0	0	0	0.994262688852131	23.619423388577	4.06761882891429	0.129329155515685	-0.000513348680763106	0.30102999566398	3.63377176477759	NA	0.443703903831297	12.1992225104944	4.03343656110949	4.59843353602131	0.00303032161579733	0.27157051803924	0	0	NA
ENSMUSG00000090240	AC167242.1	ENSMUST00000067022	10553107	28.9688755	3.17451328101061	0.136174947976314	0.744790409336875	9.32972283954613	5.27418561896235	0.161381793222625	-0.000643658466604348	0.279156407929542	17.8242349911186	NA	2.15993479527802	18.0498201437759	0.451845570171664	5.94274553110849	0.00303285931471303	0.27157051803924	0	0	NA
ENSMUSG00000056629	Fkbp2	ENSMUST00000070878	10465553	105.3513575	6.24386770742352	0.0626300097181308	0.977073521456788	13.790632911645	9.08332598074998	0.104170423767769	-0.000421884930134965	1.83840572546567	6.395386381154	17.4	0.398415376248213	15.9447382033189	0	16.7541377857145	0.00306636380790715	0.272651400140597	0	0	NA
ENSMUSG00000003623	Crot	ENSMUST00000003720	10528102	108.714158	12.5654976234369	0.121927288665118	1.55571177373864	22.811530892074	12.3877545046773	1.64272239512078	-0.00674318481725221	1.57407023413843	2.94346738437171	20.4	0.900330397230635	5.08142621419731	0.458353844444197	19.9365221969907	0.00307095549244409	0.272651400140597	1	1	1
ENSMUSG00000021102	Glrx5	ENSMUST00000021522	10398085	96.611705	3.08467662539771	0.0339143718003461	0	16.3901636074878	10.7022566017888	0.608444399068932	-0.0024804321093211	2.79377257348186	13.0625309856705	7.1	1.11920214977655	14.3684657329248	1.0310096796144	11.1056216279333	0.00312453728518812	0.275177642817859	1	1	NA
ENSMUSG00000038174	Fam126b	ENSMUST00000161600	10354868	53.1876735	5.65064908687287	0.118883898404771	1.83313861750325	11.8992458788991	9.16596697724404	1.31377795173982	-0.00532251543942769	1.89630233338252	11.7810257888425	NA	0.831780604389432	10.0569899947041	0.522600476378901	17.3898321905086	0.00312567551141366	0.275177642817859	0	0	1
ENSMUSG00000030057	Cnbp	ENSMUST00000113619	10546079	110.965	10.2869924571033	0.0976846794119315	1.17694060066356	19.0549403966766	10.6797078319512	0.173093679293817	-0.00070558239501543	0.414343509067557	20.6532878144215	4.7	1.57301954976149	5.65042081238606	0.777908312720754	17.5446043340326	0.00315646038371098	0.275732623711982	0	0	NA
ENSMUSG00000044471	AB041803	ENSMUST00000115107	10543785	77.97625	16.0379436785861	0.221765454649468	1.31200478500779	6.93248046382987	9.33410898740023	1.77969128483198	-0.00721498735607944	1.04680440437158	7.41325247131199	NA	0.704536486336777	7.41446455132443	1.44102120255454	10.5853537190366	0.00315829855824348	0.275732623711982	0	1	1
ENSMUSG00000020017	Hal	ENSMUST00000129421	10365769	133.672665	24.9462663950134	0.194868635747124	1.38993373148483	21.8941583539163	12.5168968277182	0.795060541913957	-0.00326536228409819	0.942783412246786	1.5872514041774	NA	1.25446608773264	18.30764284492	0.520132504432476	18.3879030610649	0.0031824874079588	0.276691529705232	1	1	2
ENSMUSG00000016087	Fli1	ENSMUST00000016231	10592067	11.869125	0.445193725388173	0.0716636063152584	0	20.0823748030689	7.28044670714741	0.220391232422303	-0.000886103362218591	0.431823081281896	14.8017776538022	NA	1.11882863944282	4.76515018373678	3.10107143077756	1.03686812598922	0.00321385721562496	0.277340894330392	0	0	NA
ENSMUSG00000023087	Ccrn4l	ENSMUST00000023849	10491915	120.213879	17.4027047602561	0.151913030197469	1.926095930492	12.9649966168365	8.49915959871415	3.2842384990753	-0.0132696054435629	1.37979593348366	13.6647957365232	0.7	0	4.5675973534982	0.937849550106373	16.3432182224932	0.00321642902316066	0.277340894330392	1	1	3
ENSMUSG00000001095	Slc13a2	ENSMUST00000001122	10388834	18.92825	4.39799335635014	0.331388908825353	1.75792031611879	19.9226515911667	7.35887302145843	1.48738137945348	-0.00598204085353041	0.982561426265186	20.8057326687356	NA	1.22796683817653	20.2223954472483	0	6.03655707297487	0.00325196538408117	0.279255863494478	0	1	1
ENSMUSG00000029063	Nadk	ENSMUST00000143840	NA	0	0	0	0.880016042570141	6.88654359945457	10.9544304386122	0.422789781484147	-0.00172535166516541	1.55782699793611	15.8463960455352	6.7	1.51390934715698	15.0298076218024	1.00987860419007	14.6415280936324	0.00326942971353815	0.279609635868428	1	1	NA
ENSMUSG00000030161	Gabarapl1	ENSMUST00000032264	10542200	49.5095	11.8524312300262	0.270278589288743	1.47664236984022	4.38792142327683	11.8271867135108	1.71017427081296	-0.00700395038986755	1.13732001779116	6.21702399186705	3.3	0.57153141306744	5.94124613102158	0.632087165507243	2.9544393503117	0.00331760708506014	0.281147654163306	1	1	1
ENSMUSG00000005225	Plekha8	ENSMUST00000119706	10538394	58.420705	3.9847814492485	0.0755210507301757	0.288925061997525	13.9203100147852	8.31239819390414	1.28852060871007	-0.00520220067259884	2.19590001843211	14.7690987428526	NA	0	18.6310042014908	0.916743172580994	13.7276024238212	0.00333180230993799	0.281147654163306	0	1	3
ENSMUSG00000075411	Bin2	ENSMUST00000100198	10432640	16.2107875	1.49777285228143	0.141916081590661	2.29575948633056	23.3958117847183	6.26502974205192	0.275554819053316	-0.00110338899982129	0.530463194481472	23.3155233586764	NA	0.148245458974421	1.69893447272816	0.96378683436025	1.2772125931433	0.00335347714969549	0.281147654163306	0	0	NA
ENSMUSG00000046159	Chrm3	ENSMUST00000063093	10407591	10.720375	2.52011543944419	0.497700229468112	0.969972175296845	21.977273400281	6.4202881916744	3.0125023965999	-0.0120703016073417	0.82150832741784	0.545024832358013	NA	1.46744063346648	23.1243510923332	1.7714100198323	22.2859074925611	0.00335715132931731	0.281147654163306	0	0	NA
ENSMUSG00000063558	Aox1	ENSMUST00000001027	10346374	77.91925	3.62212733590358	0.0501246505638881	2.53476767434865	18.0010258877704	10.4222290548157	0.408127373619699	-0.00166190682507171	2.11758564800956	4.68706082121274	NA	0	8.49216468588737	0	12.8369023895466	0.00336254680879741	0.281147654163306	1	0	NA
ENSMUSG00000057541	Pus7	ENSMUST00000119946	10528507	17.5728875	3.64724019553227	0.306078383540672	1.26900913272346	16.3070443440075	7.3666468600151	1.03666081456461	-0.00416943584387469	1.09500710014842	17.3845860486502	4.5	1.47018149649536	14.9831879002515	1.00451756508078	11.0642819230256	0.00336792159571374	0.281147654163306	0	1	1
ENSMUSG00000026579	F5	ENSMUST00000086040	10351224	89.24975	7.28440122367652	0.0871413911227293	1.5135765538471	5.4274668035027	12.1827622575597	0.278408910810867	-0.00114187542024805	0.772291359928632	8.3001064006509	NA	0.704828397739252	7.0995503092638	0.182866127209202	12.47334657206	0.00340981738988969	0.283515491152217	0	0	NA
ENSMUSG00000021253	Tgfb3	ENSMUST00000003687	10401673	6.3254945	0.538102637542551	0.804771530182387	0.254989727051534	21.649771043264	6.41076971521132	0.450514997074867	-0.00180502578801504	2.5152536805047	0.370240966526417	5.8	1.14884997492731	5.55007785896526	0.0473952003269154	17.4802199288463	0.00345723165849564	0.286321640080866	0	0	NA
ENSMUSG00000060371	Caln1	ENSMUST00000086029	10526169	9.6345	1.68529997329852	0.423692827116001	0.524633659834182	13.6870601985203	7.26785000795468	1.96906501658575	-0.00791640733475234	2.68244844355693	15.6199378163227	NA	0.723463742908078	13.4318881328679	0.681771064500593	17.4528498817004	0.00350065974669223	0.288091418688649	0	1	NA
ENSMUSG00000035561	Aldh1b1	ENSMUST00000044384	10504606	26.1065	2.30501556393878	0.112716650061362	1.62706919762802	19.216608580921	8.78687761557508	0.847767008247654	-0.00342929614767515	0.979601216044162	1.82474866131083	NA	1.18634721357046	20.6165324509777	0.385413501903598	1.30631138213507	0.00352319207050433	0.288091418688649	0	0	NA
ENSMUSG00000038412	Higd1a	ENSMUST00000060251	10492860	131.2647655	7.33749433441793	0.0584158614005157	1.68133218935184	18.0342765163427	7.38923685152405	0.318447146998693	-0.00128090651814825	0.92902633143048	20.4811565556739	12.9	0	15.5018778381059	1.37628866854226	19.0197334410023	0.00353259541284895	0.288091418688649	1	1	NA
ENSMUSG00000025432	Avil	ENSMUST00000026500	10366774	51.34275	9.6132016096356	0.210419462105627	2.9399885939487	4.98087657980446	5.96092634466347	0.153649028996083	-0.000614500072928116	0.162043798714638	13.8306432951689	NA	0.929490055992655	4.74625827204756	0.280888777168306	3.77991409633376	0.00353359874972476	0.288091418688649	0	1	NA
ENSMUSG00000020265	Sumo3	ENSMUST00000099538	10364287	63.768	6.76640763256249	0.116439067672373	1.43789582309136	21.5281066350562	9.19661494426157	0.857246161422796	-0.00347339709797414	0.738607152472341	22.634624320981	9.7	0.812913076448712	20.3648994376099	1.00086044087528	19.2562700836503	0.00355495013616029	0.288708799236305	1	0	1
ENSMUSG00000033216	Eefsec	ENSMUST00000039211	10546104	44.642125	2.50968949461382	0.0643753255088307	0.285023935357494	17.8057957323952	10.3353491235353	0.191354864334867	-0.000778927141744506	0.714987362006599	19.4976368199349	8.3	2.60288304397693	16.2387695846256	0.800041692965008	7.43494528731052	0.00358088426747668	0.289692154658065	0	0	NA
ENSMUSG00000052040	Klf13	ENSMUST00000063694	10564290	143.981	16.4194579534275	0.118702760565339	2.01470745497652	5.91417954073284	8.22899817018654	1.74500126035426	-0.00704279858202636	0.474526489945503	12.4896237612096	0.1	0.554379842067148	2.78687637307527	1.09592201393106	13.3180845919651	0.00360753490335751	0.290725687807884	1	1	3
ENSMUSG00000024074	Crim1	ENSMUST00000112498	10446986	43.178625	5.22244949861892	0.139184515926618	3.28482284519287	8.75584765241376	8.75124407912213	0.42642695995667	-0.00172468799031341	0.414669407386474	12.3274414894305	1.2	0.0219656817095485	14.5319613660696	1.17967596974492	8.94498392462889	0.00365332906255719	0.292875382295006	0	0	2
ENSMUSG00000041477	Dcp1b	ENSMUST00000112777	10541131	18.71675	3.1385543348013	0.240320014398224	0.82445968829447	20.5424191549385	7.19213036418177	0.123197168325381	-0.000495149805774655	0.19481733157793	14.0877326392932	NA	0.21205227580885	5.63115542402124	1.17263933210493	6.20411878654453	0.00366261086682033	0.292875382295006	0	0	NA
ENSMUSG00000022971	Ifnar2	ENSMUST00000145056	NA	0	0	0	1.13296998305606	22.60227845207	11.0098109404438	0.210560174215547	-0.000859463699439657	1.87253458632706	2.96912628479462	9.2	1.08010656946249	0.386942034538821	0.898364726073422	3.84433785117361	0.00367775990030547	0.292875382295006	1	1	NA
ENSMUSG00000079022	Col22a1	ENSMUST00000160513	NA	0	0	0	1.21652673409081	6.99479374248113	6.68334219030687	0.102875335206178	-0.000412629208613506	0.312677472557019	3.76149566763274	NA	0	13.226917299176	2.02142810391167	0.0356482038294752	0.00369012079062099	0.292875382295006	0	0	NA
ENSMUSG00000040697	Dnajc16	ENSMUST00000038014	10518031	44.8135	1.25033685461159	0.0319316639780204	1.50557698160089	23.6172005341602	8.712589271057	0.241953807535296	-0.000978431561971048	0.301029995663978	14.1587192484621	NA	1.43737482657432	6.4110492585856	0.899822782001714	4.63866838098258	0.00375906718653574	0.296187214531069	0	0	NA
ENSMUSG00000028953	Abcf2	ENSMUST00000030795	10528648	61.97825	2.37994893590178	0.0422565688258947	3.05479332505917	9.71283735997542	8.85099036347633	0.345494126693924	-0.00139791831333669	0.62900005241908	16.1464472241253	5.6	0.951599295906242	13.013657787131	0	14.8059350083398	0.0037601202245628	0.296187214531069	0	0	NA
ENSMUSG00000049470	Aff4	ENSMUST00000060945	10375980	73.0864785	3.91830116690732	0.0581094913468663	0.273391694940711	21.2159603730836	10.9004939654018	0.497882768885986	-0.00203134954019738	1.54765270517664	8.6101653845996	3	1.52862424875991	3.30413325777921	0.463332796414625	16.4067755202225	0.0037907160763054	0.29713162583894	1	0	NA
ENSMUSG00000041930	BC057022	ENSMUST00000043650	10524568	68.175625	5.78384212294258	0.0925136891450417	0.814348074098268	22.0168332266758	7.07735042436231	0.701125209965703	-0.00281663886818246	1.02180375766776	22.3636577752171	NA	1.84771198934832	23.4493588005174	0.500073966430797	2.56913735643852	0.00380047132748704	0.29713162583894	0	1	NA
ENSMUSG00000005514	Por	ENSMUST00000122113	10526363	124.4278595	27.7611824295573	0.233737033470453	0.83218797231413	8.30027293961528	11.2300786485869	2.5477783611944	-0.0104088702857268	1.05570874548521	13.3073991917641	3.1	0.259898064757715	7.48534587495182	2.25625130132359	12.5520857626703	0.00384381291442431	0.29940301857224	1	1	1
ENSMUSG00000048534	Amica1	ENSMUST00000050020	10584841	11.663101	1.98190177524039	0.329973418936358	0.670881932355822	7.45040000940959	5.17518383321582	0.0590087036354236	-0.000235258634042758	0.334244883722393	9.20152873349008	NA	1.15718904354932	23.9130458555932	2.79307049465647	3.4939241757942	0.00389014815439483	0.29956556803178	0	0	NA
ENSMUSG00000044172	Ptx4	ENSMUST00000054930	10442683	6.514375	0.919190311157053	1.07191611469801	0	7.29180421592944	4.265292474196	0.372006396256569	-0.00147777157910749	0.3193310687474	8.10237564453093	NA	0.530964659646156	22.7046164303944	1.20214141769211	12.838753769967	0.0038972731667755	0.29956556803178	0	0	NA
ENSMUSG00000025484	AC107815.1	ENSMUST00000026557	10568988	113.383	9.4430500865716	0.0876579220465344	1.43520458204783	11.5319433882804	8.22380277492507	0.81012558945085	-0.00326958601562098	0.70052290275452	14.1617796091037	NA	1.52559461574282	13.4636428007334	0.367264328580973	4.87029585782676	0.00390620679958705	0.29956556803178	0	0	NA
ENSMUSG00000052751	Repin1	ENSMUST00000135151	10538100	124.256625	9.64883907443662	0.081356304598045	0.657529821595487	20.2153656958723	10.7734287647926	0.677572460724452	-0.00276304666868487	3.62785894242757	23.2309702847352	NA	0.346843420890159	22.1875032892279	0	20.8827742822908	0.00391701024307768	0.29956556803178	1	0	NA
ENSMUSG00000030530	Furin	ENSMUST00000120753	10564960	150.187969	22.2818066607201	0.154166157918199	1.05001732086909	5.51265185242213	11.065606690477	0.189476526723414	-0.000773580729775149	0.174370562186941	11.0364896145395	3.8	0.879344432359534	1.48618309058503	0.166174045013156	20.2571041971874	0.00393699005408104	0.29956556803178	0	1	2
ENSMUSG00000015890	Amdhd1	ENSMUST00000016034	10371970	104.31642975	22.9133665054578	0.232246757491268	1.1253610698122	22.6278797142248	11.3424115010947	1.17402902964326	-0.00479866182302585	0.804362829040423	3.05220058737591	NA	1.56243200468906	21.8281277745096	1.05860276360352	23.5108974351507	0.00394797784365244	0.29956556803178	1	0	1
ENSMUSG00000041632	Mrps27	ENSMUST00000052249	10406865	66.3075	3.74706948828014	0.0617811969174092	0.397433383436925	16.0430493525595	7.9943340826965	0.57898788226683	-0.00233457522079311	0.291655380089339	18.940751762243	NA	2.7348570703717	15.722706359627	0.616143482224326	8.90823944588323	0.00396159891040441	0.29956556803178	1	0	NA
ENSMUSG00000023045	Soat2	ENSMUST00000023806	10427131	43.4459615	5.90977391286945	0.15638829130556	0.346177410666896	1.94540848899687	9.18297778565069	1.00178923597482	-0.00405883365331592	1.27363798126383	7.20377892160429	NA	0.908114824308302	0.98667633611498	1.75939121033798	4.8948600859713	0.00398145939611201	0.29956556803178	1	1	1
ENSMUSG00000051853	Arf3	ENSMUST00000053183	10432256	41.654098	4.82431136314853	0.13401890979724	2.17892476220698	1.54572192476021	9.48987502358652	0.385510781134648	-0.00156387402412592	1.00064379115037	8.90613017770628	5.5	0.383627464469318	23.0286128685437	0.348831135076556	3.98297976567681	0.00399690256877036	0.29956556803178	1	1	2
ENSMUSG00000024292	Cyp4f14	ENSMUST00000054174	10449940	41.809375	11.4332944939057	0.316251654284583	1.11944336491615	17.1430401195112	12.0240208531059	0.351351614378638	-0.00144010740568478	0.85456415682868	21.7311058025097	NA	1.21798691659961	18.5930699458395	1.32556421723084	19.4028397592721	0.00400923689277539	0.29956556803178	0	0	2
ENSMUSG00000034957	Cebpa	ENSMUST00000042985	10552140	287.402125	22.2943176970753	0.0791293413290954	1.04662717905284	19.7534083306619	10.930141498889	0.435204858894528	-0.00177584000560622	0.647889465872836	13.0100204376019	NA	0.903826462690186	4.58076167782405	1.1767682705577	15.2412948473444	0.00402915094779698	0.29956556803178	0	1	NA
ENSMUSG00000062867	Impdh2	ENSMUST00000081111	10589041	74.7195405	0.630422261774002	0.0091282615258738	0.0141186494886069	4.90128171206687	8.58518463222765	0.468719622170742	-0.00189446869409986	1.53420142525043	15.2363208376215	11.5	2.88588557150809	13.8176124879858	0.337250430558959	19.5521716225829	0.0040378817901504	0.29956556803178	0	0	NA
ENSMUSG00000089725	AL831794.1	ENSMUST00000091456	10469289	27.8595525	4.16476729057354	0.187579331285931	0.687343578594944	11.5880408367929	8.92495894485416	1.07073001099784	-0.00433362271812334	0.785263256007312	10.6811552710528	NA	0	22.4276383201021	0.329446489861151	15.5349093530165	0.00404051782817316	0.29956556803178	0	0	1
ENSMUSG00000020821	Kif1c	ENSMUST00000072187	10377953	126.431	8.10862173476479	0.0671387214902384	1.24759376859349	23.1105443780397	9.3423048662326	0.128997213039395	-0.000522980695856408	0.342580353603648	1.95410309821219	NA	0.771262704550172	23.6250793330002	2.26426032462186	5.84851531699745	0.00405176075548474	0.29956556803178	0	1	NA
ENSMUSG00000001663	Gstt1	ENSMUST00000120177	10370000	48.8375	7.81105953120318	0.180892605829345	1.10226450625993	14.4087031877688	12.3393334634644	0.271026042916481	-0.00111230937175427	0.548259785939521	15.6101436040169	NA	0.873704494957381	15.9404138738401	1.38807183653527	14.0041031719515	0.00406035514346515	0.29956556803178	0	0	2
ENSMUSG00000024132	Dci	ENSMUST00000024946	10442445	85.70275	0.74920512044433	0.00935969437807907	0.060948766281218	6.55352171433826	10.9462176147265	0.289660124921199	-0.00118202674572799	1.68065391905854	12.7782867241713	17.9	0.496813014358653	10.0436816137034	1.21888124483228	13.7815552336223	0.00412208610269452	0.302800233131796	0	0	NA
ENSMUSG00000025735	Rhbdl1	ENSMUST00000026831	10449061	104.466125	7.31790887245974	0.074060954168333	1.8444326395376	18.111364607711	7.16210887107579	0.470510072742379	-0.001890829690799	0.725629910045812	11.6327688553894	NA	1.22432449247218	17.7684984998252	0	17.6640418175471	0.00413928955488493	0.302800233131796	0	0	NA
ENSMUSG00000035239	Neu3	ENSMUST00000036331	10565840	24.4186585	6.54150187548679	0.348660597250918	0.584878451497721	18.6270690474901	6.66348003722919	0.886111609767918	-0.00355387814789517	1.19673972326906	21.3515988706653	NA	1.34512200411154	21.814147039319	0.969406800887765	0.29391174515443	0.0041475524702346	0.302800233131796	0	1	2
ENSMUSG00000006412	Pfdn2	ENSMUST00000135941	10351583	101.844	7.59808227449532	0.0789926992345047	0.942129402325688	6.88283254334983	10.0575560916484	0.393318523617123	-0.00159922995545937	1.01610814588394	11.9312879931808	5.5	0.670075012136374	13.5867642336552	1.01574810111584	NA	0.00422790138651266	0.305166677112204	1	0	NA
ENSMUSG00000031207	Msn	ENSMUST00000117399	10600836	8.9873315	1.08801762003988	0.326685198006998	0.825305169812044	19.8590095359619	8.48503688852061	0.66859394785001	-0.00270122638019617	2.02269336512573	21.9803385754572	5.4	0.973732009804876	5.22783397572354	1.74924780977465	22.1688291365085	0.00423251476101765	0.305166677112204	0	0	NA
ENSMUSG00000049950	Rpp38	ENSMUST00000062672	10479749	25.2123125	2.30355768408483	0.117796149523882	0.412203454812705	13.8522892202096	9.07390305150632	1.34475160776335	-0.00544596794094167	1.42930207201564	16.4719606611541	NA	2.02667284590948	14.6563051511395	0.948835729169416	18.8109104305063	0.00423624433265349	0.305166677112204	0	1	1
ENSMUSG00000022676	Snai2	ENSMUST00000023356	10433776	53.915625	2.58190965239394	0.0535013555513488	0.401139289753905	4.16293830880732	7.9795510819258	0.378451114283564	-0.00152588674012349	1.94481066024321	5.08524206108229	1.5	0.209408532781556	7.67257357492289	0	13.6202883610354	0.00425523345520727	0.305166677112204	0	1	NA
ENSMUSG00000047977	D930020E02Rik	ENSMUST00000059362	10421180	6.202	0.380374486526108	0.697748237369395	0.0685069233853212	3.87432331707391	4.83878467752021	0.58736363816109	-0.00233859211664883	4.30583410602573	5.78965891009564	NA	1.19076976739518	20.6689745269339	0	6.62809360968981	0.00427363847148097	0.305166677112204	0	0	NA
ENSMUSG00000028292	Rars2	ENSMUST00000029968	10503926	92.4085	2.53893028655771	0.0292666526910569	1.22175797692258	20.849150932374	8.6623152053625	0.281140068223536	-0.00113666491403024	0.445294815704252	16.5004167929293	NA	2.30558637091374	15.5032767484471	0	19.2611305653042	0.00427909220108459	0.305166677112204	0	0	NA
ENSMUSG00000024987	Cyp26a1	ENSMUST00000025946	10462853	79.278375	16.8878527391917	0.229387447678813	0.644147999537284	20.1110701588187	8.22367991767496	3.37208304252967	-0.0136093838241252	1.33254619941773	21.6840533891744	NA	0.905896372934793	19.6532087455021	2.18340506807494	18.6496299481717	0.00428191681720938	0.305166677112204	0	0	1
ENSMUSG00000007041	Clic1	ENSMUST00000007257	10444658	33.27475	3.4056320173354	0.123312508965235	0.9453394735412	0.331171007742352	7.7206997782495	0.291697957499866	-0.00117487828119113	2.27282646463136	21.7479785999391	6.8	0.972013849498423	4.28401143928124	0.32069157089577	19.9858295808673	0.00437974698420744	0.3110808086783	0	0	2
ENSMUSG00000039356	Exosc2	ENSMUST00000038474	10471191	32.80975	1.69288845246815	0.0623465161146394	0.549783874340869	17.9707549406722	7.71106371329607	0.275478931424981	-0.00110950949142124	0.836032385741867	19.6912904831161	5.7	1.18770908857302	15.501954925816	0.198605894089691	0.559618542780146	0.00440193838629521	0.311600726378525	1	1	NA
ENSMUSG00000032482	Cspg5	ENSMUST00000035058	10589494	16.216	2.79323120462664	0.264531930008861	0.677922111076578	5.45464322293747	6.2191424200944	0.554517948787417	-0.00222001779543905	0.480994656198362	3.1419153499725	NA	0.167969775207603	14.0888716355951	0	7.0593430994543	0.0044276840404889	0.312367891247016	0	0	NA
ENSMUSG00000037706	Cd81	ENSMUST00000037941	10559261	57.84717525	0.492112545143448	0.0094291917679269	0	15.4644495356228	12.7262035169231	0.200923315140656	-0.000825914332103717	1.87299102686894	3.67726621778959	19.3	0.442839511677128	22.0361261481862	0	18.7834387106057	0.00446642126026224	0.312383350580875	0	0	NA
ENSMUSG00000059325	Hopx	ENSMUST00000113453	10530819	68.38525	4.2375996798748	0.0675547274750846	0.480547866444751	7.08077640691486	8.35315323415175	0.449899463407636	-0.0018166977261496	1.81554353976976	13.9197198096756	NA	0.140676138902959	11.2920615071733	1.10135989426196	9.02574063854411	0.00446876089373819	0.312383350580875	0	1	NA
ENSMUSG00000070705	AC148986.1	ENSMUST00000094651	10551487	29.406875	1.17641232275296	0.0495331071543512	0.633077560448042	17.8907716867985	6.98091030368863	0.712257024057285	-0.00286025069373561	0.591474626039659	19.6191286016385	NA	1.36877278384053	14.7352268625351	0.520601767227876	18.1431368190411	0.00447262946471926	0.312383350580875	0	0	NA
ENSMUSG00000034786	Gpsm3	ENSMUST00000038244	10444386	16.5489845	1.28507223026188	0.117981717139491	3.52429561984886	8.63694406165553	7.02825604233247	0.256359954091168	-0.00102967489409062	0.536757723755713	7.73311741485038	NA	0.342825324285646	1.42915367300062	0	NA	0.00449973840054289	0.312867817404716	0	0	NA
ENSMUSG00000050860	Phospho1	ENSMUST00000150134	10380566	52.47375	8.10127623047752	0.173041721383026	1.8899320204041	20.7173088750657	7.58268259851735	0.253331962741998	-0.00101978382743974	1.06238158948577	20.1422228524224	NA	2.11950360368745	22.1876153017476	0	NA	0.00450942971680543	0.312867817404716	0	1	1
ENSMUSG00000033475	Tomm6	ENSMUST00000113302	10451591	94.3413985	4.95957850102226	0.055923820130517	1.1351840338279	17.2870452794459	9.42213013708836	0.169863029822877	-0.000688881893242548	1.35888506886762	18.8028416001989	NA	0.70259173664992	19.4521305819193	2.32732812547663	14.5420355570918	0.00457281496723448	0.316218455473479	0	0	NA
ENSMUSG00000031728	Zfp821	ENSMUST00000034163	10575291	15.33025	1.20409792479682	0.124475205589891	0.276368193367764	20.6645198315546	6.58063357061899	0.170283922855397	-0.000682721335127802	0.301029995663985	10.3199239389605	NA	3.13999386341258	2.562473463393	0	3.18069227075964	0.00460948415951915	0.316471729654776	0	0	NA
ENSMUSG00000027635	Dsn1	ENSMUST00000103129	10489078	13.993851	1.68695610574223	0.202345779448639	0.324632242390225	17.8067342841935	5.18637298863854	0.540995919776984	-0.00215696382299227	0.943825813146686	8.68505464005169	NA	0.88887349501253	6.16685112205508	2.63756259142979	6.71655818423543	0.00461539772561107	0.316471729654776	0	1	NA
ENSMUSG00000020774	Aspa	ENSMUST00000021119	10388254	9.568	2.67063002866365	0.682825493863795	1.82987328790911	14.7290481957052	8.33279721203559	0.996406736801834	-0.00402316788652427	2.32148175576243	16.0536243315293	NA	1.20028980996273	15.5593295888279	0.16585994327239	19.285934880459	0.00462178920795883	0.316471729654776	1	0	NA
ENSMUSG00000013150	Gfod2	ENSMUST00000155038	10581336	42.007375	5.59492070570486	0.153915833671426	1.59506056167063	20.5861668413541	7.148588189934	1.01459162364474	-0.00407709812158557	0.935135836962421	21.040484786103	NA	1.00787468149306	22.1855295918969	0.771074278192342	7.36240208315558	0.00465908765098993	0.317986526225381	1	1	1
ENSMUSG00000020021	Fgd6	ENSMUST00000020208	10365845	69.94475	4.38638646125714	0.0682303629641278	1.20949920071511	4.73565318113397	8.66450105061015	0.591730424919899	-0.00239242012340889	1.23414860253641	8.05219309518646	NA	0.661650774718771	4.86684582934669	0.995330299305508	10.8019389849003	0.00468729713518584	0.318591879311501	1	1	NA
ENSMUSG00000067212	H2-T23	ENSMUST00000102678	10450682	49.0695665	3.99460707459723	0.0920146857341429	0.512986580908618	2.11903187166878	10.7922007703618	0.288353845669893	-0.00117595707222937	0.929531275681553	2.15703460741758	13.6	1.44783074740672	3.86381150447867	2.25561429168539	4.36168947288452	0.00471198326955574	0.318591879311501	0	0	NA
ENSMUSG00000023159	Psg29	ENSMUST00000075934	10550424	6.7055	0.194435722026586	0.185416020550759	0	21.2906779027537	4.87451181631685	0.2297579359342	-0.000914912849332703	3.99013082193791	2	NA	1.22770951522641	15.8199412051924	0	15.0703532655282	0.00471357240426504	0.318591879311501	0	0	NA
ENSMUSG00000020743	Mif4gd	ENSMUST00000106507	10392970	69.0875	3.49187847010746	0.0550503377159693	0.874072009214121	16.4050596645752	9.37707575783	1.08152247885247	-0.00438532825841637	2.67340865083623	19.9039345038321	NA	0.469612445191879	19.1116817343637	0.720587331061062	19.7837374693089	0.00473373452612754	0.318925850565757	1	1	3
ENSMUSG00000030761	Myo7a	ENSMUST00000107128	10565634	24.3105	2.84778703557692	0.152666512148137	0.416425828425335	19.6631318914754	8.01178986020844	0.205462882590801	-0.00082851875286725	2.12121050122349	20.5828209280374	NA	1.93710793442365	21.9722573451316	0.352849185586355	3.67768600233677	0.00476121824997005	0.319749378178277	0	1	2
ENSMUSG00000001627	Ifrd1	ENSMUST00000001672	10400095	151.7105	5.75594702785736	0.0394098141013872	0.689329585918971	9.93465885753502	8.05756977758148	1.08415483851039	-0.0043726071311709	2.62506828042168	9.72243852451588	1.3	0.302491684435472	16.0096079345393	0.376232886616972	16.6010484725488	0.00478985167276873	0.32064460734672	1	1	3
ENSMUSG00000029047	Pex10	ENSMUST00000103180	10510982	98.022875	2.49586211620855	0.0270214316469277	1.45618174437187	8.22003313513772	7.95600958400974	0.691953639581312	-0.00278964081500563	1.09425681707078	15.0215685210054	NA	2.29761601854143	16.6774123821972	0.224898977252791	12.0666942846412	0.00485856950505274	0.322638689148241	0	0	NA
ENSMUSG00000040809	Chi3l3	ENSMUST00000149836	10501020	3.2138825	0.32883823045116	-0.134605826088447	0.120145346156268	11.6050046370631	3.44932202772571	0.47012388049915	-0.00186150314176057	0.451656382255209	1.01890575564252	NA	0.999513019346028	13.9458996744696	0.484022581082017	8.72080724446479	0.00485999010598388	0.322638689148241	0	0	NA
ENSMUSG00000046598	Bdh1	ENSMUST00000115227	10434934	27.9215	5.66707272319669	0.254532355317959	0.932734452667502	4.61889841499242	10.7008702301415	0.855031622495735	-0.00348566920436258	1.70813870850383	7.96180366086045	NA	0.590183415913885	4.5036969062446	1.0767387322776	5.35672292238209	0.00486583428486823	0.322638689148241	1	1	2
ENSMUSG00000018654	Ikzf1	ENSMUST00000076700	10374333	9.603247	0.392273251075064	0.0994004590710355	0.465803167212126	23.4490054468169	6.35781575566518	0.449759443274673	-0.00180161635997575	1.45845520339513	0.625157113947971	NA	1.73847580797047	3.49608686668761	1.55932083192202	0.0541746417483813	0.00489672341622222	0.323662604858373	0	0	NA
ENSMUSG00000026858	Fam73b	ENSMUST00000100214	10471018	94.572939	10.9287097222774	0.1229103795218	1.47927702761051	16.0741272063396	8.87504483312346	0.59679327452711	-0.00241494540332486	0.826246606255016	15.2125346630926	NA	0.909852644007242	16.465831023839	0.174139600900316	17.6189331367186	0.00494410362605395	0.325766676970781	0	0	1
ENSMUSG00000053185	Gm9898	ENSMUST00000065469	10353686	10.0069195	1.54393996624067	0.354923403978942	0.903917557053272	11.2678782108018	5.78969608219673	0.426935368533532	-0.00170630610270065	0.906826650596531	9.77729784358242	NA	2.01904095575532	16.6235747505969	0.797381208847614	22	0.00498036626380305	0.327102857947951	0	0	NA
ENSMUSG00000029426	Scarb2	ENSMUST00000031377	10531437	115.648377	10.238478684264	0.0930842525699717	1.38233560371547	5.96929316222165	10.6954741999895	0.217731437918842	-0.000887596497491254	1.22395376065744	14.0258138063159	6.7	0.382085649712806	12.0335227342561	0.52249218699525	14.5290943907037	0.00499905320296908	0.327102857947951	1	0	NA
ENSMUSG00000030357	Fkbp4	ENSMUST00000151796	10548194	80.86925	7.50040426827114	0.0997229804133785	1.13997290461429	16.9026996846935	9.6848306844809	1.28413696904932	-0.00521338970968694	0.651625929372332	19.7250736929292	12.5	1.44013966355289	18.0928962860445	0.903527583282638	17.5986124095436	0.00501121640821324	0.327102857947951	1	1	1
ENSMUSG00000029147	Ppm1g	ENSMUST00000031032	10529142	64.287131	2.75904612536852	0.0470583848189771	1.00919942140742	19.8662874097441	8.4827763662444	0.723123232394475	-0.0029215067209402	1.97131240946425	12.6984410936479	3.4	0.426974302242133	15.600774493869	2.05359627267482	17.8834556338893	0.00506973552462038	0.329307004802584	0	1	NA
ENSMUSG00000027177	Hipk3	ENSMUST00000028600	10485562	57.2427715	4.14346187564967	0.0803215702364757	1.06154494396386	0.131236993780377	10.349807718846	0.488529817636243	-0.00198872149498302	0.636098697135668	10.7307644501132	4.1	3.68358136138245	1.94749060284176	0.0757721406575265	18.1528733461867	0.00510373820465348	0.329307004802584	1	0	NA
ENSMUSG00000026189	Pecr	ENSMUST00000027381	10355464	50.516	2.08029006390936	0.0463738225306223	1.097497358377	18.3754841392544	11.5425571841188	0.171550968823066	-0.000701762101603402	2.13846113907832	3.35195994043209	NA	0.481721951178682	19.6961335783806	0.163285234758498	22.1783831548411	0.00511427089345989	0.329307004802584	0	0	NA
ENSMUSG00000026185	Igfbp5	ENSMUST00000027377	10355500	11.7445	3.85389308848857	0.633067896266339	0.932370003478198	15.5311676816553	7.27853140633947	1.53239088522293	-0.00616107203727722	1.01043869727777	18.7447508320834	NA	1.47743810802887	16.9840380976803	0.942528459017037	18.8019826896126	0.00511955746222147	0.329307004802584	0	1	2
ENSMUSG00000046573	Lyrm4	ENSMUST00000053265	10408677	49.535937	3.39293134980197	0.0773245732845843	0.392822625620939	4.7319728387452	8.79069738403207	0.441457874373335	-0.00178576562330717	0.348855760735313	11.7406950746529	NA	4.12288611727195	5.16769432967704	0.251551819511724	9.0440475637191	0.00512356624663018	0.329307004802584	0	1	NA
ENSMUSG00000042328	Hps4	ENSMUST00000112359	10524369	32.15321375	3.12740054954987	0.118031329907414	0.926217675723425	4.57686470319633	7.8935232400844	0.725118771498548	-0.00292261121502371	2.09442762151745	2.88894483637974	3.3	0.32843583503895	21.2777276365874	0.82580637467253	6.49970210506674	0.0051515141721506	0.329972064807555	1	1	NA
ENSMUSG00000030560	Ctsc	ENSMUST00000032779	10554789	31.0126355	2.36006082982733	0.0930778194728306	0.29471642139256	23.173173864125	11.070813321177	0.67694493610394	-0.0027638393989836	1.12928777625959	0.73587731274252	NA	2.18537025434831	1.57977412474595	0.653023869887168	0.0167535375633074	0.00516541007287158	0.329972064807555	0	0	NA
ENSMUSG00000022195	6030458C11Rik	ENSMUST00000022804	10427849	43.240875	1.55966343023904	0.0414980462200275	0	18.3315104462909	7.83388813228366	0.424593209372976	-0.00171092340601002	2.42473346360428	13.3016571224699	1.9	1.6302923423064	9.23499790005406	1.38907785461922	17.9667019191974	0.00521249476820724	0.331967789903484	0	0	NA
ENSMUSG00000040562	Gstm2	ENSMUST00000066530	10501222	10.3537065	1.48408214768582	0.31597377744327	0.482814139027194	23.0155552843997	10.6558493722419	0.447033627816056	-0.00182206760043897	1.08470016417241	4.53150704761833	NA	0.98198816872524	21.6990238015377	1.11386386788737	3.69199796506653	0.00530076611755175	0.336151569939477	0	0	NA
ENSMUSG00000055805	Fmnl1	ENSMUST00000107027	10381708	9.684121	0.390464548507288	0.0969552236533802	1.14636506275136	23.3227268861683	6.25654614556592	0.30660764474269	-0.0012276904159474	0.773610609559234	23.8361998736052	NA	2.7778589342403	3.03163269290391	0.574067672606624	1.75340255393782	0.00531302837272549	0.336151569939477	0	0	NA
ENSMUSG00000028186	Uox	ENSMUST00000029837	10496825	183.289383	34.1153604950342	0.192055817338223	1.18646979050817	5.34676234156566	12.4084861307207	0.576042282494211	-0.00236478797370313	2.46354849292543	10.0817790721801	NA	0.341139736944906	8.5880074903208	0.187334138379865	14.3783351489089	0.00532631705340078	0.336151569939477	1	1	2
ENSMUSG00000024369	Rdbp	ENSMUST00000097343	10444505	73.954375	16.6527477354527	0.243826533561673	1.58482314590501	10.8751445411277	7.87064694826199	0.125706219837287	-0.000506615675619302	0.707491702074462	0.210503427244046	11.8	0.713188440471909	18.3657422193048	0.395161901681297	13.7503552417613	0.00537864623873315	0.338322353658662	0	1	2
ENSMUSG00000049907	Rasl11b	ENSMUST00000051937	10522467	51.42025	1.71328436416726	0.0374378766275938	0.914131940074946	23.3950749282493	6.99968347030318	0.521555296443894	-0.00209459692145287	1.41543225831271	18.9235808688755	NA	0.907062667096625	22.1444246489855	1.13512264201094	5.28007484101891	0.00539300654426541	0.338322353658662	0	1	NA
ENSMUSG00000062480	Acat3	ENSMUST00000043923	10447885	74.479293	5.33408241432855	0.0775049898139392	0.447842257203642	22.9628949455151	11.2039629796915	0.71925321854723	-0.0029381734577981	1.15791208657618	1.8456827559842	NA	0.70154742882792	20.1094407971929	1.8142503319126	NA	0.00541123942006849	0.338452834533418	1	1	NA
ENSMUSG00000036560	Lgi4	ENSMUST00000039775	10552075	6.464	0.867147190504588	1.07433780077419	1.7327412151145	19.704305287001	6.32835515078614	0.0581812888570446	-0.000233031223438218	0.223227232225786	23.2750556473338	NA	0.469014670620895	10.1013751604402	2.98930602961174	9.9212515243999	0.00547255741748686	0.340279416606904	0	0	NA
ENSMUSG00000072662	Gm5887	ENSMUST00000100780	10549382	7.13125	0.863495548627785	0.585660633063065	1.5750389363573	15.6841758878245	6.5475349747505	0.58809456040802	-0.00235754158752648	0.846901624650893	14.2709268418336	NA	0.345993454108167	4.0812324335199	0.100962506521116	3.79369022196716	0.00547292337118917	0.340279416606904	0	0	NA
ENSMUSG00000078894	2210418O10Rik	ENSMUST00000136719	NA	0	0	0	0.686093820608252	18.3839678951557	7.47912289778881	0.474783426939234	-0.00191043679096612	0.424776717237182	15.0057590866575	NA	0.705344225326485	15.1807016030073	0.163132218176956	21.3773405759995	0.00551659422445723	0.341979878062285	1	0	NA
ENSMUSG00000031938	4931406C07Rik	ENSMUST00000034414	10591022	69.809703	1.88692814004906	0.0294130062312179	0.492152935062595	10.9185051649774	11.9585466404358	0.18309125612563	-0.000750246540516491	0.487894421770058	17.237882867492	NA	1.32999158975688	15.5824308347043	0.922619409522894	17.47500771215	0.00553680509126699	0.341980204100355	1	0	NA
ENSMUSG00000038268	Ovca2	ENSMUST00000071562	10388392	40.85225	3.49610535989693	0.099334168158814	1.07581522884347	21.4811622172291	8.44278978019984	0.203734466038494	-0.000822979326102452	0.885904626470062	21.4747913221216	NA	0.369856713658511	5.20204491610664	1.92834697906769	15.4065705227998	0.00554924208438508	0.341980204100355	0	0	NA
ENSMUSG00000020642	Rnf144a	ENSMUST00000020971	10399696	12.847	4.23557779411499	0.589080936755136	1.65404072960062	20.8863646346433	7.45655355458165	0.980717834877396	-0.00394586076962913	1.12636402071729	23.1763608118081	NA	1.03544254857061	23.405080410349	0.736019337138708	4.17884376378781	0.00559726061303762	0.343927864002866	0	1	2
ENSMUSG00000021275	Tecpr2	ENSMUST00000021703	10398578	52.0575175	6.31113310970631	0.136013855569991	0.641389248745917	20.9294682374387	7.8134944189304	0.458935909834301	-0.0018491573857322	2.12522841354554	22	NA	0.608185135702115	19.2348870925337	1.30152622728922	2.68978374734229	0.00563312662890145	0.34511959723793	0	0	2
ENSMUSG00000040181	Fmo1	ENSMUST00000046049	10359571	25.714258	8.03952449567535	0.400825779631219	1.17929978166374	10.7304816893131	12.3652323210107	0.631826047177243	-0.00259333285309152	1.50511646725843	17.545173678748	NA	1.12617599681138	14.6293299225987	0.858436968174124	17.6006626300272	0.00565369103929183	0.345126293236252	1	1	2
ENSMUSG00000037649	H2-DMa	ENSMUST00000042121	10444229	13.95425	2.99402407931199	0.360839011340253	0.464554688204905	4.30344192706555	6.67943452091952	1.0086348070625	-0.00404553392988006	2.21425678195858	20.6118112351997	NA	1.53539631775195	1.47824946762588	0.33950435847342	4.30540110273354	0.00567958230591743	0.345126293236252	0	0	1
ENSMUSG00000039395	Mreg	ENSMUST00000048860	10355456	29.8305	4.26040702280897	0.176241807577556	0.517003143038349	20.0882010769304	9.5563119984496	1.38588982438836	-0.00562355577303176	0.949081757077004	23.7628295616002	NA	1.41951479850539	23.3706674645277	0.695185502548038	3.19538947818377	0.00568455075483931	0.345126293236252	0	1	1
ENSMUSG00000030131	Cpamd8	ENSMUST00000081777	10541448	31.787418	7.85866105249005	0.300745943620806	0.780034214485827	0.656226133697954	13.3319870039425	0.332771885575458	-0.00137130510719954	1.14221757783113	2.14633472444797	NA	0.71835288610354	16.2398950009945	0.322300193343955	1.1302518626223	0.00569912172289138	0.345126293236252	0	0	2
ENSMUSG00000017466	Timp2	ENSMUST00000155707	10393559	13.65125	1.56702283407103	0.196015168997798	0.697914820232859	21.5584884468183	7.9043858105949	0.377549352843946	-0.0015217897102998	1.64811261701366	19.6236944951668	3.4	2.88748684586302	5.81318120721739	0.152431173509238	8.2174071500378	0.00573129084774937	0.345801426468511	0	0	2
ENSMUSG00000022575	Gsdmd	ENSMUST00000023238	10424731	17.90208025	5.01369197796794	0.409440542604938	1.43284075310935	19.6544117241034	7.970899859637	0.421777079256169	-0.00170051449211999	0.509302281412236	1.28960936021629	NA	1.99497722575776	0.664752434331465	0.371959783239305	15.6168857054898	0.00577176309373436	0.345801426468511	0	0	2
ENSMUSG00000047347	Gm5806	ENSMUST00000051363	10564663	3.651815	1.01059881732318	-0.504029443602678	1.10533618776266	22.8521399109963	8.0574633320839	0.110618343520492	-0.000446145082675547	0.759977932157827	15.2534182264767	NA	1.10357911013261	4.25672370267988	2.06995691205524	7.55290078565061	0.00578147778990044	0.345801426468511	0	0	NA
ENSMUSG00000034648	Lrrn1	ENSMUST00000049285	10540401	6.99625	0.445135021650735	0.332340177637589	0.685941319113786	0.837956699153847	4.37693804667861	0.573614644363024	-0.00227965846973691	2.92657578985216	21.8793085137544	NA	0	5.6060011903485	1.16514562653623	16.675116770312	0.00580277798550392	0.345801426468511	0	0	NA
ENSMUSG00000024085	Man2a1	ENSMUST00000086723	10446376	124.487875	15.6121432910611	0.131381041688093	2.06726873293699	5.46147458276242	12.0010090238027	0.736104077293865	-0.00301683246454767	1.52138221038245	14.8477564544626	7	0.445063237295414	6.48900209371789	0.36806099540338	14.8130199108497	0.00581648549267907	0.345801426468511	0	1	1
ENSMUSG00000037331	Larp1	ENSMUST00000071487	10376312	80.118	13.4637791592851	0.180816169608743	0.748821512162513	20.9254863109358	11.1761120846696	0.816766947143693	-0.00333614074222268	1.44410445271053	23.4938041209427	2.9	1.13467922686013	1.02657848583777	0.917086301699843	18.553582666812	0.00581728270380449	0.345801426468511	0	1	1
ENSMUSG00000024140	Epas1	ENSMUST00000024954	10447317	120.996453	6.72181388214588	0.0582784573118371	1.25829167459965	6.07210273590113	11.0083820743366	0.599974006401124	-0.00244895728058407	0.707777417156845	14.1867684171372	NA	0.366746000642627	6.8280634912529	1.09353905675812	12.1990076786273	0.00582579599787069	0.345801426468511	0	1	NA
ENSMUSG00000016024	Lbp	ENSMUST00000016168	10478048	45.12875	6.72081546856481	0.170268372997473	0.887121419227745	0.0347737020630721	11.4478369554494	0.626715329331823	-0.00256270613814875	1.19113476908676	2.50435507094999	NA	0.95415144401786	21.3914524180428	1.14248154773754	22.6447218961438	0.0059053999960238	0.347852626250243	0	1	2
ENSMUSG00000035576	L3mbtl	ENSMUST00000035751	10478299	18.8505	4.20536050773296	0.318741353774119	3.39913759480003	7.57843216196962	6.60828665769579	0.209040248167713	-0.000838200457289425	0.761866591850766	4.25894455205996	3.1	0.686445814300968	14.0618947936149	0.518122911866277	4.75675867826452	0.0059244564098677	0.347852626250243	0	0	2
ENSMUSG00000072115	Ang	ENSMUST00000069011	NA	0	0	0	1.01747629777625	5.22288994690933	12.4249912700887	0.443464668424795	-0.00182064929705712	1.77800559763482	6.8359894519465	NA	0.330004693803447	7.69725150923278	0.93959582768439	7.21004480211738	0.00592490410738703	0.347852626250243	0	1	NA
ENSMUSG00000010064	Slc38a3	ENSMUST00000010208	10596718	260.84160375	21.5325712442721	0.0843803216548771	1.03716831946836	2.34330140098602	13.4459436159255	0.5578496949644	-0.0022998984361699	1.22516079959715	9.96604494193183	NA	0.698600791415712	8.36735261785473	1.3419956074697	15.4694021131918	0.00592675929801636	0.347852626250243	1	1	NA
ENSMUSG00000021824	Ap3m1	ENSMUST00000154460	10365227	164.13190425	19.9284654922906	0.125751438426596	2.10282112353115	5.64293411514267	11.2526598203038	0.921674557856328	-0.00376582052813985	0.95128587701809	10.5658247239435	12.3	0.778616441145219	7.63899578482192	0.543126278528137	14.5656231296775	0.0059798456255589	0.349242667630977	1	1	1
ENSMUSG00000090134	CR974462.1	ENSMUST00000095347	10450126	38.673	8.44584686399179	0.255809594730237	1.46371028376789	7.95700592226823	9.58486817598602	0.113151377107542	-0.000459190051641606	0.301029995663983	11.1111324329399	NA	2.6272075921357	16.7849867858751	0.202728820025524	NA	0.00599581308218441	0.349242667630977	0	0	2
ENSMUSG00000045775	Slc16a5	ENSMUST00000153466	10382532	36.81231775	4.69283816092033	0.150626491589312	0.796033515003975	13.2016734364957	8.2916956933298	3.06201511583894	-0.01236137449816	1.49056168700637	16.2265839171752	NA	1.60444877578447	16.6656755382027	1.26497393365547	19.4148982345265	0.0060025756165744	0.349242667630977	1	0	3
ENSMUSG00000027359	Slc27a2	ENSMUST00000061491	10475653	146.28725	7.55716045796965	0.0537377457955591	0.542020039489319	4.50525831957339	13.3060442224434	0.384458090929673	-0.00158412717654185	2.27708389226641	10.310981956522	NA	1.0682272251868	14.8051386927149	0.143047409310498	13.1121041173072	0.0060171146382276	0.349242667630977	1	1	NA
ENSMUSG00000051844	B230319C09Rik	ENSMUST00000063376	10539441	74.52375	4.30400102375685	0.0624973868337187	3.12648341416477	20.9403518224484	6.09804221510534	0.17952408582564	-0.000718378068811158	0.903669998103648	20.4120994521704	NA	1.30339524953647	23.1753226912384	0	3.44342817750939	0.00606836107588822	0.350517060985277	0	0	NA
ENSMUSG00000035686	Thrsp	ENSMUST00000043077	10565609	252.846504	47.3635478796835	0.191608135403275	0.605708512587557	13.456800579753	11.3953590240897	3.53888156067434	-0.0144677613088415	1.97033055516448	16.141735937074	NA	0.836720252072487	14.5878449310262	1.26041220667792	14.8401859329715	0.00607252866595024	0.350517060985277	1	1	1
ENSMUSG00000019577	Pdk4	ENSMUST00000019721	10543017	29.05475	7.83749002790434	0.334965593123232	1.48796643422945	22.6175813925901	8.13634757020233	3.80649643159423	-0.0153572191577074	1.32078236553745	23.5906402670734	0.8	1.03881962815289	21.854232172602	0	1.58388680440455	0.00610396417353171	0.351342724157774	1	1	1
ENSMUSG00000033863	Klf9	ENSMUST00000036884	10462091	172.48185725	21.4496938295598	0.128576013449822	1.91204865914268	3.18102555074941	10.2232981765414	1.37264526325517	-0.00558492832343865	0.475884571071229	5.47236204590974	0.5	0	0.527590835020223	0.718173616439336	6.98643184201113	0.00612036912697884	0.351342724157774	1	0	1
ENSMUSG00000027796	Smad9	ENSMUST00000029371	10492091	26.0041835	4.30868883619742	0.211756972286175	0.347474659491508	8.85702406655656	8.26649833684255	1.39690536080766	-0.00563874224289224	0.365099506788762	10.0857366772738	NA	1.98163210490382	11.8046202496513	2.18734795467538	12.6365743259496	0.00613799216026982	0.351391665940256	0	1	NA
ENSMUSG00000042102	Dmgdh	ENSMUST00000048001	10406646	79.739373	8.45432670915484	0.114120400490526	1.24403423913187	18.7648779748332	12.2668875342586	0.0558114834910434	-0.000228986053336877	0.0892190956603623	23.4597843597332	NA	1.06705368298545	15.725896984609	2.28654801264702	17.852654592508	0.00617746562546414	0.35268783991921	0	0	2
ENSMUSG00000078653	Cntd1	ENSMUST00000103107	10381334	46.29570225	3.64563581615472	0.0897081486194978	1.86912561835941	9.1140891000031	4.53602540658032	0.165819369478245	-0.000659416004802875	0.267194362449685	12.7265114523991	NA	1.25483533880111	16.5462893686054	0	NA	0.00621110358483598	0.352960890182104	0	0	NA
ENSMUSG00000030470	Csrp3	ENSMUST00000032658	10563770	4.22856775	0.328132406625073	-0.22973850606422	0.432749941118048	20.5780184011409	7.76087594248216	0.96126893154651	-0.00387235064253522	0.761248721738891	4.32714680884111	NA	0.770512680340045	5.30869841003888	0.94111078382849	5.13309046531348	0.00621593893367042	0.352960890182104	1	1	NA
ENSMUSG00000018752	Tnfsf12-Tnfsf13	ENSMUST00000108649	10387568	21.65775	2.44826646578758	0.15300808804469	1.44097194832808	21.2170418320573	7.6480410073053	0.0469972487037393	-0.000189236472683196	0.327817373470082	6.51452290168903	NA	1.16442646158187	3.85668137822135	0.390339561830966	NA	0.0062442170890968	0.353608326129312	0	0	2
ENSMUSG00000021361	Tmem14c	ENSMUST00000021790	10404731	115.33925	4.73512690563833	0.0431712570940666	0.649019829840266	14.8881978834478	10.1196880222602	0.387826212099025	-0.00157729673018365	0.405192795349763	20.7605803827568	24.2	1.88911292849884	15.536196803648	0.774105831058725	21.4973453855761	0.00628495319889294	0.354032699352651	1	1	NA
ENSMUSG00000075543	Prhoxnb	ENSMUST00000100433	10535776	75.85725	8.56743157617848	0.122042496834735	1.38966047850603	13.0039168290462	10.9897737847612	0.809751755223852	-0.00330497125663846	1.2631047449648	19.2007840793794	NA	1.77418823233656	17.4201046970098	0.193564626411423	20.9118293015565	0.00632668436370961	0.354032699352651	0	0	1
ENSMUSG00000003617	Cp	ENSMUST00000108325	10490989	19.785375	6.1825127944166	0.437590948379679	0.899947952835253	21.6842888420512	12.7019500675196	0.303894360306683	-0.00124906204711061	1.47347567684008	2.29342416288688	14.2	0.66663966358607	17.1794288428647	1.18446540002147	20.6045216970981	0.0063368752204003	0.354032699352651	1	0	2
ENSMUSG00000074909	Ranbp6	ENSMUST00000099525	10466972	42.2299175	0.854813522935705	0.0233727625460479	0	14.885405892686	7.90975815229085	0.575715974028853	-0.00232059096617858	3.48093648346129	14.646218970683	2.2	0.231025784383359	11.9467042347186	1.07889814790829	11.431791143931	0.00633873218016486	0.354032699352651	0	0	NA
ENSMUSG00000028527	Ak3l1	ENSMUST00000106948	10472923	61.647203	1.57096762489206	0.0280578288928379	0.215677240618426	8.00152091910596	11.4451128566066	1.91583093692533	-0.00783395073107654	1.78213293760239	13.5421001840156	1.4	0.61147008327941	11.2632775625781	1.64975571565842	12.8601136199881	0.00634749645131442	0.354032699352651	1	1	3
ENSMUSG00000022437	Samm50	ENSMUST00000023071	10425834	57.865	5.27725966411546	0.101081154832321	0.497444024119865	16.3035303167617	10.9975309875938	0.0764020196959528	-0.000311841835733027	2.2349702621698	14.1245477504284	27.9	1.33060617346282	16.6987530071435	0.107051477707237	10.7764464001108	0.0063530900089055	0.354032699352651	0	1	NA
ENSMUSG00000025485	Ric8	ENSMUST00000026558	10558707	132.900875	8.71752359206013	0.0685102808025292	0.804485757628226	12.4186000273736	7.41456911592391	0.44365727136927	-0.00178472756746618	1.42285654381808	15.0152988462819	4.1	1.90655878902297	13.9946887302676	0.363682730459085	NA	0.00639459926871085	0.354320351844849	1	1	NA
ENSMUSG00000046688	Tifa	ENSMUST00000054483	10495967	32.41175	1.88379907036287	0.0704095088962223	0.269293279373825	23.4769855710362	8.1801749638229	1.02711506030814	-0.00414460408951624	1.73939006179207	2.58875837326211	NA	1.75067863767768	23.4643104449726	1.11794296906131	23.5689397965303	0.00642905255723672	0.354320351844849	0	1	NA
ENSMUSG00000003039	Fam32a	ENSMUST00000003123	10572779	54.683	8.4655556817022	0.172674305762952	1.44843661829362	5.66210153942277	8.49178889628055	0.278496377243866	-0.00112520055800153	0.60990243992237	1.61621666027807	NA	0	11.304029169724	0.668901715418719	17.06058164725	0.00643291176109721	0.354320351844849	0	0	2
ENSMUSG00000037847	Nrk1	ENSMUST00000159572	10461909	134.07425	7.40666496727778	0.0576764925342952	0.892619600765229	13.5373630865858	9.18811159368942	2.37083018423905	-0.00960581842125895	1.15063037522169	13.9889531722428	NA	2.13128410283241	14.0640980445526	0.437143254220413	15.352293771903	0.00644047417699648	0.354320351844849	0	0	3
ENSMUSG00000030701	Plekhb1	ENSMUST00000138830	10565910	13.771625	1.03669893019864	0.127754555497922	0.923165648325435	9.5579541714781	8.4343703538994	0.520326989249295	-0.00210177394169422	2.29694279815958	15.6273114525403	NA	0.683859968644844	14.9867107005501	0.722114673132647	6.90179556307605	0.00648946822196486	0.354320351844849	0	0	NA
ENSMUSG00000052521	Gm9883	ENSMUST00000064449	10462359	111.717414	40.287847278806	0.379857011631632	2.01842937455854	5.84329828258029	6.81033053425759	2.20960472219264	-0.00886716021145654	1.54658829521647	5.78256947811344	NA	0.534597761752342	3.21120852103342	0	21.5753250010335	0.00649181619581903	0.354320351844849	0	0	1
ENSMUSG00000039994	Timeless	ENSMUST00000105242	10367179	33.17875	3.36172999547852	0.122147472178275	1.70659467453433	10.9978208701696	6.43393683267076	0.228287615957484	-0.000914738218250537	1.03927359333442	17.8232576771535	2.5	0.188670295434639	3.9717172640482	0.395209058113141	NA	0.00649231357585759	0.354320351844849	0	0	NA
ENSMUSG00000040467	4921522P10Rik	ENSMUST00000048606	10570005	49.381375	4.47001134820987	0.102231225671192	0.973921112792703	6.55321310425818	5.30953406937407	0.187594420017567	-0.000748310947212013	0.350426505683407	11.9439395201503	NA	0.464614194748173	5.00337813142683	1.3762860176446	12.7305760543721	0.00649353386667409	0.354320351844849	0	0	NA
ENSMUSG00000009614	Sardh	ENSMUST00000102886	10481186	216.808322	13.6538786504795	0.0646639059436358	1.34245052656825	16.6775514396187	12.4911095673238	0.116621216009974	-0.000478919746226745	0.831540134442615	20.2070712582576	NA	0.259321877415071	13.0483923853972	0.301768496063934	13.5319747001845	0.00651107028128175	0.354354430139471	0	0	NA
ENSMUSG00000029622	Arpc1b	ENSMUST00000141602	NA	0	0	0	2.87372151514101	2.97163589106932	10.2794438022863	0.116365664912809	-0.000473569109208664	0.437573394630622	15.0844390205406	7.5	1.21850401801797	4.92514655800778	0.149492278837722	1.87032723365223	0.00655416091158512	0.355775475597003	0	1	NA
ENSMUSG00000067872	Ccdc87	ENSMUST00000088653	10460466	63.740998	3.64606519003761	0.0627721259987713	0.450685289794061	9.34935269556046	4.67336149909828	0.109480377368683	-0.000435609921899663	0.0571904726923628	12.6456612377484	NA	2.03510355878782	17.0008709319658	0.880046949877777	17.1571563186638	0.00657255514633477	0.355852061966802	0	0	NA
ENSMUSG00000029001	Fbxo44	ENSMUST00000105705	10518484	22.63	4.68181129478752	0.275836392593724	1.09449574946456	19.5452746825296	7.08154483517354	0.724105282276472	-0.00290900601081182	1.13671367900373	20.9678246659622	NA	1.06942309197854	21.5832827294361	0.443348930281745	12.6026584624863	0.00659857625956561	0.356340124656387	0	0	2
ENSMUSG00000025076	Casp7	ENSMUST00000026062	10464128	25.882	3.1938312807661	0.157913882063665	0.43417928339008	17.9234631273428	8.92263256203938	0.141762609418528	-0.000573757972608007	1.38666924857051	10.2657061829819	NA	1.32189402405879	5.97834615708968	0.442387223018913	7.36928262523716	0.00662844774607942	0.356596234316847	0	0	2
ENSMUSG00000054021	Sirt5	ENSMUST00000066804	10404815	24.54175	2.53116412199999	0.134031140835498	0.768549605297075	22.5258519782394	7.52955714744111	0.117623139098811	-0.00047338885763812	0.358634086186591	13.4329479702381	NA	1.10446767264918	18.0068324768482	1.83784592569264	5.88479828177769	0.00668262789481089	0.356596234316847	1	0	NA
ENSMUSG00000029003	Mad2l2	ENSMUST00000132698	10510286	37.1325	7.49911499778474	0.238251347001	0.457042498169399	20.1211273187556	9.15110031398757	1.3746234722933	-0.00556868381443789	0.693311242043551	0.642410947777094	NA	0.897335593663644	22.3748107830175	0.561017667010361	2.36145067374628	0.0066875440848261	0.356596234316847	1	1	1
ENSMUSG00000030555	Ttc23	ENSMUST00000107470	10554081	36.27325	6.66166550590016	0.217584903206306	0.987913013247617	11.4928101698819	8.560461850501	1.31993512955533	-0.00533437436646784	0.671108615983584	15.0876066880985	NA	0.625637116337254	15.7581336238173	2.34443908360809	14.831228683062	0.00676763865655594	0.356596234316847	1	1	1
ENSMUSG00000052712	BC004004	ENSMUST00000064709	10443482	48.5895065	4.47074728675668	0.104133964532877	0.652331343751386	19.4175706680022	8.86006386383552	1.15302552970695	-0.00466547636020947	1.28060479152235	1.94997048525058	23.3	0.855637512010131	1.82055547491818	0.750501084597901	0.0598043929608676	0.00676914064705148	0.356596234316847	1	1	1
ENSMUSG00000009646	Pla2g12b	ENSMUST00000009790	10363372	45.595302	2.24869298800086	0.0563039655934621	0.821298945052693	23.9633472590462	10.3691030288062	0.854728416613689	-0.00347972680616774	0.538873197204012	2.36535555483819	NA	2.21674013479423	22.8455678244264	1.23567684586603	1.69238491696809	0.00677382386945958	0.356596234316847	1	1	NA
ENSMUSG00000031722	Hp	ENSMUST00000074898	10581605	106.502334	18.7689284080513	0.18611571341111	0.606126467380142	9.67335254126828	13.0559569796389	0.353118592134612	-0.00145349763568814	0.430161530142265	0.556080919458161	NA	1.74909138476576	14.9033324367038	1.57239634769277	7.86648899172979	0.00677674565722619	0.356596234316847	0	0	NA
ENSMUSG00000003199	Mpnd	ENSMUST00000149441	10446013	105.554	12.1826989107504	0.121952422356257	0.90977231132705	15.5168118864095	8.77442671601163	0.25591230506269	-0.00103513686575103	1.15724439783195	21.3434328726172	NA	0.664875066606906	16.9515494108394	1.18908183477018	18.5381735241587	0.00678560116124215	0.356596234316847	0	0	2
ENSMUSG00000029649	Pomp	ENSMUST00000031654	10527598	83.85825	5.14952811551699	0.0658495678510133	3.09827223570301	1.35336470988206	9.27335273452478	0.270560607201807	-0.00109660067204126	0.151367639309501	23.7884085431843	NA	0.482712214276511	17.298363727361	1.21352393705733	1.39021778541287	0.00679773801916	0.356596234316847	0	0	NA
ENSMUSG00000014496	Ankrd28	ENSMUST00000014640	10418766	55.562922	5.26532629502522	0.105504731836374	2.51017794803605	17.4248774282729	9.6774674135507	0.46829631519061	-0.00190115094333182	0.570575758741634	13.440162905762	2.8	0.81366063831397	21.7551227358317	0.338136795841243	16.3359309400526	0.00682125045543867	0.356596234316847	1	0	NA
ENSMUSG00000041798	Gck	ENSMUST00000109822	10384051	144.26375	30.1948044547816	0.217844893584027	1.02080410618702	15.806703076878	9.6820130782544	2.51689031216989	-0.0102180532718039	0.940566865399732	16.9238112197761	NA	1.28337490490158	16.9131403325546	1.22186709756447	15.8728571433315	0.00682530891519634	0.356596234316847	1	1	1
ENSMUSG00000037580	Gch1	ENSMUST00000089959	10419288	83.277	6.6453428993544	0.0856136359330522	0.88387339204962	5.28761867641841	9.50324754820549	1.67697214637906	-0.00680322206965793	1.03400001954343	6.55957025342263	2.3	0.811830040037645	4.54392137100301	0.607498923862972	9.09150342071732	0.00683130612603673	0.356596234316847	1	1	3
ENSMUSG00000021876	Rnase4	ENSMUST00000022428	10414537	76.454049	25.2669700552441	0.356892248969553	0.928302815031062	4.75680418403456	12.4249912700887	0.443464668424795	-0.00182064929705712	1.77800559763482	6.8359894519465	10.1	0.399758516736627	6.94074678761943	0.910956097298353	8.00127762728913	0.00684111108829262	0.356596234316847	1	0	2
ENSMUSG00000067700	Gm5862	ENSMUST00000072286	10528815	5.1913405	0.368750836528204	-0.792137368510184	0.317414266849896	8.46773355224131	5.05104160383514	0.579945969733046	-0.0023110116632463	1.85611457601557	11.855857931493	NA	0.645674134769321	18.420013995311	1.50007373088338	13.5356279017784	0.0068415828852848	0.356596234316847	0	0	NA
ENSMUSG00000022181	C6	ENSMUST00000162350	10422635	15.74368725	2.65346255467503	0.263062009110441	2.26899248018321	10.2708471684842	11.6256703346785	0.412077090778906	-0.00168625359031474	0.271979938253398	1.21967108710702	NA	1.19994397896436	13.3722327578945	0.586053675570762	19.9139690175982	0.0069332288061783	0.357121689472072	0	0	2
ENSMUSG00000031171	Ftsj1	ENSMUST00000115594	10603508	14.649125	1.85133175460937	0.205880339457624	0.575048746689928	13.0379125560312	9.20716359369244	0.416421503682096	-0.00168733221654992	0.503010262235425	16.8261744074702	16.4	0.450080506354765	12.0826052266485	2.77246356451947	16.6811493011616	0.00693404887141323	0.357121689472072	1	0	NA
ENSMUSG00000052406	Rexo4	ENSMUST00000114020	10481155	54.36675	1.94941755724627	0.0400209757629373	0.265175911972736	12.7167650323058	9.03328492619096	0.7852851300562	-0.00317972051343643	1.08017281854812	15.8939868237317	2.7	0.594453119618443	13.5796804519735	2.02226109184612	NA	0.00697724932153619	0.357121689472072	0	1	NA
ENSMUSG00000000154	Slc22a18	ENSMUST00000052348	10559297	25.35825	2.60709180649627	0.13233030996949	1.4121368166822	21.5535191392907	11.1214770821001	0.160621383858464	-0.000655922707898377	0.301029995663977	23.5659587487533	NA	1.97107216373441	22.8651785446709	0.434308279566746	6.72621469921466	0.00698951790657406	0.357121689472072	0	0	2
ENSMUSG00000046079	Lrrc8d	ENSMUST00000120847	10523772	47.3225	6.10866851285941	0.146611636585159	0.548849410339144	19.4617850802175	9.255060320361	0.987673319418917	-0.00400281084062458	1.11677760230771	1.06260670840511	3.7	1.84948022763065	0.24285079195848	0.67506523298382	5.12653723691741	0.00699479558519323	0.357121689472072	1	1	1
ENSMUSG00000030671	Pde3b	ENSMUST00000032909	10556528	60.800875	5.19170136642363	0.0941480380966932	1.13112115236865	17.6143769082857	10.35874335066	0.39881097078316	-0.0016235504419051	2.16236674783819	15.3876016361826	NA	0.641027323323442	1.67418942759834	0.524569078009843	16.9754949137319	0.00699612937306613	0.357121689472072	0	1	NA
ENSMUSG00000021097	Clmn	ENSMUST00000077761	10402473	36.1	11.4196389172338	0.375113630201746	1.11174944936704	6.97896005549857	9.95068710564275	1.47999892419114	-0.00601505001896343	0.762769419270955	10.0155961485782	NA	0.677765513304549	6.42497135916204	0.871158819371697	12.0339165689704	0.00699675597171063	0.357121689472072	1	1	1
ENSMUSG00000038754	Elovl3	ENSMUST00000043739	10463551	95.8024385	32.0762571614258	0.355827270166538	1.03579014366014	23.645759341421	11.9838085603344	4.32959820652209	-0.0177430775432482	1.02232662795205	0.206902478627217	NA	1.03713927855543	23.0216381890678	0.930166710011788	20.7039802537548	0.0070085381586717	0.357121689472072	1	1	1
ENSMUSG00000068101	Cenpm	ENSMUST00000089155	10430825	7.2747665	0.707143954242876	0.437071883237802	1.25808122640488	1.38670384774786	7.79217799102675	0.684075475552923	-0.00275605929747126	1.15360415079802	3.10910053374555	NA	1.27923185820291	23.0235991078539	0.812515153430312	4.24958744321843	0.00702096864037148	0.357121689472072	0	0	NA
ENSMUSG00000021591	Glrx	ENSMUST00000022082	10406270	41.7715	5.42956188379873	0.150342382459128	0.648764489979987	7.96229231445673	10.1846299163332	1.10672311457285	-0.00450225351732953	1.62882191631237	16.1624338632071	1.7	0.85555002324439	13.5556985220232	0.110400534940496	16.3414267314511	0.00702774188645393	0.357121689472072	1	1	1
ENSMUSG00000058056	Palld	ENSMUST00000121200	10578829	65.67625	9.0263025756674	0.150389760889771	0.992007742869685	17.1016786947047	7.753598591831	1.2881472965926	-0.00518898678605461	0.708222538307855	18.5311974997464	0.8	0.301464828448539	9.03437791002322	2.09150795934372	18.6985849850625	0.00703914750880378	0.357121689472072	0	0	1
ENSMUSG00000079012	Serpina3m	ENSMUST00000055089	10608675	281.7761565	38.4699095747929	0.139323507126247	0.940510667059358	9.91891276164974	12.5633731807174	0.685813323951527	-0.00281721503009753	0.614260157912453	17.2659831616874	NA	1.10994252372042	16.7581275762214	1.03998486149392	0.295459644096664	0.00705991330337899	0.357310056632126	1	0	2
ENSMUSG00000075703	Ept1	ENSMUST00000145167	10520483	83.61875	4.3496363856649	0.0557918242468671	0.69823316467451	20.36474680305	10.8677973821514	0.907530452908018	-0.0037022082093507	1.03741715985625	0.473204279841035	NA	0.911235591400687	21.5966105582108	1.50285528531301	22.9614031167428	0.00713566026376233	0.359511330702803	0	0	1
ENSMUSG00000004038	Gstm3	ENSMUST00000004136	10362511	13.442	3.90086105879202	0.501064615076432	1.63786448701168	21.2515656986874	12.3903550595118	0.315098848581994	-0.00129345801829386	0.458607606878805	4.62553822782735	NA	0.989223961907038	22.2094174962751	0.815591610526956	0.759941511906904	0.0071572834099982	0.359511330702803	0	0	2
ENSMUSG00000020044	Timp3	ENSMUST00000020234	10365482	13.24475	1.06834711704577	0.14079623022948	0.341049806309108	8.27795854721385	9.4879106403823	1.4210846653332	-0.0057647666247317	1.35312937742667	15.1275958294364	1.8	0.576780089434116	10.029186443049	2.36261799941105	11.148088986647	0.00716688611117041	0.359511330702803	1	1	1
ENSMUSG00000020903	Stx8	ENSMUST00000021285	10377255	16.682625	1.50717749970765	0.136695885830771	0.834807845188649	21.4761326032845	8.4992468673586	0.291349253473769	-0.00117716511883755	0.736265459902536	4.4331354858635	NA	0.314926188177733	6.82745105182161	0.737416311197119	6.71943061972933	0.00717203914636432	0.359511330702803	1	1	NA
ENSMUSG00000069922	Es31	ENSMUST00000093222	10574598	115.6094335	13.32018810981	0.121144844446643	1.21849784953078	17.0247761355756	13.5415567886084	0.13272949564033	-0.000547431938778092	0.485007900094336	3.2810359270474	NA	1.4710153758598	16.0064423755536	0.500890667222704	8.36142995706349	0.00725262914592245	0.362683385428432	0	0	2
ENSMUSG00000057315	Arhgap24	ENSMUST00000112854	10523579	12.333875	3.03008155057335	0.453807418577064	1.93135373806958	20.3540354562905	7.26566436117961	0.984218400186927	-0.00395690606067383	0.961760222595905	23.7968443310269	2.2	1.22685208304731	21.0434294059281	0	4.86447162537496	0.00731872931291823	0.365117464984704	1	1	2
ENSMUSG00000027513	Pck1	ENSMUST00000029017	10479047	356.5044765	50.1036069291148	0.142807315060954	1.49161588456473	6.4262294559987	12.5788772056124	1.55568919771938	-0.00639093756474635	0.601014762704794	6.70181442574001	NA	0.240392301240039	14.664262462042	0.727130061538685	18.2835530807713	0.00738171796222725	0.366950455261117	1	1	1
ENSMUSG00000031101	Sash3	ENSMUST00000033427	10599487	6.49125	1.3342713601438	1.59908695523926	2.25696524823797	20.0871726511531	6.21473613421407	0.439777680916319	-0.0017606230011736	0.583878640919686	1.47489846984612	NA	0.644528218730203	2.78768456320022	1.41899460785072	3.33262315695134	0.00739049740467672	0.366950455261117	0	0	NA
ENSMUSG00000036099	Vezt	ENSMUST00000047711	10372005	69.55638475	4.05878756924806	0.0635182690304088	1.32336108787803	4.59619126737728	7.25966591453514	0.394572459098171	-0.00158628258078402	0.318939409058711	5.67982965637064	NA	0.600488861314822	4.48221387958907	0.94093731863745	6.93545328333839	0.00744232921777237	0.367513433187698	1	0	NA
ENSMUSG00000027947	Il6ra	ENSMUST00000029559	10499655	103.143074	13.6544835108647	0.140065781048953	1.32424007694785	7.256029937257	9.98930103529958	1.13058684053872	-0.00459568159147804	0.552024669114085	12.6880423656124	0.6	1.503144498022	14.1103135117379	0.747980022693234	16.0755175820481	0.00744338160104018	0.367513433187698	1	0	1
ENSMUSG00000061477	Rps7	ENSMUST00000074267	10461389	70.2247715	5.64463338842411	0.087421642648381	1.26755704202509	16.4392150804109	8.82595960470448	0.462913508438698	-0.00187282413516556	2.17460628291171	13.7298141752614	8.3	0.729202547844173	15.48140696094	0.323351139468872	16.8005857602246	0.00745445564381099	0.367513433187698	0	0	NA
ENSMUSG00000021054	Sgpp1	ENSMUST00000110428	10401028	44.61275	0.905885857876145	0.023254140109571	0	6.61241397763675	10.612367717704	0.213619403906145	-0.000870538592019974	2.93049545742351	22.6913330669923	5.2	0.351236377043523	20.1793982015686	0.71367886987153	23.551601942834	0.00748638930667426	0.3678561163906	0	0	NA
ENSMUSG00000063779	Chi3l4	ENSMUST00000082219	10501026	2.61275	0.184751014882192	-0.0606914217583056	0.45326456134288	7.88311505462664	2.89846143535999	0.289318498470641	-0.00114309261062335	0.646080506226045	19.4490725872255	NA	0.319290214317864	12.2692204506	3.45062174046091	16.6426461626501	0.00751008990335524	0.3678561163906	0	0	NA
ENSMUSG00000058240	Cryzl1	ENSMUST00000114023	10440964	66.9605	6.99154172911812	0.114047731477051	2.10444602519827	21.4610959712523	7.93560601679847	0.0262649727125338	-0.000105879656047342	0.0306105177918713	18.4441894265482	19.6	1.84646952005094	23.4680022526383	0.5963243414154	23.0930157794548	0.0075248484745085	0.3678561163906	1	0	2
ENSMUSG00000030483	Cyp2b10	ENSMUST00000072438	10551197	14.1715	4.0614846731214	0.476999841464839	1.5435824485572	17.149922470654	8.82267537201365	3.30631181997848	-0.013376274805768	1.87028035324364	19.2652137764631	NA	0.68272617644093	18.5370625477249	0.720366030581853	19.0039872125611	0.00753163145762265	0.3678561163906	1	1	1
ENSMUSG00000056698	Elmod3	ENSMUST00000114069	10545436	123.0675	10.3045098500608	0.0877646978618738	1.7165148955461	14.5288243416192	8.90362999304784	0.748173739499204	-0.00302786212309858	0.757832584395207	17.2082815629743	NA	0.738684760267954	14.9548270239268	0.0503636485585331	17.9888654271261	0.00758509266689487	0.368111776884559	0	1	NA
ENSMUSG00000041921	Metapl1	ENSMUST00000037210	10472794	30.2596355	3.61848412413406	0.147076222289275	0.638280923429295	19.7437238918293	8.29094545067137	0.218431808438774	-0.000881807929210256	0.210018175197329	2.01936145070932	NA	1.92240221318296	16.5386935874482	1.01884107037164	4.0442363938116	0.00759140870352881	0.368111776884559	0	0	NA
ENSMUSG00000051452	Gm11437	ENSMUST00000050771	10389261	16.911125	2.18002297507962	0.193706284788047	1.18644928668995	21.7669790103596	9.1606347612373	1.93605772646983	-0.00784339128646326	1.31073392292002	21.7446489385721	NA	1.34375330611707	19.4855356067696	0.630770753122115	23.3699553579838	0.00759434055518413	0.368111776884559	0	0	1
ENSMUSG00000015357	Clpx	ENSMUST00000113824	10586368	140.0110585	32.0259256943659	0.238369360103184	1.53943323730476	22.4447292558562	10.2387253036557	3.3441144247556	-0.0136071658518515	1.07745762182932	23.8047059811577	6	0.361025871646043	5.30817742479193	0.627908181853722	19.6718916923239	0.0076087452715326	0.368111776884559	1	1	1
ENSMUSG00000074254	Cyp2a4	ENSMUST00000098657	10551226	21.979	9.82546285169304	0.601971272765253	0.80470728460114	7.67047080511654	12.9654814354442	1.56640989875132	-0.00644521571669351	1.44696190093245	14.4427536198895	NA	0.810744260961078	11.5783237332759	1.29644304986866	13.9854618340421	0.0076247082120889	0.368111776884559	1	1	2
ENSMUSG00000080717	B230307C23Rik	ENSMUST00000122450	10437236	34.7185	3.39036662802299	0.116661205532855	2.68322594726318	17.2495063159683	7.56611287979212	0.623179807607134	-0.00250843318852714	1.12183912219943	21.3855249777605	NA	0.407204684095939	16.3731967665984	0.224174610782913	12.8518004505957	0.00764325665741155	0.368158981017803	0	0	NA
ENSMUSG00000026032	Ndufb3	ENSMUST00000027193	10346544	53.2441735	5.70830148980213	0.11995425629573	1.86683668155888	11.8979226605349	8.02799835092875	0.440436028186205	-0.00177615224806512	0.82375968447855	14.5252237102016	24.9	0.774524831752346	10.0046147975802	0.599013337715231	12.9882948922675	0.00772426896664227	0.370102345189277	0	0	2
ENSMUSG00000051483	Cbr1	ENSMUST00000039659	10436967	53.60475	8.33605799748898	0.173856597187599	0.722452112118779	8.42998613167688	9.86406633755242	0.848501976644814	-0.0034472901376865	2.1585199536262	16.7562906687641	19.6	0.934117510589438	13.7042483812849	0.988497502630696	14.9827106122137	0.00772694970494027	0.370102345189277	0	0	1
ENSMUSG00000031645	F11	ENSMUST00000034064	10578427	30.113	8.71407315782924	0.356314247008786	0.793738751043263	4.01685608190988	10.0218973177664	0.96844373013033	-0.0039371135868196	1.87537343557613	4.58699816447461	NA	0	3.41459322530448	1.20324931571774	6.63477616286006	0.00774054548140491	0.370102345189277	1	0	2
ENSMUSG00000079177	4930417G10Rik	ENSMUST00000111154	10399290	6.443	0.799178797266294	1.01657841023787	0.506638390453885	18.6012662235061	4.48942145428808	0.425493042474446	-0.00169175008436917	1.35173588708438	18.8937748052707	NA	0.328220853316868	11.3720919325963	0.295197954225912	6.74424720749636	0.00775425617038574	0.370102345189277	0	1	NA
ENSMUSG00000079109	Pms2	ENSMUST00000085710	10527268	28.97275	1.29910481197631	0.0557175596373142	0.647372806215989	11.9524336176952	6.07485786755634	0.146265990212522	-0.000585239199884144	0.44662092104893	10.4959676555417	NA	0.605856276091918	18.501161367723	3.49330603048879	6.04693202784693	0.00782822788876437	0.372191445331549	0	0	NA
ENSMUSG00000029287	Tgfbr3	ENSMUST00000031224	10532085	20.932214	3.2943455553108	0.215664024227077	1.23772066030757	8.40585874209266	8.11821258110815	0.753458499276829	-0.00303958797103383	0.41731569190924	10.5456842480577	2.5	1.99180093926687	10.0282538956715	0.639425314580817	11.3363854770601	0.0078335525887087	0.372191445331549	0	1	2
ENSMUSG00000008690	Ncaph2	ENSMUST00000036987	10426225	40.42325	2.05098197517677	0.0589932298388113	1.66537304989638	3.59785280555367	9.41879638716183	2.10340408568411	-0.00853026935900072	0.968884773640573	1.21704976289791	NA	0	19.5030852038833	0.744908665093306	NA	0.00787846563314469	0.373478485093395	0	0	NA
ENSMUSG00000035173	A630007B06Rik	ENSMUST00000118592	10468653	22.243684	2.34984359678596	0.141669241930578	1.91249717363238	5.69982162754742	6.72620965159969	0.336508009566559	-0.00134995343512142	0.599785307446074	2.85003687806995	0.4	0	2.31034935269614	0.062842066221047	20.1613637119918	0.00789935210266918	0.373623306111122	0	0	2
ENSMUSG00000055839	Tceb2	ENSMUST00000069579	10448380	20.074	1.0838439693978	0.0751774302732316	0.278415312694695	11.2398667247429	10.9776832031888	0.327575718514962	-0.0013369219702	1.73081234674073	20.7217678579777	16	1.82325514125434	16.962741972284	1.35302684899902	17.0689977666756	0.00792493065708712	0.373988901031411	0	0	NA
ENSMUSG00000090020	AC165091.3	ENSMUST00000038611	NA	0	0	0	0	19.2297062342181	8.18343927146402	0.682528659653754	-0.00275416888059153	1.15255500376595	15.5518743618594	NA	1.17451490579911	2.03193057316498	0.0406943086474865	7.49334817925106	0.0079754683908112	0.374846754172647	0	0	NA
ENSMUSG00000021048	Mthfd1	ENSMUST00000021443	10396610	102.4709775	4.10185735107429	0.0423683778084804	0.484774076786473	14.6980992244555	11.1538539478328	0.382911690546329	-0.00156388694173992	0.98603516944294	2.22569716031456	13.4	1.29921138291048	18.3241814733733	0.379866309328322	16.9729885806292	0.00800892570401917	0.374846754172647	0	0	NA
ENSMUSG00000090150	Acad11	ENSMUST00000120854	10588357	59.74475	4.79847050501511	0.0887161616926108	0.92938891224543	7.61994871517089	11.9650872435386	0.481540329123091	-0.00197324359733581	3.03230804742976	12.9836712552332	NA	0.399347768663851	10.1220547215666	0.165368396093883	13.9442750462005	0.00803357534414638	0.374846754172647	1	0	NA
ENSMUSG00000045684	Lcn6	ENSMUST00000114199	10470158	7.32475	1.02373913303146	0.613790839577285	4.15708438162356	10.8224016151695	5.12482379682299	0.416874262487419	-0.00166167999878076	0.230246122167765	18.3971820361114	NA	0.469539859543325	14.3265201083785	0.318754832550244	NA	0.00805162745931763	0.374846754172647	0	0	NA
ENSMUSG00000029016	Clcn6	ENSMUST00000137724	10518428	46.7053625	9.35001566894576	0.227779670137712	1.59276208146281	21.0963533358223	7.32265266478377	0.732769482361928	-0.00294666760046365	0.642879407878077	22.6420075666693	1.8	1.36875607006294	20.9210011624505	0.65230519204379	2.96204463746187	0.00806748683733344	0.374846754172647	0	1	1
ENSMUSG00000063605	Ccdc102a	ENSMUST00000162020	NA	0	0	0	0	18.0373080595421	6.06586990685822	0.210892296672663	-0.00084379150856296	4.37887820193188	5.9781496134854	2.8	0.646201538033267	7.38891342802334	0.147838543758813	5.7128798846856	0.00808665961383185	0.374846754172647	0	0	NA
ENSMUSG00000035891	Cerk	ENSMUST00000044332	10431266	14.86996675	0.481804802778639	0.0522955518834805	0.164419261389798	6.66707525708523	7.00699541895571	0.39823847079085	-0.00159939622183734	1.04628540939106	23.6361183313183	NA	2.37254998556586	2.44977531669083	0.505249888001841	3.22589160037759	0.00808756771494322	0.374846754172647	0	0	NA
ENSMUSG00000021638	Ocln	ENSMUST00000069756	10411668	60.19675	8.5357095377303	0.156503957704225	1.07114615986149	2.50640476332705	8.3480710421868	1.62029299191239	-0.00654262213394026	1.37709682259358	3.67425962887207	NA	1.2159486527726	3.61524664258729	0.50886475024442	10.1934315411343	0.00808861984381306	0.374846754172647	1	1	1
ENSMUSG00000073419	Cyp21a2-ps	ENSMUST00000047263	10450237	40.034884	1.53886667354778	0.044763085165608	0.0572317517135271	0.333598273657432	7.16046838604063	1.08398636880433	-0.00435616624807824	0.626878532985402	0.115058637079464	NA	4.48656417516154	20.1645992687487	0	NA	0.00811580873466319	0.374846754172647	0	0	NA
ENSMUSG00000026994	Galnt3	ENSMUST00000028378	10483249	7.856471	0.807716167407215	0.367207681620361	0.410025000982707	20.74026324525	5.51136087068088	0.134128324461422	-0.00053546669792148	0.707321927188658	19.5543760478036	NA	1.48897751825692	2.23152456824716	1.71727962795539	0.0155203160563244	0.00813697052093205	0.374846754172647	0	0	NA
ENSMUSG00000030083	Abtb1	ENSMUST00000032169	10546137	44.05077475	3.21529520783826	0.0837449045558073	1.42280233729391	3.16906733698358	8.36505884498379	1.21428566646467	-0.00490353122544425	1.08185776476302	5.64092696112778	NA	1.4107599746786	3.19829638126266	0.288319146219433	17.1478689092864	0.00814356337050904	0.374846754172647	1	1	1
ENSMUSG00000044206	Vsig4	ENSMUST00000050707	10605848	3.22710675	0.42325145970872	-0.174195656049505	0.841049058167392	21.4444270501257	10.2524318270958	1.05114044161106	-0.00427731777541536	1.51585638519711	22.7216672830067	NA	0.460744538692597	8.26865595399898	1.13840430515048	23.2416807434089	0.00815778742436535	0.374846754172647	0	1	NA
ENSMUSG00000073563	Csnk1g3	ENSMUST00000069597	10455769	67.0745	8.02905360238677	0.130728775163454	1.74637705943985	6.01589644542919	8.3532625297687	0.9695436006443	-0.00391502674555058	2.0460435898535	14.8100795873628	8.3	0.67135124362785	3.7849126500057	0.70038123949094	16.9277899465303	0.00820109597406882	0.375225295636962	1	1	1
ENSMUSG00000030088	Aldh1l1	ENSMUST00000130418	10540034	274.878	22.7127053265347	0.0843644924815194	2.13861490614935	18.1670789208844	12.6450305292766	0.1269200339158	-0.000521542807166996	0.575195273295977	0.716593983089517	NA	0.118646277421015	8.99285026351778	0.233150791722712	17.2859409486046	0.008201841521583	0.375225295636962	1	0	NA
ENSMUSG00000047843	Bri3	ENSMUST00000056578	10527327	56.9531465	14.4483617357717	0.281664835836721	0.988402089581716	6.96271970940177	8.11263055318111	0.784022429597858	-0.00316281717518512	1.61534163625882	10.4649865437009	4.1	0.647933952979573	5.6593644022852	0.887199512378471	9.84705371149803	0.0082216855655383	0.375313676807677	1	0	2
ENSMUSG00000040713	Creg1	ENSMUST00000111432	10351347	105.650094	4.87133228212118	0.0487166161860103	1.94122690972873	22.5271594736242	12.4800418120055	0.199498574480148	-0.000819228846639904	0.37670250289376	5.24166848715766	16.2	0.327442886895125	19.6538799133555	0.703764294095373	20.4810689123703	0.00824283491809729	0.375461130519331	0	1	NA
ENSMUSG00000040415	Dtx3	ENSMUST00000144322	NA	0	0	0	0.702372546398905	19.261627172878	6.30355395916522	0.414478228144422	-0.00165992842395778	0.902289321258431	1.17460134933367	5.9	2.64416232683895	2.55303828747794	0	NA	0.00829156574465737	0.376315087644651	0	0	NA
ENSMUSG00000027999	Pla2g12a	ENSMUST00000029629	10496015	21.28394675	3.6474248751916	0.233403934549765	1.14177673889978	4.01789769952165	6.91200536017526	0.848003764360346	-0.00340443450751827	1.2679656499589	10.7534419028311	NA	0.5753906578293	7.03125349830809	1.48250253656162	9.19839082888233	0.00829750252908075	0.376315087644651	1	1	1
ENSMUSG00000022507	1810013L24Rik	ENSMUST00000023150	10433472	100.39363175	4.48151332223369	0.047304895104857	2.65254878675029	3.4981920050556	9.15171207395603	0.880276511449178	-0.00356606285927699	0.545975972511861	6.88882449499163	0.9	0.684167847108142	21.6289469352822	0	13.680429952374	0.00834637095400632	0.377337908003513	1	0	NA
ENSMUSG00000025153	Fasn	ENSMUST00000055655	10393970	276.63832025	28.5789136571567	0.10546445880215	1.90204905693713	18.2970185268962	11.9752652758081	1.68968928819154	-0.00692425417489461	1.03369163783813	17.1541745506754	2.3	0.752628753222081	7.42214725030844	0	NA	0.00837508618475122	0.377337908003513	0	1	1
ENSMUSG00000044359	P2ry4	ENSMUST00000053373	10605938	10.4335195	2.33496213023472	0.488826829551554	2.30012145762813	18.2599566899537	9.13687869500036	0.918026936458081	-0.00371876905551987	0.699369186852672	0.696594761488228	NA	1.06327013449664	19.1326949444074	0.224788083824911	3.33097097476139	0.00838289297732881	0.377337908003513	0	0	NA
ENSMUSG00000028128	F3	ENSMUST00000029771	10495675	55.94150825	5.10621721468721	0.101546233461916	1.75661519741718	13.465119271751	6.89509576770824	0.841275306273966	-0.00337719286927194	0.824333369702342	11.0701532913062	1.1	2.28419332773244	10.660898077187	0.284406617884674	10.9089282411281	0.00839520839340683	0.377337908003513	1	0	NA
ENSMUSG00000002580	1810046J19Rik	ENSMUST00000002655	10390635	40.2215	1.94902866833713	0.0563879254659656	0.864433133279019	21.4314532533839	10.2769925446621	0.290607463935811	-0.00118266281592956	2.77297841468549	23.4675870680742	21	0.0659459776584973	20.1605656244105	1.44342299273731	2.59696260550058	0.00843248856123425	0.377337908003513	1	0	NA
ENSMUSG00000006356	Crip2	ENSMUST00000084882	10398996	51.631	8.15652990324317	0.177415583695823	1.25081007526162	20.7582220009419	9.80519108932186	1.89158444164667	-0.00768328320981356	1.67328317016267	21.7276896067902	3.8	0.791669083340178	20.778801002558	0.464672257047753	21.9051324944143	0.00844429950357347	0.377337908003513	1	1	1
ENSMUSG00000030747	Dgat2	ENSMUST00000033001	10565775	267.80530275	7.68997816838309	0.0293344408954921	0	6.86257200560445	12.6332811042755	0.593964834090338	-0.00244061651809027	1.73392137097376	12.9855093963741	3.5	0.62076106201749	10.6946863550008	1.89399531711143	9.80445978431368	0.00847160404608868	0.377337908003513	0	1	NA
ENSMUSG00000031987	Egln1	ENSMUST00000034469	10582712	40.48275	0.199800056306299	0.00573711176699271	0	16.734411353369	8.1343715893967	0.458663847342136	-0.00185045361183493	3.49509024427235	16.9353067604622	7.6	0.525396420327219	16.7644314204018	0.580783686242675	7.51594253077157	0.0084879122037413	0.377337908003513	0	1	NA
ENSMUSG00000066682	Pilrb2	ENSMUST00000085889	10534940	9.59020175	0.739596007662333	0.188032206045076	1.4277310041884	10.3677777468072	6.15271652814372	0.485607865518784	-0.00194361875290705	0.359320318441276	1.18397255553412	NA	2.31710274389714	23.5294877523467	1.03428059323251	4.8598132835412	0.00854585041011334	0.377337908003513	0	0	NA
ENSMUSG00000030871	Ears2	ENSMUST00000033159	10567645	46.356	1.30301580477752	0.0320158023159802	0.573420016374075	15.2441061517186	7.74698665712474	0.446119759346482	-0.00179703663347008	0.727272248419089	18.1003241919608	NA	1.55462905963175	20.0647337511802	0.946306602773494	3.44648041170387	0.00855585407624802	0.377337908003513	0	1	NA
ENSMUSG00000070985	Acnat1	ENSMUST00000107697	10512892	33.52325	3.41787140447092	0.122652080128039	0.763824891725554	23.6064548868777	12.1913320364462	1.00100795614433	-0.00410571110742447	1.4136995682912	23.4570229547641	NA	1.67444548972917	20.681182084881	0.677138086213736	6.91277631932531	0.0085708349883981	0.377337908003513	0	0	1
ENSMUSG00000026773	Pfkfb3	ENSMUST00000100411	10480035	72.514939	24.4528104547457	0.365742012293585	0.892383274086137	10.15542305284	7.5184043760982	2.71350308508262	-0.0109203382981721	0.862658191876018	12.459685868654	NA	1.37382734158707	12.530761461997	1.30848105612987	14.953701428449	0.00858113425815041	0.377337908003513	1	1	1
ENSMUSG00000045690	Wdr89	ENSMUST00000062370	10401023	115.342129	8.24337307994373	0.0751547835267248	1.38983507351326	21.5293184900349	6.92945365853615	0.80197047741036	-0.00321985272522307	0.581918456978301	22.6135763077155	NA	0.554035627520637	19.9013011063012	1.34126131341193	4.73255937005553	0.0085815891272896	0.377337908003513	0	0	NA
ENSMUSG00000032633	Flcn	ENSMUST00000102697	10386427	94.618	10.3786346314195	0.116664803986748	1.99373527091871	6.20194553058043	7.99640979823728	1.51192482903028	-0.00609638282978186	0.854476157454092	6.87363022434327	1.6	0.729034267555653	8.51863693218206	0.668651446696929	8.9810888324092	0.00859466270315721	0.377337908003513	1	1	1
ENSMUSG00000036372	1810006K21Rik	ENSMUST00000040372	NA	0	0	0	1.36251192399226	8.69264408277833	7.34575966018446	0.427351293354709	-0.0017186567692177	2.64524833276549	14.1063206685511	NA	0	10.6389629116589	0.724502884334317	9.15370776827232	0.0085949629612086	0.377337908003513	0	0	NA
ENSMUSG00000047617	BC029214	ENSMUST00000114261	10480725	86.5855	28.1201229415876	0.347468102064604	1.89640339605599	20.2088964413282	9.74468793965068	2.06618264049396	-0.00839040840665237	2.01825416837043	20.9920317769055	NA	1.21900151493429	20.0156971675865	0	NA	0.00861136881295274	0.377337908003513	1	1	1
ENSMUSG00000026849	Tor1a	ENSMUST00000028200	10481525	68.678912	2.97947713764412	0.0472767352256143	0	13.0669376981223	9.59604372294747	0.667476814950019	-0.00270887215057342	1.72847893171656	13.2236995454156	3.7	0.0944347131507772	11.4602542937901	2.33102742328188	9.55246448532075	0.00862620426352708	0.377337908003513	1	1	NA
ENSMUSG00000000555	Itga5	ENSMUST00000023128	10433114	46.20925	5.07366603773839	0.125113842076146	0.923688651948897	20.0040010253345	8.97891729276302	1.83369628307688	-0.00742323798025826	1.12176284937975	20.5350292969702	0.4	0.684859331281984	22.3222426669907	1.19890217094414	21.2596202714456	0.00873310282908735	0.38121813245389	0	1	1
ENSMUSG00000026519	Tmem63a	ENSMUST00000161847	NA	0	0	0	2.183291306609	16.3225633939295	8.97393315380983	0.319840336260349	-0.00129476350550283	0.359503169598421	14.5755454406322	3.4	1.60560853997336	3.4837982972785	0.97505351145779	5.95504471584473	0.00875294926773863	0.381290116438519	0	0	NA
ENSMUSG00000041515	Irf8	ENSMUST00000162658	10576034	53.842508	1.3538973432517	0.0280975194455556	0.98952212467366	17.2735943363349	7.86752863437586	0.442425717923553	-0.00178302225214062	2.2727222304012	23.4491450979755	NA	1.24829206095925	2.31251808657453	0.605515219583002	23.7686691633969	0.0088570923431961	0.384595727532499	0	0	NA
ENSMUSG00000049580	Tsku	ENSMUST00000094161	10565727	122.8849845	31.6194414183563	0.269725716436729	1.02521979133642	15.0363564882113	9.2601501411845	4.01720346328282	-0.0162811295604721	1.28922084460083	15.8730614212746	NA	0.309471771625969	14.8686736429632	1.42999583738226	17.1417474630809	0.00886554366430569	0.384595727532499	0	0	1
ENSMUSG00000017007	Rbpjl	ENSMUST00000017151	10478474	6.2195	0.673254966561703	1.19658766809185	1.10212530780865	4.66517591511165	5.70773816424047	0.222721497328363	-0.000889845717541648	0.601601152703971	8.05071046363	NA	2.84705808801107	1.89931139217212	0	0.602009414667929	0.00888837630462402	0.384789563452039	0	0	NA
ENSMUSG00000044617	Zbtb39	ENSMUST00000054287	10367033	29.203	2.17952638203808	0.0925640402098969	0.737833735116817	23.5592033743305	7.84954230308078	0.317288107416539	-0.00127861181623957	1.04641652622142	5.88188236697928	NA	2.91991150277164	3.99990403433264	0	2.07563363378433	0.00891436231076745	0.38511883195363	0	0	NA
ENSMUSG00000026853	Crat	ENSMUST00000102855	10481474	140.926	10.5014542326289	0.0776337735731544	1.08309198194971	19.1619040849881	9.986870630096	1.34023597046858	-0.00544782294303249	1.76267295498217	18.8637524053047	NA	1.1181151730843	17.9062855232228	0.501116820586019	NA	0.00897555467910046	0.386964603274057	0	1	1
ENSMUSG00000028393	Alad	ENSMUST00000107444	10513608	104.672551	7.01888873664137	0.0708866267368399	1.94214306098104	17.2890910960342	11.9944182156918	0.242301559879485	-0.000993016463425292	0.91765923714675	13.607634802058	11.4	0.465834104232149	11.5253730418809	0	15.5087851112323	0.00900533610374173	0.387451349859754	0	1	NA
ENSMUSG00000078584	AU022252	ENSMUST00000141112	10515870	102.4608045	4.3322779148974	0.0447531108357294	0.622200158003319	23.0868727450754	9.4434790314415	0.560143719163661	-0.00227186738749892	1.63181776804061	0.83043137808965	NA	0.665824136297662	20.6625691392198	0.804298924300349	1.32498247118908	0.009077590180682	0.388048471400478	0	1	NA
ENSMUSG00000028223	Decr1	ENSMUST00000029877	10511679	63.5106005	4.69004411379576	0.0810672500530527	1.29495382073036	9.7975689725527	10.9699210409337	0.231589947784175	-0.000945149055854745	1.17213813763779	12.5668911276658	NA	0.187702296680126	5.0337748309145	0	12.6337806376186	0.0090856468892866	0.388048471400478	0	1	NA
ENSMUSG00000056121	Fez2	ENSMUST00000070039	10452907	39.3414485	2.47914302607065	0.073598720163693	1.54252478284	17.8127671295944	8.34115296251269	0.232792291363041	-0.000939971634963655	1.40407025198427	14.4428456852228	2.6	0.512098912970233	7.82774293496665	0.183626299378901	20.3698495971504	0.00908820675467545	0.388048471400478	0	0	NA
ENSMUSG00000033174	Mgll	ENSMUST00000089449	10539894	92.263885	8.7934457366396	0.101532700756954	0.564153542618747	9.2192793600123	10.4945036279252	1.61184107700657	-0.00656539711259154	1.21606383106556	14.6596762134452	NA	2.0306757635256	12.1976297963249	0	14.7830122412357	0.00909329449041353	0.388048471400478	1	1	1
ENSMUSG00000058672	Tubb2a	ENSMUST00000056427	10408610	98.338158	16.0511316357434	0.173186295252731	1.71514559018936	22.418685257598	9.00342520094325	4.27651225242277	-0.0173140548847769	1.0340231640291	22.7836893149911	3.7	0.593294533610767	22.2347288746309	0.458544933774947	23.4393297552753	0.00915820572521343	0.389422985882445	1	1	3
ENSMUSG00000047613	A430005L14Rik	ENSMUST00000058393	10510809	76.7619125	3.10752481770593	0.043703287700826	2.45940551822926	14.742275327317	7.99148600638244	0.331890169958981	-0.00133822087239925	0.898150126145914	14.5400344196733	4	0.147357189487495	19.3737129957948	0.416478104407828	0.869006279066788	0.00916267513196417	0.389422985882445	1	0	NA
ENSMUSG00000030934	Oat	ENSMUST00000084500	10568568	99.5303115	13.6126488876511	0.145010626926468	1.34835056905169	2.81860058970824	12.5038406679086	0.372574941777234	-0.00153010603041627	0.990111281276036	5.0601848485134	4.9	0.178368305811425	9.52994050286297	0.788809084475343	12.1707887215505	0.00918639386470904	0.389640709812244	1	0	2
ENSMUSG00000020883	Fbxl20	ENSMUST00000103143	10390574	73.7005	9.1742888416487	0.134829472178602	1.26875538416489	3.51313802691284	9.27738562446168	1.7048079327847	-0.00690981626106554	0.687047951428368	5.87877921894031	9.6	1.16247506910056	1.71156327958729	0.329121852090487	12.3847031781608	0.0092391095637278	0.391084975128865	1	1	1
ENSMUSG00000021733	Slc4a7	ENSMUST00000057015	10412773	32.008755	1.9597180406311	0.07436723670088	1.08888625632392	1.45146734902358	7.1266924345072	0.642238276407799	-0.00258058319990298	0.787262964382818	12.266039402079	1.5	0.706286758192483	3.747807847424	0.1533116794826	7.61056729717473	0.00926882196221628	0.391551666480479	0	0	NA
ENSMUSG00000005615	Pcyt1a	ENSMUST00000079791	10435057	65.55625	1.98557181625344	0.033148444844481	0	18.6835523223651	8.96413836703413	0.370361693188079	-0.00149922238309815	1.80607271725973	16.0473437193908	4.7	0.580259108536911	14.5357604964544	0.945550065041187	18.4430530843479	0.0093087261946857	0.392446156855633	0	1	NA
ENSMUSG00000037270	4932438A13Rik	ENSMUST00000039841	10491595	44.424375	5.77738462265799	0.14902641465878	1.65485380453521	22.1775722920191	10.5281874469961	1.22892458870617	-0.00500637761999992	0.674105990052769	23.3053486700946	5.4	1.2083642974571	21.4052408962257	0.379854491592316	23.4408037110189	0.00935898911959986	0.393640574465212	1	1	1
ENSMUSG00000069539	Scyl2	ENSMUST00000092227	10371811	42.196625	3.02245859411258	0.08271695558108	0.715383098043915	10.8328212705466	9.68088313105686	0.598645147707246	-0.00243036413623455	1.46030713863115	14.5790464451509	4.1	1.46723456103345	6.51223310343465	0.341157457158208	22.0577455417071	0.00937463115821796	0.393640574465212	0	0	NA
ENSMUSG00000028359	Orm3	ENSMUST00000006687	10505445	20.9329335	4.07936694706388	0.267042798100718	0.753343831984347	16.4692052420609	7.3926103973004	1.54382081445246	-0.00620987500379471	1.69288278737495	19.6874246081779	NA	1.25841468696972	18.6656114165317	0.547443237547859	21.9056425434245	0.0094437093738974	0.394889766250204	0	0	1
ENSMUSG00000028655	Mfsd2a	ENSMUST00000127047	NA	0	0	0	0.948191056917543	12.6787391148035	9.92202563342368	5.70362251148375	-0.0231781106219088	0.88913556487477	14.1573641435178	NA	0.841728584709696	14.3555212482997	1.52445326162438	15.4110330536115	0.00947991804323568	0.394889766250204	0	0	NA
ENSMUSG00000059049	Frem1	ENSMUST00000107230	10514088	7.1765	1.00921144959815	0.664109677706817	2.0329758549359	8.76881591551484	5.68330141528478	0.630447282833899	-0.00251859858490637	2.03159691428629	5.86102764490486	NA	0.540631056768433	6.73591832344724	0	19.2540161545649	0.0094843017933874	0.394889766250204	0	1	NA
ENSMUSG00000040511	Pvr	ENSMUST00000043517	10560709	30.2383	2.44349697974029	0.0994041198610067	0.938834615368842	3.9323892660823	7.887080836124	0.790852416188553	-0.00318746971682762	1.23839249866762	7.18952940399159	0.5	1.19465515388098	6.17223035451903	1.15233448763304	8.1554649165521	0.00948875663399914	0.394889766250204	1	0	NA
ENSMUSG00000019189	Rnf145	ENSMUST00000019333	10375343	25.31325	1.46664900794294	0.0746143406226984	0.506905817310903	10.8172092093456	8.83184574577705	1.49898637281405	-0.00606464201400426	1.17644236812455	12.8410472911921	NA	0.586971861364636	14.1438429945402	2.11172023479368	15.5558832942796	0.00950149958154734	0.394889766250204	0	1	3
ENSMUSG00000073117	Gm7347	ENSMUST00000095004	10528815	5.55021	0.608332860447305	-5.70431939221221	2.38415624187206	8.49112009692119	5.05104160383514	0.579945969733046	-0.0023110116632463	1.85611457601557	11.855857931493	NA	0	15.1118518678848	0.830670919623478	8.0054524761914	0.00951745964570004	0.394889766250204	0	0	NA
ENSMUSG00000030543	Mesp2	ENSMUST00000107394	10554367	10.92625	0.911168240502269	0.172917025716752	2.58384031126006	12.512446294036	6.09623664888345	0.130632703139558	-0.000522732036476049	0.369893153192049	7.71637007432099	NA	0.738821820990925	16.2679065085536	0	8.55918093082122	0.00961320969468572	0.398074274175395	0	0	NA
ENSMUSG00000058351	2010107H07Rik	ENSMUST00000049732	10418500	49.897	3.82492885554751	0.0864583240100113	0.649335506033498	7.15086325430489	6.25529684225093	0.323335681907512	-0.00129466482299438	0.489035501536236	9.39043938882383	NA	1.12568714657976	14.4557265368889	1.83092303959012	10.1723147648418	0.00973675815199634	0.40234490394241	1	0	NA
ENSMUSG00000042289	Hsd3b7	ENSMUST00000106271	10557782	99.570219	15.5829073777479	0.165928538703153	1.71933768149352	22.5452280405518	11.7764429055069	1.64758425991911	-0.00674621350831295	1.04237367748023	2.97869168290193	NA	1.29159868595702	23.5580830554279	0	11.7031415429023	0.00975474687170067	0.40234490394241	1	1	1
ENSMUSG00000022408	Fam83f	ENSMUST00000023044	10425421	10.17975	1.20577970106483	0.266594626004702	1.18708362519737	21.1092764910698	6.35585133645057	0.983754758417944	-0.00394062814483896	2.22258185721495	21.364367121616	NA	0.69165905812394	20.5496116005457	0.323526684532416	2.609769918713	0.00978983460405564	0.402555648266003	0	0	NA
ENSMUSG00000031913	Vps4a	ENSMUST00000034388	10575129	35.0177005	1.70208874484418	0.0579713789691861	1.00888681186428	3.59319166366887	8.53021187694203	0.37989704867191	-0.00153512496031637	2.50437261074548	15.2267783716915	6.6	0	1.56955699707252	0.909817553481618	NA	0.0097982809438105	0.402555648266003	0	0	NA
ENSMUSG00000055322	Tns1	ENSMUST00000068832	10355514	30.85175	3.1623241156624	0.125514475113424	0.344613516828534	13.9113620818578	11.033208899229	1.32511764601291	-0.00540937667533802	1.12503855753749	16.3200472528172	3	1.36558463276209	4.06227051102934	1.34631683326785	17.2564104869433	0.00981780165081492	0.402568293521575	0	1	1
ENSMUSG00000057948	Unc13d	ENSMUST00000106450	10393064	34.100625	3.94499733246107	0.138694597388803	1.63955133250963	23.0994063346754	5.79375454158429	0.360763500787737	-0.00144186449113915	1.35485886357024	20.4702691365751	NA	1.18647989739418	3.35917111340131	0.274562384477591	2.76906784959504	0.00989226156005403	0.403617429511397	0	1	NA
ENSMUSG00000030244	Gys2	ENSMUST00000032371	10549079	67.053	21.4036029151636	0.348614764876941	0.977167995869666	7.87122581023526	12.0129893410068	2.0462394656083	-0.00838667378268022	2.04629157888818	12.9220519856536	NA	0.685828289541259	9.18624470987369	0.345829233406323	13.4302043478631	0.00989982131935987	0.403617429511397	1	1	1
ENSMUSG00000051495	Irf2bp2	ENSMUST00000054960	10582811	190.910666	45.6671152828056	0.246511069603838	1.25437946595975	1.84786089139713	8.79579767523519	1.7264527815769	-0.00698391356352742	1.60835458521141	1.2152003872803	0.9	0.622538936889924	5.41523590418875	0	2.31727170461347	0.0099422277867658	0.403617429511397	0	0	1
ENSMUSG00000058756	Thra	ENSMUST00000064187	10381006	11.156375	2.09143407363823	0.380293878052044	0.913588148718384	21.2165647564107	9.592200432528	7.10780574001255	-0.0288457011202126	1.46709827884167	7.27549460307724	4.1	1.3060704546996	2.49619785534971	0.210208384806828	3.71189718741243	0.00994284269307243	0.403617429511397	0	1	NA
ENSMUSG00000024610	Cd74	ENSMUST00000050487	10456005	14.486	1.75452365330308	0.19871952540847	0.7474945119158	0.10552127693092	9.41095685468426	1.75361687611691	-0.00711149552205976	1.07580611797525	22.2286979830798	NA	0.81488044567607	4.98121054663323	0.61769841484706	3.71099251461673	0.00995610906282326	0.403617429511397	0	0	1
ENSMUSG00000006301	Tmbim1	ENSMUST00000016309	10355567	44.1229465	1.55263029219362	0.0403636086057879	0.693164031260258	3.28540782447886	10.0691612627908	0.0814562506668826	-0.000331216089389762	1.06648583337268	11.3647929125548	2.9	1.33228783369082	7.39604049569738	0.180290567462524	2.99624635446358	0.00995896583102143	0.403617429511397	1	0	NA
ENSMUSG00000025933	Tmem14a	ENSMUST00000027064	10345058	25.93825	3.77322624719218	0.186043716793887	0.908552957699518	12.8152627943522	6.70659376449979	0.382288334965733	-0.00153348755082834	0.387412285710938	18.4366985185263	NA	3.06616079607987	12.7129264236788	0	19.187880851769	0.00999435111225888	0.40426957307946	1	0	2
ENSMUSG00000071757	Zhx2	ENSMUST00000096430	10424213	48.175172	3.37014391825394	0.079263340991747	1.2147282555616	12.8952924020793	8.7085166498035	0.550233109467505	-0.00222503865484241	1.63770285016106	17.1693072080185	NA	0.396953237233045	6.70054672638344	0.46393256027959	6.82493564112962	0.0100489448557163	0.405188261521654	0	0	NA
ENSMUSG00000063929	Cyp4a32	ENSMUST00000084342	10507177	65.044384	15.4622403323372	0.260361735827294	0	5.47574572610094	11.9918816447185	0.656369658238436	-0.00268995008306546	2.42438630851305	14.1770959736359	NA	0.4965135418926	8.34722869678211	0.289049823754056	8.31727049297288	0.0100557388436625	0.405188261521654	0	0	2
ENSMUSG00000068114	Ccdc134	ENSMUST00000089174	10425686	43.262168	9.31031017365152	0.247579643542419	4.49056224741322	17.0358718240186	7.6012311320627	0.675686550681694	-0.00272016867781227	0.22959114137599	17.1669470123822	NA	0.245134028234202	15.9805008034065	0.0686607594135022	2.48807296661835	0.0100937049463277	0.405299624048	0	0	2
ENSMUSG00000054469	Lclat1	ENSMUST00000067545	10446771	30.580126	2.76078314466675	0.110771297296091	0.918325333711384	5.4380459935185	10.8564541096554	0.670616762538968	-0.00273560847830333	1.3924747805628	8.61916313769562	NA	1.38667947193193	2.92083674792971	0.146100046997432	7.64464200533531	0.0100971891258081	0.405299624048	0	0	NA
ENSMUSG00000058301	Upf1	ENSMUST00000075666	10579234	57.240004	3.98653634725886	0.0772836937360467	0.420221858858727	15.539273201298	8.99170871896508	0.714792302332976	-0.00289379882199872	2.12732915878858	16.480181757606	3.6	0.463271700990661	15.5339376732402	0	12.0248677968896	0.0101223835868656	0.405322147427597	0	1	NA
ENSMUSG00000020227	Irak3	ENSMUST00000145665	10372781	10.892998	1.02406450279218	0.195576086445851	1.13474364918828	20.0702110180186	6.54492519430501	0.0443125418303721	-0.000177637363621036	0.0100164924876388	19.1289332950468	NA	1.12399843090165	21.6022398229411	2.13466278894034	23.4572560561174	0.0101364389467886	0.405322147427597	0	0	NA
ENSMUSG00000022403	St13	ENSMUST00000023039	10430725	64.5445	3.44069629580991	0.0584281516429997	0.699380976967459	11.3220427769188	10.5624437789736	0.19972928839055	-0.000813768240956107	2.36259713889895	14.1656093355185	18.5	0.369311880898364	13.2303194835638	0.746190387504801	16.6848955805216	0.0101943750297623	0.406862361902114	1	0	NA
ENSMUSG00000042229	Rabif	ENSMUST00000047978	10350039	71.823875	0.950255697496733	0.0143614702115698	0.0340417326470719	17.9124154719933	11.1457133318267	0.232072910797158	-0.000947800073076372	2.9230652393789	17.7356229640962	3.1	1.57250718620693	14.6917263343307	0	14.9652614673966	0.0102470664899669	0.407231555662985	0	0	NA
ENSMUSG00000022500	Litaf	ENSMUST00000023143	10437687	75.0830015	8.58549932741988	0.123663773195438	1.19938822377034	21.267088879673	10.0236767469636	0.891869488740278	-0.00362583470207744	1.03849961039268	23.16359948861	3.1	0.568654126712177	1.62387889112494	1.17668576906188	23.6574470768245	0.0102611169013042	0.407231555662985	1	1	1
ENSMUSG00000039956	Mrap	ENSMUST00000038197	10436804	58.2322675	7.16988434767647	0.136373333168375	1.42858401847129	17.4908769314167	9.51144118374176	1.17762694743378	-0.00477761301818322	0.587676428091316	20.9428313545892	NA	0.81212907323826	19.6109662225769	0.627257345842765	21.123967914683	0.0102729300863162	0.407231555662985	1	1	1
ENSMUSG00000040669	Phc1	ENSMUST00000161054	10547597	6.5927505	0.801565019119004	0.856467817543072	1.02276279595223	22.5113519386481	6.66470742559728	0.370544324620038	-0.00148612866150694	1.03617621010799	12.392615278111	7.6	1.44456968839807	11.1314487106992	0.297582024825462	4.36172971609934	0.0102969996755783	0.407231555662985	0	0	NA
ENSMUSG00000027695	Pld1	ENSMUST00000120834	10491106	15.4416545	0.755017584808625	0.0771622890073261	0.715817970669594	19.7025351456912	8.08339054657474	1.05639265554941	-0.0042610806023784	1.01403900463668	0.674860150320836	NA	0.909037195204734	23.3362718413777	1.07631418150735	5.70872840058877	0.0103210762489923	0.407231555662985	1	1	1
ENSMUSG00000036073	Galt	ENSMUST00000084695	10504094	67.887288	7.25059544475962	0.116512050580083	2.06068075008685	20.9565663396566	10.0900592550662	0.775970556860208	-0.00315550707104221	1.00357526918866	1.26399490870177	NA	0.565142990242932	21.2582101697136	0.573515659891703	1.18036790987081	0.0103561022275915	0.407231555662985	1	1	1
ENSMUSG00000033253	Szt2	ENSMUST00000075406	10515696	64.27675	5.691479360632	0.0970912569489295	1.00951941092057	19.2085813939713	8.53579024751346	0.465284758764124	-0.00188021031093547	1.7846636747277	23.0677433153078	NA	1.12351831391437	19.3050708804011	0.314743821781213	1.6457279644198	0.0104022698194544	0.407231555662985	0	0	NA
ENSMUSG00000034467	Dynlrb2	ENSMUST00000078170	10575725	10.4515	2.0641813752672	0.430518015861477	1.28666174710429	19.5544607103308	3.98377060467588	0.043262215897989	-0.000171664404319477	0.301029995663981	21.4412289307462	NA	1.64558457629082	17.73117409296	0.852255012044803	1.8388781595006	0.0104045192776167	0.407231555662985	0	1	NA
ENSMUSG00000027261	Hao1	ENSMUST00000028704	10488010	42.34	6.73869030765623	0.183699902769734	1.57372245303165	9.6331189479778	11.0420065469674	0.216876375475143	-0.00088536149573223	0.243725618081131	6.65279675630701	NA	1.49584206927558	13.7641818952169	0.824513390331991	15.6986502346861	0.0104146720264839	0.407231555662985	0	0	2
ENSMUSG00000054065	Pkp3	ENSMUST00000066873	10558795	10.01442	0.296478340524228	0.068037605741162	0	6.85457452854086	6.8776853518785	0.0999254961112443	-0.000401110178557816	0.632059105689323	19.5889571191376	NA	0.634046619789157	18.0714671803715	1.21376950606376	NA	0.010439474986716	0.407231555662985	0	0	NA
ENSMUSG00000071552	Tigit	ENSMUST00000096065	10439527	6.53975	0.804680953856869	0.911411062284781	1.53431235397921	8.6836659424146	6.11695182621034	0.289712113903133	-0.00115939082711062	0.163990250410447	3.85104117461392	NA	3.0023656510987	20.7585834657169	0	5.00043024959286	0.0104473287294154	0.407231555662985	0	0	NA
ENSMUSG00000018102	Hist1h2bc	ENSMUST00000018246	10404053	66.853049	6.2446796931789	0.10204359468163	0.602546843455189	14.5982942437493	12.3648060962711	0.689026679943286	-0.00282810816000397	0.948537041343357	22.9776860342902	7	0.871103008312958	13.8246312650378	0.991567259577328	18.9423407701685	0.0104509528524021	0.407231555662985	1	1	NA
ENSMUSG00000021559	Dapk1	ENSMUST00000044083	10405693	54.73	7.2511584591705	0.147762250580716	1.02862658038727	18.7202168680565	10.1223369875364	1.38500956250661	-0.00563292145182134	1.00502623026105	23.4625603046285	3.7	0.76149675258245	21.925313219867	1.07380405945991	0.0336045207065174	0.0104704782090483	0.407231555662985	1	1	1
ENSMUSG00000021895	Arhgef3	ENSMUST00000067296	10413419	62.956127	3.4444586819454	0.060113479920474	0	7.81103532930536	8.71907847117697	0.332282902977915	-0.00134374662195354	0.419996255131402	8.24030955310426	NA	0	7.64733122584114	3.73911406268681	15.8027953959354	0.0104757222594544	0.407231555662985	1	1	NA
ENSMUSG00000024781	Lipa	ENSMUST00000049572	10467139	84.8463555	3.07128291805806	0.0387839659242503	0.612275453272954	21.7877397516245	11.9937387317384	0.580295400892587	-0.00237819881291738	1.60130897445058	22.4193366619321	NA	0.241862821267761	20.4514132025734	0.79433166787289	21.0510374879598	0.0105444426023651	0.408213708233007	0	1	NA
ENSMUSG00000021871	Pnp1	ENSMUST00000048615	10414527	77.0475	6.12421462311699	0.0857845528463152	1.10894720373162	22.3038303644792	10.8264152631997	1.77024742712498	-0.00722038399457013	0.942296926130427	23.6232528963482	NA	1.27163441872745	20.279753474727	0.46139762566255	18.2232663524119	0.0105555997951691	0.408213708233007	0	1	3
ENSMUSG00000026566	Mpzl1	ENSMUST00000068705	10359754	49.95225	4.75062934646558	0.107248829499647	1.21451409242659	22.6746911418023	7.95072230143226	2.16698199004512	-0.00873609473952375	1.02588828739253	0.454948519516432	5.3	0.361838188114649	0.084182959951079	1.82407216899679	5.22851493078087	0.0105771476718779	0.408213708233007	1	1	3
ENSMUSG00000028337	Coro2a	ENSMUST00000107756	10512774	7.89325	0.2815582754955	0.125898233991722	0	19.9352981816329	6.09149756342457	0.497353112952207	-0.00199014082395388	2.99691633965163	1.76968148939944	NA	0.692175934881418	3.56089355223443	0.454028128716291	3.61580386547924	0.0105789167933242	0.408213708233007	0	0	NA
ENSMUSG00000046822	Slc39a3	ENSMUST00000117276	10371037	23.4193825	2.56037273313013	0.144144611455126	0.446532829518908	19.0955612250309	7.59048411452219	0.409346751724993	-0.00164787065530014	2.07767348933012	2.34039014720791	NA	0.719729701702593	9.11853865957031	0.213371065392609	9.87388650278506	0.0106121486414923	0.408524697999704	0	0	2
ENSMUSG00000034203	Chchd4	ENSMUST00000040835	10546346	56.337	2.80554932232531	0.0553579568641474	0.648652719463907	9.69500112214056	7.14834976228275	0.782945410855558	-0.00314623354961739	0.657563809861821	14.2148726823914	2.3	0.631507856897411	16.8751394160814	1.12428171962571	15.4691802918482	0.0106259705249768	0.408524697999704	1	0	NA
ENSMUSG00000063193	Cd300lb	ENSMUST00000074300	10392796	10.0995	0.572947859756889	0.128965461558897	0.238639591470334	3.25082931697545	5.87567381346548	0.54369929102349	-0.00217371616472848	1.43003070646658	23.6233730915954	1.1	1.12385845705144	22.0182966315449	1.79093193520367	3.67787710676863	0.0107154278933349	0.409733774507317	0	0	NA
ENSMUSG00000005980	Dnase1	ENSMUST00000137748	10433241	18.202878	1.77164537588198	0.141211702696665	0.961827173127934	6.60798165536829	4.98446283114639	0.316990038163345	-0.00126283034802786	3.64760837721213	5.24580103269863	NA	0	11.7503435450588	0	NA	0.010721218813927	0.409733774507317	0	1	NA
ENSMUSG00000016028	Celsr1	ENSMUST00000016172	10431229	8.68225	1.41328462720713	0.467140415256418	0.584849421320186	19.0693567867283	8.23766806999049	2.6955026501913	-0.0108793884413098	1.1948876348028	20.2947675633421	NA	0.612113234969584	1.16814875018225	0.409077418805436	23.777656714736	0.0107278245040316	0.409733774507317	0	1	NA
ENSMUSG00000029084	Cd38	ENSMUST00000030964	10521678	21.405334	1.70462431273169	0.108240562882062	0.617286139681471	6.23160599995472	9.53269158665688	0.708993371107857	-0.00287662236290918	1.56211482833323	20.7649659081962	NA	0.425926484328924	5.48712254420859	0	23.4335998447377	0.010735638915884	0.409733774507317	1	0	NA
ENSMUSG00000020926	Adam11	ENSMUST00000068150	10381619	9.9259375	1.90899279010065	0.447166915724507	1.35870102143198	22.0342040434076	7.53022404759376	0.586833430049451	-0.00236178999155961	0.444843183350251	1.76999095513373	NA	1.63779784731054	23.1880705688544	0.314968887339631	NA	0.0107922856366688	0.411146838082041	0	1	NA
ENSMUSG00000079655	Gm5168	ENSMUST00000089165	10603986	0.7825	0.423033982086546	-0.086787697494617	1.69709657400882	11.7372994764816	3.49833485679826	0.725835656212566	-0.00287457770150118	0.853609106702494	23.1669437581142	NA	0.906642360690458	7.2907702750477	1.03531424571736	10	0.0108170952376972	0.411344050217162	0	0	NA
ENSMUSG00000023073	Slc10a2	ENSMUST00000023835	10576901	9.913349	0.687634974060366	0.161549588185997	0	14.0870323986332	8.43370410022847	1.10041119580359	-0.00444491521676721	0.932558031583223	19.2133916200889	NA	3.16054328466047	17.799895360066	0.89573886355823	20.4191029926435	0.0108412515662374	0.411344050217162	1	1	NA
ENSMUSG00000071644	Eef1g	ENSMUST00000052248	10608657	63.17895	4.27938036723776	0.0743954181676351	0.960710687562464	11.0218685577027	6.20502516580019	0.51087030891098	-0.00204515847146272	0.200906561049768	7.77518144222578	5.3	1.99482964743536	15.9127584375321	1.1341193147838	21.2693374504962	0.0108600171394099	0.411344050217162	0	0	NA
ENSMUSG00000028269	Gbp1	ENSMUST00000029936	10496555	4.2885475	0.696209932244758	-0.508811297249714	1.5738902575922	6.13190998650646	6.10130351408864	0.389763899016543	-0.00155968760340659	0.710803982384859	23.4058571235482	NA	0.303539714611226	0.096705821377116	1.21777091141756	22.0404772444204	0.0108759893008308	0.411344050217162	0	0	NA
ENSMUSG00000003228	Grk5	ENSMUST00000003313	10464425	43.66825	4.04914826691985	0.106524587876144	0.88693012767204	20.0517426143303	7.63039002607301	2.47468391201631	-0.0099637146117679	1.25185012322513	0.0353385665729036	NA	0.347386069090065	19.0280179834465	1.37417817708758	4.8564524752056	0.0109038466043025	0.411654590810721	0	1	3
ENSMUSG00000030113	Mug-ps1	ENSMUST00000032206	10541448	31.5742685	7.79337362509602	0.300700276260907	0.807286266318291	0.575514957001575	13.3319870039425	0.332771885575458	-0.00137130510719954	1.14221757783113	2.14633472444797	NA	0.589408045803351	17.2440770641896	0.388151181685425	23.5330626743366	0.0109286659673206	0.411849528800842	0	0	2
ENSMUSG00000038047	Haus6	ENSMUST00000070607	10514201	20.965274	1.44844571504527	0.0946175855282018	0	8.59048805020926	5.99590114683498	0.489878954463155	-0.0019594836913089	1.25320756763519	5.6161515226619	NA	0.221203326122866	6.05003124790746	0	19.4306771529347	0.0109537188797806	0.412052552402233	0	0	NA
ENSMUSG00000071715	Ncf4	ENSMUST00000096357	10425053	11.25525	1.21572696873106	0.217156311005849	1.99781992245533	0.194535245320466	5.97073899133125	0.198509912884421	-0.000793946724809694	1.60017845283448	21.6486584607586	NA	0.89606958831418	0.363329718807888	0.483419671345754	1.17054376458822	0.0110375071766813	0.414460372532264	0	0	NA
ENSMUSG00000038618	Rassf7	ENSMUST00000153081	10558840	85.58538475	7.25703238845142	0.0907940173928924	2.9411838948549	18.4642751293741	7.78805995229375	0.849811588764788	-0.00342373371966495	0.889321871067002	15.6439204782066	NA	1.14509969754071	18.6841346618296	0	NA	0.0110703690456048	0.414950702348045	0	0	NA
ENSMUSG00000069020	Urm1	ENSMUST00000091142	10470768	28.125856	0.297126058661976	0.0132238210651821	0	14.1522885995839	8.03363490143344	0.201330998672404	-0.000811928660535776	1.08813303260863	6.918870322331	NA	0.0816626201963955	21.0722674865191	3.05005127334017	7.34878194986588	0.0111069161138865	0.415577166668328	0	0	NA
ENSMUSG00000041775	Mapk1ip1	ENSMUST00000119664	10568780	35.242	4.47357835658436	0.151210286212891	1.22209655791937	6.87643878785775	7.9182632810874	0.541655848781625	-0.00218337655945768	0.407904872061411	5.69057087680396	NA	2.62823721457679	6.37974695200101	0.712677478437436	4.11647546398199	0.0111526470857817	0.415875204873757	0	0	1
ENSMUSG00000054814	Usp46	ENSMUST00000119154	10530641	40.987975	3.57066685744764	0.10106293776136	0.92865288452051	18.9439726596291	8.48422250412117	0.91348462961757	-0.00369061172123777	1.6908113980496	16.4683262975469	4.9	0.167728396912538	6.88116956109178	1.56673944377111	9.56214750535512	0.0111545776327519	0.415875204873757	0	0	NA
ENSMUSG00000022793	B4galt4	ENSMUST00000023482	10435724	8.38548	0.534817258883817	0.196002423118789	0	20.4426192455668	6.23979864783298	0.0794683604929477	-0.00031817863719967	0.100853739346107	0.548328348739599	NA	1.42763928431052	3.87264191569542	1.19549874643297	18.9450978926583	0.0112189463933027	0.417532120388757	0	0	NA
ENSMUSG00000029188	Slc34a2	ENSMUST00000094787	10521892	19.1515	4.73511142952307	0.350888160909667	1.40011464056645	21.5112008540808	6.71755308489773	3.06526093532696	-0.012296336839035	0.737683532688932	21.3079985167254	NA	1.04782454202684	20.4839870225295	0.475640378352847	6.31042060434788	0.0113013255356188	0.419852258772733	0	1	1
ENSMUSG00000022057	Adamdec1	ENSMUST00000022641	10421128	4.1436805	0.554363403784241	-0.366358062958872	0.724505246848861	8.21506061262524	6.53795905101267	0.275780601439845	-0.00110550126340159	0.422093633097572	1.74140992832032	NA	1.09169569857207	12.3862381175685	2.72253997866054	20.2815935936909	0.0113315044917346	0.420228342681974	0	0	NA
ENSMUSG00000026249	Serpine2	ENSMUST00000027467	10355984	14.8375	2.36920192258912	0.258064844998308	0.313946922868452	11.9597501113919	7.142782493168	0.956290578272437	-0.00384272792187023	0.612105991047033	16.3220664694568	22.8	2.40771080473142	10.899425435353	1.62374419530322	11.2921868029654	0.0113911172237769	0.421692719416603	1	0	1
ENSMUSG00000055069	Rab39	ENSMUST00000068449	10593628	12.06	1.19647053870958	0.186856677222244	2.2561089254137	22.4263189451822	5.6351722559406	0.0851230152889251	-0.000339995901404905	0.119887206076242	10.7989750413312	3.9	1.08181808557067	1.24559499397121	0	19.0513004203553	0.0114574650383187	0.422681010361042	0	0	NA
ENSMUSG00000027637	1110008F13Rik	ENSMUST00000029165	10477929	96.28275	2.52008356756279	0.0278075438228005	1.85224634589805	23.4206025669283	11.1696443204651	0.291399526986062	-0.00119020995651161	2.08460749357239	14.2401569732066	3.9	0.354089023410028	18.6753647651827	0.662758220181561	NA	0.0114596997353583	0.422681010361042	0	0	NA
ENSMUSG00000005547	Cyp2a5	ENSMUST00000005685	10551226	39.4622115	18.63651872795	0.551288915240503	0.93334403455747	7.32465978317355	12.9654814354442	1.56640989875132	-0.00644521571669351	1.44696190093245	14.4427536198895	NA	0.895652353181315	11.6176241173335	0.795445433767996	12.4068476003238	0.0114783322147393	0.422681010361042	1	0	2
ENSMUSG00000043013	Onecut1	ENSMUST00000056006	10587082	123.882875	18.6341411246434	0.157614550556235	0.521391208307582	15.4258826146385	10.4170480175746	1.48627564692845	-0.00605203103444579	0.83177565171859	15.3805241172418	NA	1.51107115050658	12.3293638266569	1.25694223098714	19.0784455013752	0.0115506127137642	0.424596470511406	1	1	1
ENSMUSG00000079494	Cml5	ENSMUST00000032074	10545874	13.85875	4.81846223524684	0.587481526444496	1.29317102954474	14.759495763038	10.4215491130288	2.74172418562776	-0.0111643516592165	0.94536256816076	19.3344682502277	NA	1.33314125905747	17.145288847913	0.701235631784509	21.0763594840454	0.0116023509391894	0.424672008727338	1	1	1
ENSMUSG00000025912	Mybl1	ENSMUST00000088658	10353010	22.248905	2.5329143153737	0.152658303271897	0.556294050925347	21.6662554829644	4.27693570581103	0.0532157397281118	-0.000211405895114635	0.301029995663979	20.5234498981679	NA	3.00279602954683	2.91006776045997	0.934389089985055	21.212580713805	0.0116093774867749	0.424672008727338	0	0	NA
ENSMUSG00000013539	D16H22S680E	ENSMUST00000130752	10438328	75.1566875	2.78725389118147	0.0401044687565651	1.50266848809215	14.6222783644604	10.3653405886665	0.965995585676228	-0.00393265180081365	1.33129829852831	16.8608723618521	NA	0.9296423408122	15.2578684130075	0.569202023540729	18.0408058608112	0.0116233272616937	0.424672008727338	1	1	3
ENSMUSG00000001504	Irx2	ENSMUST00000091507	10406005	7.52625	0.656588198568936	0.351230176055896	2.19977334652876	0.415854732933147	6.57610042600788	0.117893191052306	-0.000472661967251989	0.455192444074701	6.36357454178937	1.1	0.679249899168711	21.1181737618924	1.60947211483254	14.7719278403748	0.0116419698065885	0.424672008727338	0	0	NA
ENSMUSG00000028558	Calr4	ENSMUST00000106631	10506929	5.3815	0.41212164466332	-1.49669614840908	0.44634252388939	16.3823114625383	4.06828624515944	0.27902835878388	-0.00110755551425101	0.566895802443755	22	NA	0.0969319885552343	14.2103594818164	0	9.64081400930158	0.0116551910245271	0.424672008727338	0	0	NA
ENSMUSG00000064325	Hhip	ENSMUST00000079038	10579894	10.17025	1.36405780211104	0.302224284665847	0.22236871970352	6.7488621090221	6.59649328825729	0.653868523118318	-0.00262172946859986	1.59869897364893	12.3454144256398	NA	1.22647824059207	10.2214297355647	1.89438267689569	19.5162995584548	0.0116742746636256	0.424672008727338	0	0	NA
ENSMUSG00000037379	Spon2	ENSMUST00000046186	10529264	15.642	1.74984520743979	0.175244833792319	0.390018234748032	22.8202461092164	7.17201046690514	2.67330308506712	-0.010743578686961	1.36461742238632	2.06865997483685	5.6	2.33744991641079	1.23592110779865	0.846254874994242	5.09303802641003	0.0117404293074062	0.426338328038272	1	1	3
ENSMUSG00000024799	Tm7sf2	ENSMUST00000159084	10465342	62.929625	6.37829873844703	0.111367036287318	2.48239398257143	19.0985790517069	11.1919374380642	0.140593633452601	-0.000574301483297884	0.233860993573358	21.2908259780979	NA	1.01062678136845	20.2183216558739	0.187286285588128	19.8351483842125	0.0118207559745367	0.427836737905375	0	0	2
ENSMUSG00000032121	Tmem218	ENSMUST00000034632	10584271	16.424137	2.06069766032502	0.191385116196365	0.335086029819362	21.3125910523496	6.92816937242647	0.864347264575845	-0.00347027306298747	1.31757976826784	1.47507923402191	NA	1.91112334069895	23.3176427985371	1.03610768604122	7.0259618709848	0.0118225300075031	0.427836737905375	0	1	1
ENSMUSG00000054008	Ndst1	ENSMUST00000066785	10459089	26.251811	0.982543788704097	0.0477079801917952	0.320220543737581	23.4346974322073	10.9005438667237	0.421832939284026	-0.00172106844274125	0.728278284948107	1.93691630868921	2.3	2.51876896986394	2.87004471886692	0.298464778870034	23.81960178266	0.0118801820814282	0.428027450560144	1	1	NA
ENSMUSG00000034218	Atm	ENSMUST00000118282	10593526	48.14075	2.69732910719104	0.0634906253190965	1.90312833965481	3.867826550803	7.27772609810861	0.387017441651453	-0.00155602244857295	1.32534907697492	7.79957123151264	5.6	0.758685948334918	5.85101963783098	0	14.3115647532677	0.0118920572476744	0.428027450560144	0	0	NA
ENSMUSG00000001435	Col18a1	ENSMUST00000072755	10370259	160.64932425	11.9376058221166	0.0770205534635166	0.40859818168852	22.8713361283138	10.1588850858551	0.493585639638391	-0.002007742438895	1.33143521325468	2.12411759621602	NA	0.807033654636598	2.12519535545203	1.64117719377635	20.533130486624	0.011894854257835	0.428027450560144	1	1	NA
ENSMUSG00000026827	Gpd2	ENSMUST00000028167	10472162	98.003375	8.61512025543608	0.093291227275487	1.67089073646646	2.58908349623871	8.9330442294321	0.92188894241983	-0.00373133242179062	1.19366801755416	10.2801928576254	6.1	0	22.2732269270648	1.3477126780826	10.0308856911906	0.0119095119398923	0.428027450560144	1	1	NA
ENSMUSG00000028076	Cd1d1	ENSMUST00000029717	10499160	45.260878	6.35479640593497	0.16045835256458	0.760321521762351	18.682789217953	11.1284118221855	0.357379398608613	-0.00145945636759255	0.752214723041734	2.10478039809752	NA	1.64388017885529	15.3451224925006	0.795274099732799	15.330348876437	0.0119485655140418	0.428427631879689	0	0	2
ENSMUSG00000001211	Agpat3	ENSMUST00000105390	10370471	23.1700625	2.62365817713908	0.149810254044289	0.728839049357972	2.82667817468946	11.0853517819047	0.18423152716498	-0.000752227473960328	1.91690869605869	7.02411117282311	16.7	0.494767177321299	3.51495628589104	0.460100703230209	5.30933264237041	0.0119615408127532	0.428427631879689	0	1	2
ENSMUSG00000036885	4631416L12Rik	ENSMUST00000079300	10492341	62.0875	12.1101483036955	0.214602334292561	2.49244789488606	7.17863899531321	8.42296985903208	1.41044340728311	-0.00569698815144528	0.57835439865714	11.4255926708781	NA	0.481905998509597	6.74309810186546	0.660099535590035	14.8960580833367	0.0120186000933638	0.429736736785413	1	0	1
ENSMUSG00000037542	Aldh8a1	ENSMUST00000042699	10362052	41.2075	3.63410690541707	0.102223372563216	0.65165750660194	7.69950272949002	12.0322386379717	0.325992325771729	-0.00133621066960558	0.606321443783569	4.02447367388316	NA	1.11917634833423	15.6123900795055	0.0895588204334464	16.612402109731	0.0120957669795031	0.431759123546046	1	0	NA
ENSMUSG00000075595	Zfp652	ENSMUST00000107717	10380560	24.339	5.47248344561224	0.292925851168009	0.717915302266453	20.4194910438433	9.59424781778011	0.626623306491324	-0.00254305470120653	0.857867366876916	2.85558253094805	NA	0.686347558331299	0.743283563096858	1.66755256209278	4.89069948890542	0.0121635476625829	0.432983599711274	0	0	2
ENSMUSG00000004748	1700020C11Rik	ENSMUST00000004868	10383813	67.973835	8.58798629844185	0.13781133480816	0.977620317116044	18.765558693011	8.484632865417	0.763299349093421	-0.00308384629984767	1.58016328538919	17.3887817256001	NA	0.59435094917366	17.5830933701319	0.5016909074912	13.4661277004815	0.0121983573784522	0.432983599711274	0	0	1
ENSMUSG00000025362	Rps26	ENSMUST00000026420	10373498	40.755241	1.90946327938795	0.0544031636827393	0.545630023830157	11.1425589151509	11.8910353601251	0.259753907955571	-0.00106408999906569	1.63938702890845	16.8217765768345	7	0.891905486983135	14.5626094852348	1.1143245083955	20.203131537964	0.0122181804094005	0.432983599711274	0	0	NA
ENSMUSG00000066319	Rtp3	ENSMUST00000084922	10597273	74.77675	6.6739346949532	0.096555913785564	1.19041818223165	19.0542949846899	10.8050668520141	1.35209766330505	-0.00551437848223803	1.03464343402053	20.4107429190916	NA	1.59622920476406	20.6723176267573	0	0.98883391334304	0.0122389630499366	0.432983599711274	0	1	1
ENSMUSG00000018425	Dhx40	ENSMUST00000018569	10389561	31.172375	2.37992388599405	0.0932735768658258	0.62704796847972	2.56564471240315	8.40670180639834	0.604805334985258	-0.00244273709909684	1.11911957383791	5.69407581940233	5.4	2.96255991498338	8.82354188163724	0	16.5570957797378	0.012242261177475	0.432983599711274	1	0	NA
ENSMUSG00000020182	Ddc	ENSMUST00000066237	10384378	45.458	10.1463779128318	0.254926779656898	0.829765647402621	19.8455550945642	10.5278041781845	2.91332242049654	-0.0118682379107868	0.685426446979039	22.6433499212678	NA	1.04543855903783	20.2945813847621	1.15201931945821	23.4980353562311	0.0122727796084732	0.432983599711274	1	1	1
ENSMUSG00000038459	Fam108c	ENSMUST00000038277	10565288	63.8005	6.0724618771961	0.104438959731779	0.92630640941128	3.40097202477686	10.4210179731544	0.741094948453442	-0.00301774582798959	1.78582037513196	3.89494697135261	NA	1.06381701682687	0.2658126674401	0.444677673438479	6.10200490240011	0.0122993005876382	0.432983599711274	0	0	NA
ENSMUSG00000022941	Ripply3	ENSMUST00000023660	10437073	10.27439	0.719324529054863	0.15578104164668	1.7940097552491	20.9751984375221	7.02252109729408	0.346758444632902	-0.00139273016242729	0.905771209652856	17.3707482909171	NA	1.37703729234686	5.61760808512951	0	12.1047068037121	0.0123514301835149	0.432983599711274	0	0	NA
ENSMUSG00000055491	Pprc1	ENSMUST00000150158	NA	0	0	0	0.47976723856521	8.16223290475813	7.22635478034218	0.81778954841309	-0.00328728369796171	1.27768451723626	13.5111932855324	0.7	1.65106500105234	12.741185931564	0.0995004072831654	14.1985191246492	0.0123525751520178	0.432983599711274	0	0	NA
ENSMUSG00000074622	Mafb	ENSMUST00000099126	10489246	226.1155155	27.006823887855	0.122502893443443	1.50501311856756	8.52061546113383	9.75651611382403	1.53590772779209	-0.0062373537912664	0.610188678439444	9.99362913685752	NA	0.775879198714703	11.89527720744	0.694114534445251	14.2462984751516	0.0123757999156237	0.432983599711274	1	1	1
ENSMUSG00000026272	Agxt	ENSMUST00000027491	10348702	78.644625	25.128800125864	0.344287815170589	0.91629925185334	0.534829078692965	10.8321270879958	1.25877484143803	-0.00513433846974652	1.26771021662907	3.44130724901128	NA	0.865543878471682	23.1182709917659	1.03381408858229	1.24655789015301	0.0123910061554289	0.432983599711274	1	1	2
ENSMUSG00000017188	Ccdc56	ENSMUST00000017332	10391407	48.109217	3.63154140442994	0.0855439172083895	2.4021964184703	9.40923745806248	10.0440915153002	0.184813616120056	-0.000751409540265437	0.801690701020931	20.1953519569479	16.7	1.19173296338657	16.5880721587201	0	13.2838097176481	0.0123917866764075	0.432983599711274	0	1	NA
ENSMUSG00000038619	Ensa	ENSMUST00000058230	10494299	41.22300825	2.82359480558127	0.0793899392535098	1.68054867329719	5.15353195765208	7.42949896353289	0.28420248371679	-0.00114334759165608	2.79530269500666	6	5.3	0.427792996531867	7.50646352641024	0	17.0499800014012	0.0123987094844063	0.432983599711274	0	0	NA
ENSMUSG00000078937	Cpt1b	ENSMUST00000109313	10431564	21.7296385	2.94801939005152	0.183416845775082	1.53367630177084	5.10963862746411	7.00612143889217	0.485510181327386	-0.00194988802187855	1.53919139674776	1.83612655816929	NA	0.404264848294593	5.72416244737378	0.721604447944884	4.70802658361572	0.0124374461917549	0.433613660658635	0	1	2
ENSMUSG00000021423	Ly86	ENSMUST00000021860	10404606	10.55425	1.1872215726224	0.242418957565221	0.44954656383652	4.42279539570633	8.56297638571987	1.06235798562091	-0.00429344796547898	1.6696800652436	23.8788222792798	NA	0.284892582498193	3.15851071358772	1.64018170675142	1.176953585197	0.0124824767221928	0.434460688970277	0	0	NA
ENSMUSG00000054499	Dedd2	ENSMUST00000058702	10560983	76.689059	12.8149208361295	0.180410010939974	0.839746574360053	7.80118656247926	7.5947773307559	0.771956370813882	-0.00310764951927664	0.695619072082082	8.19499536025809	NA	1.43761842859574	9.7642970048079	0.752359479216643	8.8090554854848	0.0125698672179425	0.436776828884824	1	0	1
ENSMUSG00000014852	Adamts13	ENSMUST00000014996	10470349	10.91302	1.29662203451893	0.246685910617203	0.566585175840057	8.85565393613499	7.20621312740561	0.132950203402912	-0.000534379114021024	0.580766321544272	0.468734930874849	NA	2.05916097083647	10.6154885555939	0.9319201597684	16.2249388117299	0.0127480077221149	0.442233453313697	0	0	NA
ENSMUSG00000030872	Gga2	ENSMUST00000033160	10567626	31.140788	4.51548114744642	0.177189330016857	1.36818547522983	16.8966982623174	7.46270377706543	0.932321849622732	-0.00375123518196823	2.69905887854998	17.3205623598925	14.2	0.815702353745193	12.8371987860736	0	6.53143211651466	0.0128078895293895	0.443576379023632	1	1	1
ENSMUSG00000028327	1300002K09Rik	ENSMUST00000030011	10504582	60.737	9.85817101761275	0.178978666147082	0.58228614064741	21.2193450797785	10.7897335143511	1.53726412016229	-0.00626916703853531	1.14779781055221	0.422882125819509	NA	0.831101949544053	20.3695467875746	1.44718056033619	23.2901434175262	0.0128456870645524	0.444151288883771	1	1	1
ENSMUSG00000070644	Etnk2	ENSMUST00000135222	10349932	189.906912	19.4141107982762	0.105368275241274	1.21801056887157	5.43797418877766	11.7777821138418	0.525260538519039	-0.0021507483760707	0.699778571400435	12.349893521289	NA	0.99754727451973	14.0137553920784	0.848122386698212	12.7631107374968	0.0128688940644764	0.444220654584802	1	1	1
ENSMUSG00000026917	Wdr5	ENSMUST00000113952	10470427	39.81725	0.889152229654742	0.0260287449872863	0.413442854512063	21.2307564274744	8.62540381830606	0.274566636674464	-0.00110992252604951	3.18478263095454	12.4549409487464	2.7	0.128064340627057	18.493416417689	0.417356728318351	22.2713884309577	0.0129207122336574	0.444953647200217	0	0	NA
ENSMUSG00000039099	Wdr93	ENSMUST00000035622	10554351	42.50475	8.7384676180953	0.237149705298298	0.83833392181844	8.26971977046524	5.67720412410817	0.424506541122648	-0.00169583652834045	0.82638882533224	7.05318997414478	NA	0.261810636425457	9.60568865379169	2.95022942986766	9.24502384696432	0.0129326001596398	0.444953647200217	0	0	NA
ENSMUSG00000018733	Pex12	ENSMUST00000018877	10389164	81.455882	2.84366904259251	0.0375159039236287	0.977350236392922	2.40805545415401	7.60679764390707	0.225302831722495	-0.000907041052594925	0.176630207486811	15.689029827098	2	0.543061561987071	12.3012428000488	1.37633255372811	16.8681282702359	0.0129747266306771	0.445058975088084	0	0	NA
ENSMUSG00000019699	Akt3	ENSMUST00000111159	10360506	7.1952205	1.19230114872261	0.775043750686276	0.306356084670673	19.6434681294681	7.99033777672874	0.725864802363288	-0.00292676017481055	2.89794898411736	19.2889712877091	3.7	1.05630183119345	4.72583357060899	0.607101082791229	20.0995912720758	0.0129781431670319	0.445058975088084	0	0	NA
ENSMUSG00000038642	Ctss	ENSMUST00000116304	10494271	8.27425	0.297181867717396	0.113541052269135	0	22.1544124829782	8.32407339059959	0.947610207467955	-0.00382600852832335	2.07818030391591	22.9907643519342	NA	0.240721901338686	4.39653291754794	2.27708853645972	22.4417158824594	0.0130220690296522	0.445158577897409	0	0	NA
ENSMUSG00000025089	Gfra1	ENSMUST00000123957	NA	0	0	0	1.75236953892068	5.6798207737812	11.489730852185	0.81399717299752	-0.00332909196752563	1.37028019981311	14.4387802952836	NA	0.501415858448669	7.12357500412004	0.112558824483682	12.2320714127947	0.0130509626730381	0.445158577897409	0	1	NA
ENSMUSG00000032786	Alas1	ENSMUST00000112524	10596454	258.823	58.6978265377007	0.231854959768384	1.64609198027506	11.6190698686499	11.8440821131122	3.22261355828057	-0.013198998353886	1.10486217839825	13.5718970330264	1.9	0.18418134872656	12.5605668461677	0	NA	0.0130525050092226	0.445158577897409	1	1	1
ENSMUSG00000037366	Pafah2	ENSMUST00000105869	10508974	36.27125	3.18747295086562	0.104116801025308	0.651767569317751	10.3374460592472	10.1615891090419	0.111026905040778	-0.000451625539875559	0.125932956549859	2.09965698874019	NA	0.859645679007968	16.9929314355885	0.625099857378381	13.0986000770628	0.0130660299435358	0.445158577897409	0	0	NA
ENSMUSG00000041471	Fam35a	ENSMUST00000111917	10418905	199.686617	19.7854651153552	0.101971289532505	0.71924405823657	20.0817843819529	8.4164508414927	1.08722127523958	-0.00439133084138607	1.57107822355697	15.2714491560238	NA	1.00047411260721	5.06257112572641	0.970415230194756	17.4560382814964	0.0131339463276735	0.446084829366923	0	0	1
ENSMUSG00000031640	Klkb1	ENSMUST00000116473	NA	0	0	0	0.845985124957167	5.25907238721072	12.3094866657552	0.260054931339156	-0.00106715246228098	1.90778136521589	6.0680250795697	NA	0.338925372784122	16.2610588741196	0	1.56883667018376	0.013162762346413	0.446084829366923	1	1	NA
ENSMUSG00000056201	Cfl1	ENSMUST00000116560	10460616	76.27175	5.18329303507915	0.0734022613782856	0.882057677206255	17.5959643840109	11.3916305808375	0.319381799684165	-0.00130568631172579	1.03730477206975	23.896760937417	3.9	0.910989767205836	14.0608511387775	1.62306163454763	NA	0.0131770405396906	0.446084829366923	0	0	NA
ENSMUSG00000011427	Zfp790	ENSMUST00000032796	10551777	48.3325	2.62315768683471	0.0614673226544792	0	10.9121494122487	6.9989969621453	0.467566188655497	-0.00187776829390689	2.30341527278043	13.9331962589864	NA	1.2396379801652	15.677295966263	0.770904729884999	13.4466165359442	0.0132077256878263	0.446084829366923	0	0	NA
ENSMUSG00000048960	Prex2	ENSMUST00000027056	10344837	10.9370545	1.21147957302022	0.229438187103557	1.05507513542116	9.61981127167862	7.57272636799333	0.652216337349987	-0.00262538137546085	1.64532676398943	16.2669656921463	NA	1.05505536162091	11.6993948709129	0.43475882412112	15.9620792670383	0.0132189126083778	0.446084829366923	0	0	NA
ENSMUSG00000090170	Tnfsf12	ENSMUST00000152734	NA	0	0	0	1.44903414209959	21.0567591631636	7.6480410073053	0.0469972487037393	-0.000189236472683196	0.327817373470082	6.51452290168903	NA	1.17529639448533	3.86693544947988	0.91306961021251	13.5861048291455	0.0132209554258034	0.446084829366923	0	0	NA
ENSMUSG00000039065	Fam173b	ENSMUST00000042702	10423512	85.2235	2.42180180857146	0.0304373998140548	0.91940522163128	13.3834510491698	7.20508998682748	0.258963343667799	-0.00104087074632712	0.362837620239365	14.0921610629268	NA	3.06505878194368	13.4063883409632	0	7.43198963445328	0.0132727142388648	0.446244793904902	0	0	NA
ENSMUSG00000026241	Nppc	ENSMUST00000027449	10356345	18.052125	3.5004596774031	0.28240284120133	1.23102281753042	6.59009060105103	5.66605167248054	0.128653915472439	-0.000513929158757633	0.503668671922756	3.54803713038292	NA	2.00830112485343	15.3055428661314	0	11.4729287586563	0.0132844804138215	0.446244793904902	0	0	NA
ENSMUSG00000067279	Ppp1r3c	ENSMUST00000087321	10467206	186.9245	23.5480828253597	0.129907809680337	0.70223571637407	23.9267713522607	9.76051937041574	3.80826733922948	-0.0154657057003715	1.21341300479487	22.9272616301394	NA	0.92476820156551	2.2739847941378	1.15388688315505	23.3416487297951	0.0132895886697208	0.446244793904902	1	1	3
ENSMUSG00000027881	Prpf38b	ENSMUST00000029480	10501447	81.98625875	1.62185187943491	0.0212480614783799	0.92854938672131	0.829664126534086	8.58889337469666	0.0165340231642154	-6.68281363344602e-05	0.205485576430599	2.98011726719627	1.9	0.131309901138981	8.8893262787878	2.22955786828448	NA	0.0133567454204542	0.447782218871644	0	0	NA
ENSMUSG00000079490	B230307C23Rik	ENSMUST00000113729	10437236	34.561452	3.34136665435028	0.11559983235856	2.44104093381957	17.1732609963222	7.56611287979212	0.623179807607134	-0.00250843318852714	1.12183912219943	21.3855249777605	NA	0.367775715569674	16.2141283140959	0	11.1900547597005	0.0133883750580703	0.447794287857036	0	0	NA
ENSMUSG00000073139	BC023829	ENSMUST00000114630	10604922	9.90982525	1.19120971297566	0.280088839738969	0.749292834454766	17.4684924484533	9.15487020299345	0.777983329565792	-0.00315170621436027	1.66616072033521	15.0773045934676	8.7	0.374162050748137	12.4142341877534	0.651096020585997	18.5413219159752	0.0134072600377376	0.447794287857036	1	0	NA
ENSMUSG00000015095	Fbxw5	ENSMUST00000015239	10470109	115.9280645	7.83502841099892	0.0710523480534926	1.98236224481877	17.9993202100082	10.443464802907	0.0734154853580927	-0.000298975896932112	0.443118424310154	8.89116173154227	NA	1.02524528243524	17.2403234683002	0	NA	0.0134212195281926	0.447794287857036	0	1	NA
ENSMUSG00000030762	Aqp8	ENSMUST00000033023	10557300	36.5845	13.0964880693261	0.423455706101106	0.888680315569534	20.4796356562104	10.9279665819926	2.54602714886553	-0.0103888930668923	0.569228989618156	23.6493802386243	NA	1.03745473626764	21.8172953085248	0.587238069933064	0.541148977130973	0.0135491020170859	0.451342344298889	1	1	1
ENSMUSG00000020638	Cmpk2	ENSMUST00000020969	10395039	19.97832775	4.87418971831935	0.340341356505431	2.04834087678875	22.0440451560561	7.34525902132073	1.68702374793313	-0.00678460318630235	0.456947037983887	0.86256048456994	NA	0.995398385720066	23.334606242441	1.34311845527148	3.07964190528167	0.0136168760507104	0.452037430799887	0	1	1
ENSMUSG00000016942	Tmprss6	ENSMUST00000017086	10430324	80.6915	6.02053456409811	0.080236729365213	1.06001918923145	21.8521941222645	10.6649040615134	0.242471343263595	-0.000988327178938925	1.23854009631152	0.569869160107249	NA	1.1004344207121	21.299705416858	0.447651348685981	21.990000713561	0.0136204620884778	0.452037430799887	0	0	NA
ENSMUSG00000024026	Glo1	ENSMUST00000024823	10471675	85.618625	3.61654880592326	0.0452284732063704	0.411905386613112	22.4220269646433	11.6076378619838	0.601029303623174	-0.00245928022612979	1.94857962311783	2.54878411356171	13.5	0	7.92612411504515	1.18438732050849	21.3809284917582	0.0136417408069109	0.452037430799887	1	1	NA
ENSMUSG00000063524	Eno1	ENSMUST00000080926	10510546	122.992252	5.96003229651518	0.0507948360919022	0	11.7892405301592	12.5368954569934	0.126617484748074	-0.00052006847191792	0.867811388660796	19.8124242234838	7.1	0.661122612194513	9.88737417625435	1.17068418219953	NA	0.013658849808684	0.452037430799887	0	1	NA
ENSMUSG00000024694	Keg1	ENSMUST00000138545	10461758	49.706	12.804656848194	0.290690242228963	0.95027564592502	10.8018910433042	12.3034227725765	0.315641384425606	-0.00129522288748045	1.0955558798238	14.4787484619855	NA	2.21951581396719	14.7894214745034	0	15.242491990777	0.0136864201801573	0.452037430799887	1	0	2
ENSMUSG00000038451	Spsb2	ENSMUST00000112473	10541721	107.87944925	7.66430282576394	0.074976602048949	2.86520468417273	20.9591353154426	7.50318974513985	0.144700667133823	-0.000582303921669726	0.17003631165068	4.83626180694026	NA	1.22271885373768	3.86330547512142	0	11.8404599334261	0.0136994114712895	0.452037430799887	0	0	NA
ENSMUSG00000034371	Dak	ENSMUST00000037678	10466008	161.5661875	21.7137737599684	0.139271801804705	1.08799705654179	9.19213862358646	12.0845026875365	0.538938771425879	-0.00220953066682549	1.01861638314052	13.3911654017979	NA	1.20218414364387	12.8126446010686	0.556126869151399	13.244642945944	0.0137574742371994	0.452913089000795	0	1	2
ENSMUSG00000024900	Cpt1a	ENSMUST00000025835	10460157	114.82225	24.2996961104969	0.222595227575895	1.01465093162113	6.06390571636885	11.9394961362486	1.2994019763833	-0.00532409773729181	1.08825921357791	10.3798321202047	5.7	0.536819054231027	6.35376180800617	1.03929649106448	11.8686908503195	0.013769180436859	0.452913089000795	1	1	1
ENSMUSG00000026872	Zeb2	ENSMUST00000127520	NA	0	0	0	0.782764296005428	17.7355766547868	8.1760277633973	0.597940898561806	-0.00241276456496686	1.06073336317237	22.5767725455883	NA	0.669518340830654	7.40369271920057	2.32249743282794	22.1218475009569	0.0137943332078098	0.453029253453352	0	0	NA
ENSMUSG00000039197	Adk	ENSMUST00000045376	10413086	164.36784575	19.762377292058	0.124518012931668	2.16036365358331	5.60589648034614	11.9291301491241	0.185816409172793	-0.000761321534545782	0.838024131220402	12.0876475443001	15.2	0.734213064087447	7.54488057032434	0.7705679611503	16.3709321431054	0.0138195363263222	0.453146705235414	1	0	2
ENSMUSG00000054434	Tmem120b	ENSMUST00000067505	10525473	47.304097	4.59792437580905	0.110401651397511	1.29404390009966	16.2456005386961	7.89186557187796	1.28511259535298	-0.00517964716600327	1.00653342965207	15.7772310127491	NA	0.911762260200847	14.9574507138218	0	4.5635499850357	0.0138568782318749	0.453354328932442	0	0	1
ENSMUSG00000026640	Plxna2	ENSMUST00000027952	10352867	44.33675	3.80404431986537	0.098346809009056	0.784536203893037	20.7632651629697	8.90034115261019	1.52045855264772	-0.00615321995886188	0.538616420683118	23.456806318696	2.1	1.04241895564068	22.8091007746551	0.600907267851654	2.81856702148697	0.013869141642996	0.453354328932442	1	1	NA
ENSMUSG00000039783	Kmo	ENSMUST00000097458	10352000	43.23425	5.09158097377425	0.135495844565159	0.456776687875932	5.65059236242319	12.0020870242095	0.18785077535711	-0.000769886812006251	2.03039823537147	5.99890026269215	NA	0.820281528570791	12.9169628231738	0.0694007181664388	18.2647244351153	0.0139526991814293	0.455375242910417	0	0	2
ENSMUSG00000039648	Ccbl1	ENSMUST00000113662	10481435	144.584125	6.98551093894534	0.0502817834195437	0.402812482262405	19.904995667833	10.9660518813692	0.832170142040779	-0.00339614224245324	2.0636396729134	1.23124771399617	NA	0.83158220238136	19.0737435278915	0.306857666011555	0.967954084439297	0.0140449933849027	0.455443368804142	0	0	NA
ENSMUSG00000054855	Rnd1	ENSMUST00000003451	10432236	105.854754	4.36840803503015	0.0435978004120592	0.502248746342791	23.6901476973141	7.42564228601835	1.52247356139462	-0.00612482146346901	1.44147421173718	0.685987095119241	NA	1.11797570732324	22.0584046193718	0.5275701194837	3.34389590238842	0.0140771752389668	0.455443368804142	1	1	3
ENSMUSG00000072977	B430006D22Rik	ENSMUST00000056191	10545692	74.2906475	4.1834532269862	0.0609532568266618	2.60065333885166	20.9638835246402	7.67332243001677	0.324016879919294	-0.00130480093033089	0.287983400943186	6.40260133732637	NA	1.36770524901104	23.9632087203415	0	1.92327220542269	0.0140929582196201	0.455443368804142	0	0	NA
ENSMUSG00000021795	Sftpd	ENSMUST00000089994	NA	0	0	0	3.19530878716471	0.748893956876196	5.6193556185044	0.223886935785002	-0.000894186275213325	0.822764732673409	6.79279368598036	NA	0	16.5878155501798	0.628354904085608	0.862544170389852	0.0141095402671981	0.455443368804142	0	0	NA
ENSMUSG00000008035	Mid1ip1	ENSMUST00000008179	10598638	118.812875	16.0007290883689	0.141404133710642	0.922761818333334	17.9503477228216	9.31204925564667	1.64351956402426	-0.00666234227924437	1.01828632179967	16.0338456881807	1.6	0.428179367807888	8.02374926656519	1.05446153877391	14.8727096959352	0.0141164365942754	0.455443368804142	0	1	1
ENSMUSG00000032350	Gclc	ENSMUST00000034905	10587266	86.116164	12.1595873065206	0.151127164081144	0.987154827027254	21.4122420098158	12.1885196341248	0.90020861029957	-0.00369223224824637	1.0747283233291	1.99246465058877	1.5	0.78298257108565	3.30040683988005	0.263167437155688	16.0901104030857	0.0141543099444124	0.455443368804142	1	1	1
ENSMUSG00000041717	Golt1a	ENSMUST00000094557	10349904	30.13075	3.86200630339983	0.157801044131673	2.74289252022597	9.13601435005099	8.51172691666837	0.54727481626286	-0.00221131615427527	0.521872962056627	16.4899859958175	NA	1.38097664785097	17.3382383334314	0.0911828382253862	9.60326315327793	0.0141615690362304	0.455443368804142	0	1	2
ENSMUSG00000020402	Vdac1	ENSMUST00000102758	10375941	128.036877	2.5344246332509	0.0207094636550097	0.873975335455405	8.7344020531022	11.5836577827425	0.189939391970427	-0.000777114125215053	0.600158688826043	13.5021030022852	10.5	0.374762178040688	10.0065771092461	0.284933045776452	12.9988195004507	0.0141800343002439	0.455443368804142	0	0	NA
ENSMUSG00000003484	Cyp4f18	ENSMUST00000003574	10579636	8.65575	1.16061268841074	0.387013349235058	0.773129668102196	5.44887077689985	6.21165304353759	0.537738583896944	-0.00215277690272185	3.35645573996005	20.7235724118483	NA	0.0387590440312095	22.4965905312172	0.648674221821036	1.93697966239812	0.0141980782860606	0.455443368804142	0	0	NA
ENSMUSG00000025991	Cps1	ENSMUST00000027144	10347117	184.295004	24.7098092620727	0.138323248962124	1.32786497945903	6.95190969577357	13.5969316389835	0.041300234729817	-0.000170378349618527	0.163224143726193	22.8722194633733	NA	0.9795276069487	12.3853021075411	0.461447128693045	18.9898933928737	0.0142050104886643	0.455443368804142	0	0	2
ENSMUSG00000002820	Atg4d	ENSMUST00000065005	10583573	84.053625	3.00104953776591	0.0382802698253548	2.09616540913468	10.7114893097044	8.53795600835002	0.531874410298369	-0.00214931713049422	0.719714571549283	12.3311005164396	NA	0.193246527371005	8.82245523848808	1.80670057362681	14.8084703184343	0.0142244701753849	0.455443368804142	1	1	NA
ENSMUSG00000029456	Acad10	ENSMUST00000111770	10533367	86.9297895	5.72821733773394	0.0704812410192625	0.713987967892764	6.57734053192275	7.73765685479886	0.367788206858491	-0.00148144983326522	2.23130272489802	16.2318604741914	NA	0.513176194921436	6.92412455112553	1.35687804746032	13.7791458367758	0.0142351621225588	0.455443368804142	0	0	NA
ENSMUSG00000025453	Nnt	ENSMUST00000109204	10412394	38.845	4.42771679311132	0.133412599378005	0.95359303454225	6.87174335367315	9.11868495056067	0.247023312136401	-0.00100057516336112	1.10975193092118	14.0773036493319	21.7	2.47486142295678	8.91134013258858	0.275374069382426	15.1358192103469	0.0142743554390519	0.455443368804142	0	0	2
ENSMUSG00000035042	Ccl5	ENSMUST00000035938	10389207	7.377824	0.33445498827346	0.19434100348063	0.182949254594617	5.52308499844767	7.57353686156266	1.35005240279204	-0.00543441461805829	1.19658327523787	23.0061316323882	NA	2.78951912562834	20.739512685233	0.333263069745801	9.65323515506747	0.0142906955517604	0.455443368804142	0	0	NA
ENSMUSG00000000934	Top1mt	ENSMUST00000000958	10429607	38.063543	4.1558003657357	0.128238969360009	1.21801384264148	19.0348018004597	8.39416598357806	0.498449244891183	-0.00201307552736469	0.670865631307612	1.5667687450463	NA	0.539715248535736	20.6721892557022	0.333115587019061	5.36026947861905	0.0143128130546734	0.455443368804142	1	0	1
ENSMUSG00000039316	Rftn1	ENSMUST00000044503	10451710	8.89725	1.26956112003322	0.391791996343143	0.73278596071748	20.9594760528935	6.64613529259157	0.178757766168694	-0.000716883880578501	0.745042131379946	22.0110212491087	NA	1.0780183661968	2.60784078532028	2.25592498669745	2.50218475661431	0.0143146437901585	0.455443368804142	0	0	NA
ENSMUSG00000051671	1810063B05Rik	ENSMUST00000059093	10576598	69.366	4.8149573466439	0.0755771763994423	0.593862423985111	13.1383265044529	7.30419220445877	0.548638623138131	-0.00220606301329044	0.6856236731592	14.1627542014171	4.3	2.27582951404037	15.6532282703557	0.514416130168518	13.1484153170784	0.0143495721319045	0.455443368804142	1	1	NA
ENSMUSG00000079495	RP24-478I22.6	ENSMUST00000087656	10545869	7.2829255	2.64812435769173	1.62854140423739	1.70594891135578	15.4652436251204	7.41650471058071	2.91874249701398	-0.0117414975343225	2.021611584557	17.7673136739054	NA	0.148967758114839	13.8228034594853	0.070223368119333	22.4002692522552	0.014387727548121	0.455443368804142	0	0	NA
ENSMUSG00000026807	1190002A17Rik	ENSMUST00000074156	10470614	8.241	0.251865043227519	0.0974654944203684	0.133922602496659	15.8187247336097	5.86895932918494	0.316000386267673	-0.00126333934972727	3.08731535467579	6.79630571852182	NA	1.40257241680756	5.6455206429563	0.184635226528592	11.3579887219047	0.0143889937116596	0.455443368804142	0	0	NA
ENSMUSG00000066232	Ipo7	ENSMUST00000084731	10556216	67.474547	4.3551579796213	0.0704516423347996	2.23745527590751	9.39976649568951	9.84027021495663	0.530693761472074	-0.00215589187530997	0.68894328316756	13.9267421172844	3.5	1.31760760949675	14.5215254061364	0.563468562419857	17.6247126231168	0.0144107663660506	0.455443368804142	1	0	NA
ENSMUSG00000037797	Adh4	ENSMUST00000013458	10496466	36.3175	4.45620609375285	0.145339603412595	0.347820777183538	20.492502532094	11.8176302120418	1.00668214658386	-0.00412266515169803	1.10920864150987	3.02939223884753	NA	0.606017832335183	15.5441676225514	0.456500701840719	0.275792463316885	0.0144195247987348	0.455443368804142	1	1	1
ENSMUSG00000032091	Tmprss4	ENSMUST00000034599	10593035	5.11325	0.69896249005222	-1.28579291038456	1.88988722075601	20.9107077945668	6.56619895086803	0.236381466134998	-0.000947672148444858	0.429791630948434	5.11689545896292	NA	1.66517645145323	3.29027604874843	0.821629966427931	5.77391154414292	0.0144329879676395	0.455443368804142	0	0	NA
ENSMUSG00000022537	Tmem44	ENSMUST00000023188	10438942	8.324	0.62013526750218	0.232508953582366	0	2.90642387495426	6.53015855042394	0.277997806993339	-0.00111435436595461	1.45715600315249	5.28441740475523	NA	1.31796370861759	10.2918686948291	2.02839563914637	3.37025226886787	0.0144998817026427	0.456866197466874	0	0	NA
ENSMUSG00000027281	2210009G21Rik	ENSMUST00000141463	NA	0	0	0	1.56258564779946	17.2360035082197	6.66013810053445	0.561002901297704	-0.00224995272325891	1.64053256289976	18.2823572645677	NA	0	11.4893557197607	0	22.6469049690656	0.0145729805524423	0.458479972245231	0	0	NA
ENSMUSG00000042834	D0H4S114	ENSMUST00000051087	10458046	29.89425	7.25683779703667	0.299406663642264	0.514314711703277	15.5335402716898	9.71382865764215	2.5796279511179	-0.0104741079738984	1.01548828150202	15.0816706883471	NA	0.742913054838466	13.1695668202139	1.77336108960125	17.4936853387104	0.0146057686951063	0.458822595904892	1	1	1
ENSMUSG00000005374	Tbl2	ENSMUST00000153183	10526302	36.435004	2.34799879765147	0.0762878476024292	0.293372057782975	13.1042485604175	8.2480456263345	0.81617022949164	-0.00329430389986216	1.26681811726993	17.974201455279	3.7	0.887598684410705	16.0935202924482	1.46645041449702	2.74698778943575	0.0146396281273629	0.458824221554922	0	1	NA
ENSMUSG00000021707	Dhfr	ENSMUST00000022218	10406581	47.952	4.08080151440866	0.0964839213105131	1.21415947693884	1.86277846322993	8.90337346825963	1.16957598326283	-0.00473327377908413	1.37976363851599	8.02530104260297	6.4	0.912112722160925	4.04421888207017	0.335543783893409	9.93903200095727	0.0146496160082204	0.458824221554922	1	0	1
ENSMUSG00000034108	Ccs	ENSMUST00000037246	10464825	64.1445	3.74941765478321	0.0641061476602632	0.475993479070959	9.32336623188975	10.1854660437817	0.219353205463223	-0.000892352465628788	0.660859764857016	9.37058535707067	13.1	2.74214971415191	17.1054871770519	0	9.44289385909018	0.0148070569570161	0.462464452867573	0	0	NA
ENSMUSG00000025532	Crcp	ENSMUST00000026608	10526113	69.5642745	5.41559418239128	0.0847412422714444	0.707916831704914	9.50741518408347	8.33572138958888	0.897999957504574	-0.00362587597429492	0.844144486567767	14.4544553288878	3.7	1.35636273093138	14.6573811914558	0.736763805934174	16.2053921669978	0.0148099865353	0.462464452867573	1	1	NA
ENSMUSG00000021514	Zfp369	ENSMUST00000130799	10405853	24.9820575	0.719215739230065	0.0372164644224983	0	20.6976990876413	7.89047794375755	0.232029456702586	-0.00093518964842465	1.0669442590368	12.9001041610825	NA	2.51534126697954	16.6827295365794	0.073390387191108	2.64242668635408	0.0149167813676018	0.465042946126112	0	0	NA
ENSMUSG00000025409	Mbd6	ENSMUST00000119078	10373143	55.961	1.38590187242821	0.0275504504002878	1.53804712012837	17.7096268555523	9.1607531744099	0.280816654738007	-0.00113764994160926	0.258128848152008	12.3749208318092	3.2	1.06479073428691	13.8710069985661	0.620721471509562	NA	0.0149500994342589	0.465042946126112	0	1	NA
ENSMUSG00000020679	Hnf1b	ENSMUST00000108114	10379765	50.1205	6.03347131115248	0.135694480497781	0.820760037049632	20.3673725676633	8.83833606960835	0.696166090862953	-0.00281664267747855	0.920580759437557	23.3713516673243	NA	1.25256301678081	22.1744002064428	0.907651595087072	6.74398994689183	0.0149591440695365	0.465042946126112	0	1	1
ENSMUSG00000003808	Farsa	ENSMUST00000109754	10573434	48.87525	1.76088204105215	0.0407438085212006	0.753675488882408	20.0955761090012	8.24622756336273	0.704264747832962	-0.0028425994926599	1.26539134841884	16.1385980937103	NA	0.403859445528547	15.4656466174447	1.97087035309585	NA	0.0150422941168366	0.466279393777314	0	1	NA
ENSMUSG00000019179	Mdh2	ENSMUST00000019323	10526381	87.66422125	1.62407524423949	0.0198040164395162	0.557711413855981	7.5176257390961	11.8403168784379	0.134472119421167	-0.000550754808090965	0.614432970098357	16.4631458312516	11.8	0.545224643055321	13.4471376131791	1.95628449777066	13.748452523203	0.015043424339878	0.466279393777314	0	0	NA
ENSMUSG00000067698	Gm10220	ENSMUST00000088236	10528815	4.8786815	0.520480074010764	-0.668849011161448	1.30902583356753	8.88930844126419	5.05104160383514	0.579945969733046	-0.0023110116632463	1.85611457601557	11.855857931493	NA	0.953938240573461	14.5947463255023	0	5.10920698339014	0.0150919536643821	0.467092622052879	0	0	NA
ENSMUSG00000037731	BC013712	ENSMUST00000045154	10516966	12.8298005	1.45937548644112	0.203455516809127	0.915578068137162	18.9765287290816	7.24645100517668	0.450376857851073	-0.00181053440110093	1.188052212043	0.573523565415066	NA	0.97070723914942	2.75928876900223	0.949785374398369	2.7381141487865	0.0151962157803316	0.469625824845558	0	0	2
ENSMUSG00000040033	Stat2	ENSMUST00000085708	10367224	156.406789	9.74340756201448	0.064632913958735	0.765180247480336	20.2788115973122	9.59068655952577	0.799155771558325	-0.0032432044081458	1.26538269843995	19.6205730468526	NA	0.107558619658291	18.6392643401345	1.59869677633729	21.5473363707641	0.0153075412824525	0.47171420945745	0	1	NA
ENSMUSG00000025178	Pi4k2a	ENSMUST00000066778	10463211	77.627247	6.02810964245865	0.0837581873890237	1.03310139646293	21.6230942428562	9.84157572874258	0.759872190763593	-0.00308692336251812	0.864422528367962	1.1206750858338	1.8	0.871067283253739	1.6250437622215	1.53951581783689	19.3952224831171	0.0153238467521476	0.47171420945745	0	1	NA
ENSMUSG00000059436	Max	ENSMUST00000082136	10401128	38.189442	1.87631668418846	0.0576749903382397	1.14815970946325	8.12774150988511	8.61639274679682	0.715213427185	-0.00289111083440934	1.03485845129466	14.3102807103005	NA	1.84206064459698	11.4381598040329	0	7.20555024160574	0.0154176869315526	0.47171420945745	0	1	NA
ENSMUSG00000056608	Chd9	ENSMUST00000048665	10573823	39.5618795	5.87138066027874	0.173171399133255	1.09256042998432	12.9764128570447	9.35908147261801	0.927703864410425	-0.00376135423898623	1.26086670673573	14.7143029723371	2.1	1.16864156946306	19.6747520823532	0.696625576613926	17.7923548629861	0.0154229005534857	0.47171420945745	0	0	1
ENSMUSG00000042477	Tcfap2e	ENSMUST00000048194	10516419	6.917	0.384000976561258	0.304727430463161	0.451767527751536	14.1394093003286	6.47883817324764	0.207513520229201	-0.000831646978196109	2.66381454353935	0.716349128282516	NA	0.397227488858461	9.36742744890515	0.82152418582504	12.4532733686277	0.0154249153641152	0.47171420945745	0	1	NA
ENSMUSG00000040525	Cblc	ENSMUST00000108449	10560672	53.4596525	5.68700055761548	0.118967942583886	0.797897248782038	3.86528588505695	8.1326581204949	1.06459686107179	-0.00429502673889695	0.901422620476385	6.0804139240997	NA	1.36222061210625	6.19947386012094	0.969053404691477	NA	0.0154497293481494	0.47171420945745	1	0	1
ENSMUSG00000052837	Junb	ENSMUST00000064922	10580282	172.008922	31.0442906745119	0.186618002975903	2.23128732754697	4.00104251940949	7.27521497829317	1.21379044505145	-0.00488005425332067	0.98941744406935	4.35951905239202	NA	1.03330213816287	7.4073804216458	0	13.1118300956587	0.0154601936307018	0.47171420945745	1	1	1
ENSMUSG00000027574	Nkain4	ENSMUST00000148905	10490551	6.7865	0.648120552058026	0.573737874698139	1.092178625971	10.57128768636	5.99297638664821	0.351576721866883	-0.00140626737915417	1.55310340618069	17.4902592699596	NA	2.11651978599697	13.7382567318329	0	NA	0.0154708952494707	0.47171420945745	0	0	NA
ENSMUSG00000073593	Gm10544	ENSMUST00000097611	10458417	4.2165	0.225326984624567	-0.156438587732135	0.626717269221312	4.87068197083189	3.42202734048496	0.408134725436757	-0.00161587616346473	0.927533021427126	2.92314311757965	NA	2.71344520908866	8.06044270483997	0	23.385078218587	0.0154851762289822	0.47171420945745	0	0	NA
ENSMUSG00000026614	Slc30a10	ENSMUST00000061093	10352548	36.125	10.6532554648802	0.349652241791009	1.058556715655	21.4596716198635	8.98569509047971	2.47842007227245	-0.0100335082746737	0.774891912116196	21.6651872054701	NA	0.492262885329306	20.7137182309064	1.52383615663633	23.0282927917153	0.015488921686953	0.47171420945745	1	0	1
ENSMUSG00000073832	Mup15	ENSMUST00000107489	10513420	4.129326	0.78914299656336	-0.51661433876958	0.718789432159434	1.35477110772315	13.1975536564505	0.168700741818083	-0.000694806598362615	0.0806347043501074	0.954019646899898	NA	2.20358754618934	3.01456929990915	0.274954014933548	23.9378526238739	0.015561915628915	0.473249373254942	0	0	NA
ENSMUSG00000024039	Cbs	ENSMUST00000118504	10449712	143.317707	28.4672580500537	0.206792690015127	1.0617137365225	21.9601276132519	12.0136667301467	1.3452347367861	-0.00551356593936042	1.7447621693129	2.36537316865929	NA	0.491068438935484	20.3753305846078	0.625841259922747	21.8062986951868	0.0157322814441202	0.475262542839069	1	1	1
ENSMUSG00000032554	Trf	ENSMUST00000126359	NA	0	0	0	0.423562830531467	15.5799642212361	13.9628020191934	0.0639271707652704	-0.000264121264411348	0.560636060590522	23.7863224586123	2.7	2.87348294017659	15.4106373871364	0.60549537311967	8.96167686833572	0.0157452329226205	0.475262542839069	0	0	NA
ENSMUSG00000010175	Prox1	ENSMUST00000010319	10361023	88.55925	4.45099846242391	0.0536896240709263	0.694524573223931	18.4144069678233	10.7795392209091	0.8008198129448	-0.00326571367821638	1.77625014963982	15.2051247492109	NA	0.482437702748024	6.88596919212449	1.79717774144086	14.4055366088581	0.0157470336194826	0.475262542839069	0	0	NA
ENSMUSG00000078656	Vps25	ENSMUST00000121331	10381304	50.372299	3.3938346353205	0.0758984877430291	1.77374250141008	9.55435014228892	11.3858563832195	0.202331690615021	-0.000827146327777348	0.32497268123863	12.7696126896764	10.5	1.76026924137176	12.7710172966039	0.445515083214393	2.68351108069288	0.015750997523643	0.475262542839069	0	1	NA
ENSMUSG00000032348	Gsta4	ENSMUST00000034903	10587315	10.0913805	1.19636924704719	0.269785131367807	0.623514706112753	14.7849822449043	10.3282933367606	0.387059851527303	-0.00157551659808296	1.87945047097045	16.1314021663625	NA	0.681850296543831	14.4751702486694	0.895119387010844	15.2021696984383	0.0157886468848707	0.475262542839069	0	1	NA
ENSMUSG00000048483	Zdhhc22	ENSMUST00000057205	10401702	8.11575	0.699458585264346	0.284460447385762	0.490735107740738	15.7942653190347	6.16270888213733	0.110175443813161	-0.000440988786422541	0.491056604802315	17.2937165407227	NA	0.593402307630027	7.58782701712812	3.17341326668859	9.13871589255176	0.0157905930155089	0.475262542839069	0	0	NA
ENSMUSG00000039096	Rsad1	ENSMUST00000040487	10390022	69.0895	8.13894692205325	0.12830848888229	1.96730109554453	4.16779587732423	7.88593936894339	0.659908845341465	-0.00265969950942338	1.0977180215822	7.14074932472646	4	0.258281624910362	14.6465417102687	0.305239034399231	8.30373967827769	0.0157982272037725	0.475262542839069	1	0	1
ENSMUSG00000015143	Actn1	ENSMUST00000021554	10401244	55.46325	6.40413627568152	0.128580600526916	0.850103050464948	5.23455550672219	9.26175058833843	0.89354622335091	-0.00362143374803679	0.725784446571099	8.91820861443977	7.6	0.758080387229646	4.16280788849862	0.960562068228984	9.2333448723363	0.0158095734433652	0.475262542839069	1	1	1
ENSMUSG00000041353	Tmem29	ENSMUST00000059256	10607246	3.96925	0.587334178726217	-0.348028383374173	0.516763213595613	23.4977533878025	5.80942632686521	0.160091634608093	-0.00063987876224804	0.530286579791096	20.3734437346611	9.8	0	8.84808772044383	0.115341104683565	14.5781924170124	0.0158705867251786	0.475374311069175	0	0	NA
ENSMUSG00000027339	Rassf2	ENSMUST00000140791	NA	0	0	0	0.13078509961497	7.81818341728302	6.6655556260835	0.628777858761873	-0.00252182509456624	2.13541194603529	21.4577956287893	NA	1.14365226677277	2.76231977811374	1.00438670041874	1.56414266739142	0.0158802439800431	0.475374311069175	0	0	NA
ENSMUSG00000073176	Zfp449	ENSMUST00000101560	10599686	4.2930425	0.773097130536487	-0.566864987652613	0.623282044183985	23.0448906318968	4.90663200219705	0.426812311564262	-0.00169981515229824	1.19306794667605	5.84928334543139	1.5	1.15989095405536	1.61410797161954	1.44539044706853	22.91201785462	0.0158813543525234	0.475374311069175	0	0	NA
ENSMUSG00000037434	Slc30a1	ENSMUST00000044954	10352777	60.9219045	5.09982077090658	0.0922793112064481	0.60936262485631	19.6963273642123	8.5644183168793	0.726459096869121	-0.00293595242821408	0.906332217133546	15.5488115968774	0.6	0	21.8831486301074	2.10989055610265	17.6783992833629	0.0159684801702592	0.476932397449039	0	0	NA
ENSMUSG00000024816	Frmd8	ENSMUST00000025728	10465246	33.865	3.45393105750535	0.12244445586939	0	8.15131115038334	7.98295556284923	0.210376072709618	-0.000848232318819238	2.03153825023317	12.2211443064706	NA	2.1969916703442	11.4596584491792	0.12082135147313	5.09304859612001	0.0159789310842946	0.476932397449039	0	1	2
ENSMUSG00000032595	Cdhr4	ENSMUST00000035215	10588819	9.51175	0.699131291318018	0.181361919119591	1.15627635848505	21.6012953046409	5.85375580052109	0.0510250645086085	-0.000203980933920873	0.271957071048496	1.76188126070797	NA	1.25496142767831	15.4091763083441	2.05551190201022	9.2896154798635	0.016034556656155	0.477755010247241	0	0	NA
ENSMUSG00000024436	Mrps18b	ENSMUST00000025305	10450640	132.2415	2.16851746591998	0.0171309676071933	0	11.3942761175904	10.2128041844534	0.324627155762417	-0.00132076512238675	1.77648070230745	15.0325694417789	3.3	0.581979878034952	8.995494136233	1.83526026454516	NA	0.0160691968308463	0.477755010247241	0	1	NA
ENSMUSG00000004085	B230120H23Rik	ENSMUST00000135469	10472893	13.54975	1.24758724644812	0.158064579323486	0.598576014203267	21.3749660045949	7.75507762994014	0.825692395686552	-0.00332611997781646	0.700314980877901	6.85027220158707	2.2	2.12204040787675	4.37921973913312	0.93735929660747	8.24148266474607	0.0160915177093028	0.477755010247241	0	0	NA
ENSMUSG00000067369	Trmt2b	ENSMUST00000087540	NA	0	0	0	0.574313570197727	19.4715747495739	9.59094334215658	0.383378107277071	-0.00155586045609281	2.74946636592803	9.45603365267628	NA	0.273329768966906	12.6387453709044	0	12.7757682455143	0.0160976966178854	0.477755010247241	0	0	NA
ENSMUSG00000022562	Oplah	ENSMUST00000023222	10429859	100.7767385	11.6506814916878	0.122484184915581	1.33152173708772	11.6910022186847	10.1319134187839	0.361833467907107	-0.00147165690732125	0.701547863128274	13.6265821796073	NA	0.419969302445617	12.3149955889387	1.06031862155278	13.0800739580817	0.0161325209591168	0.478111331904348	0	0	2
ENSMUSG00000016520	Lnx2	ENSMUST00000016664	10535759	93.11325	6.03803150352	0.0690404795636111	0.556772155651653	0.8753668578824	8.86248403782977	1.10175010333361	-0.00445804474097837	1.8493233876056	22.0686522762247	3.7	1.22797876877946	23.1410008783702	0.415013646253155	0.282045280959033	0.0161738349873398	0.478658706906398	1	1	3
ENSMUSG00000035295	Wdr38	ENSMUST00000112872	10471891	12.49389975	0.890612488291099	0.130262770406453	0.229774400087073	7.25380436938344	6.340636568771	0.168943747940915	-0.000676697022771397	1.1911766044717	2.08941188736528	NA	0.42142508626138	7.0936894135056	0.929235128338799	16.9783724465502	0.0162275623884998	0.47957138889455	0	0	NA
ENSMUSG00000079057	Cyp4v3	ENSMUST00000095328	10578448	81.706586	2.85386182118126	0.0375262575618777	0.290518653437603	9.05984563862265	12.3094866657552	0.260054931339156	-0.00106715246228098	1.90778136521589	6.0680250795697	NA	0.92986158269832	11.3659591125312	1.06192266356966	16.7156290289654	0.0163150075732043	0.481100209314041	0	0	NA
ENSMUSG00000010601	Apol7a	ENSMUST00000109779	10430166	21.2246325	4.16010104880858	0.267225096726499	0.816851358797064	19.3219840800719	9.55305920199144	0.278218121761338	-0.00112891692167269	0.121879396059433	22.2787068101054	NA	1.27931735538837	18.9969076285233	0.172041484039741	11.8953087971101	0.016327132032147	0.481100209314041	0	0	NA
ENSMUSG00000001379	Apbb3	ENSMUST00000001415	10458355	91.66675	9.33612263937765	0.108547075402339	0.729922605981129	7.8570096366332	7.7329987028134	1.00220438227308	-0.00403680060997472	1.95895599484599	12.218376598553	NA	0.923555832256955	14.9930176886219	0.371289157040982	7.83505197708343	0.0163481768258291	0.481100209314041	0	1	1
ENSMUSG00000048833	Slc39a9	ENSMUST00000085245	10396896	44.90225	1.84677741281942	0.0470571739054392	1.27277536062749	3.34517171405334	10.010433144009	0.019725871111782	-8.01898688789923e-05	0.301029995663981	14.5962698219152	NA	1.645363223975	17.0296797912004	0	7.30764588624037	0.0164364399965647	0.482490263781248	0	0	NA
ENSMUSG00000074497	A430078G23Rik	ENSMUST00000098965	10569719	11.2391	1.92206519400357	0.344317552452576	0.671861248558742	6.27447908696704	6.46536344591347	0.20928709178808	-0.000838709586285099	0.249703064099563	2.7709873635185	NA	1.55559408708743	3.16854429534679	1.82708707917712	2.64259453641088	0.0164414665365251	0.482490263781248	0	0	NA
ENSMUSG00000025348	Itga7	ENSMUST00000073153	10367440	11.60525	2.14375078717187	0.360391419314851	2.0057563673978	17.9248692816576	7.00505642025347	0.12090723947993	-0.000485581103542396	0.296762212457373	6	NA	1.89664089118833	18.3552497611791	0.0758347660800693	19.0503968469306	0.0164999177724999	0.483528359562503	0	0	2
ENSMUSG00000030748	Il4ra	ENSMUST00000033004	10557326	54.49425	4.77090023606656	0.0976894890227017	1.20666952130256	21.8491648024403	9.1492137708084	0.887449318553986	-0.00359508402671249	1.00705503940368	23.5264387374517	1.3	1.13533541633065	23.1269821999626	0.432091826906336	22.7016719205404	0.0165918469103526	0.485543251833266	0	1	NA
ENSMUSG00000024661	Fth1	ENSMUST00000025563	10461402	156.879656	4.03634912617033	0.0266914055251379	0.416475399064703	6.34327198286975	13.5066863529385	0.12665018276158	-0.000522283195593235	1.07616600327377	4.98406235648593	5.3	0.444868156745299	11.3263443037988	0.790149239753047	4.65390830693696	0.0166525520341687	0.486640059654026	0	1	NA
ENSMUSG00000070407	Hs3st3b1	ENSMUST00000094103	10386951	129.6825	2.13796380932887	0.0172380784344363	0.646244422838982	5.0763967624969	9.50407970628045	0.433239459426763	-0.00175759281902323	0.738551412370375	10.162050280746	NA	3.32679560979742	8.28734650597974	0	7.68521699393239	0.0167210251866026	0.487960502416274	0	1	NA
ENSMUSG00000043388	Tmem130	ENSMUST00000061446	10535577	7.538125	1.09956350004218	0.584479134513457	0.321242427165074	12.4519336128442	5.25338723737747	0.386152710990089	-0.00154001167447735	0.737081502976276	7.46144414266515	NA	1.05152321151208	9.62457810863994	2.59869095279831	9.59115296506181	0.0168000360747552	0.489584361438591	0	0	NA
ENSMUSG00000043999	Gpr75	ENSMUST00000109430	10374998	12.62925	1.80226723531778	0.258486078502725	0.646946789557495	18.9822183307444	7.64911278107322	0.884070886254376	-0.00355976536325013	2.51736372074599	6.66154055984205	NA	0.202078300601784	11.8062515275392	1.34104303209363	NA	0.0168287489312418	0.489739967161541	0	0	2
ENSMUSG00000049858	Suox	ENSMUST00000054764	10373515	41.66575	5.82537622712044	0.161776030775349	0.895384771782211	17.4485728702399	11.1378256275941	0.609522629982239	-0.00248924780458426	1.50726008044025	23.6807054526247	NA	1.10647202245686	18.2399752135079	1.1944382641672	20.852982395865	0.0169297341017099	0.491995448867028	0	0	2
ENSMUSG00000021944	Gata4	ENSMUST00000118022	10420747	76.4925	9.1656344706736	0.129392968378606	0.895862214374661	18.2101698737305	8.84003971816503	1.12279176405285	-0.00454277368701848	1.37643391949662	19.5629193479299	NA	1.53513823796732	18.6725714388841	0.262924010076932	1.13406603709259	0.0169614691147698	0.492053571137987	0	1	1
ENSMUSG00000029788	Cpa5	ENSMUST00000115139	10537038	5.9633785	0.639352405182189	2.08581345235619	0.908001206199794	10.4152346197909	4.52957766362353	0.180465490627384	-0.00071764102096264	0.246769526696229	10.4783792509049	NA	2.04982999338443	21.2638138675776	0	21.7228700462408	0.0169915277407916	0.492053571137987	0	1	NA
ENSMUSG00000025040	Fundc1	ENSMUST00000026016	10603785	20.670875	3.10266805799862	0.206651376706918	1.85776025316042	18.7216738268485	8.88313405523272	0.885408179927716	-0.00358295325793591	1.06704532421807	20.8190960467082	16.6	0.151437146839891	9.48764761050505	0.918595637905821	19.4961482514484	0.0170928319808521	0.492053571137987	1	0	1
ENSMUSG00000049536	Tceal1	ENSMUST00000055104	10601878	4.3515	0.539108291533343	-0.412997691425901	0.769969548225038	1.40705988100798	5.57610990485534	0.714101776720415	-0.00285157209421634	1.74727007361335	2.24871652835051	NA	1.63017363653432	3.18545624704792	0	14.0562529859293	0.0170956263493092	0.492053571137987	0	1	NA
ENSMUSG00000027088	Phospho2	ENSMUST00000112266	10472589	54.9835	1.24599568618836	0.0252600935504627	0	16.2819725753373	8.7745777341954	0.590849857023761	-0.00238992354268692	1.46639038524228	13.766213039665	NA	1.56570525350675	14.9282232208287	0.425177559247968	18.3449391702816	0.0171690166719881	0.492053571137987	0	0	NA
ENSMUSG00000024260	Sap130	ENSMUST00000025109	10454447	94.412631	2.6240376037056	0.0295646965163942	0.550318354572949	21.6506992814677	9.47016795180545	0.4441987003215	-0.00180180506606869	0.665059582890147	4.66038423872652	4.2	3.47885855456423	15.8279927825244	0	4.08289271420734	0.0171748156002625	0.492053571137987	1	1	NA
ENSMUSG00000021884	Hacl1	ENSMUST00000127204	NA	0	0	0	1.10984333152322	19.4266619682869	12.0085849658392	1.47575207601472	-0.00604837705379141	0.935490916950451	23.2821950764936	NA	1.38149448811348	15.0863076004781	0.330127976171453	22.0977679688369	0.0171860796108182	0.492053571137987	0	1	NA
ENSMUSG00000003555	Cyp17a1	ENSMUST00000026012	10468239	11.337	2.77517868794065	0.48857526018459	1.29728989528782	7.2570584026084	9.03017301511094	1.51185903293663	-0.00612163457938987	0.781884205767052	20.4022050203786	NA	0.422591658165601	18.5957208237354	1.37937957888096	NA	0.0172003420448107	0.492053571137987	0	0	2
ENSMUSG00000018932	Map2k3	ENSMUST00000019076	10376733	91.23475	3.44080701834613	0.0402067261431317	0	14.0895853011486	9.99604822593904	0.95245471863592	-0.00387170495338502	1.11943562702246	13.4097153614713	1.4	1.83978859272864	14.8591609917423	0.870611700406688	15.1730090455125	0.0172148584740151	0.492053571137987	1	1	3
ENSMUSG00000032434	Cmtm6	ENSMUST00000035007	10589929	52.401499	3.03315096384947	0.0648876674544957	2.28159547617682	21.970323857661	10.2923754701599	0.636104886170227	-0.00258886913821828	0.441647736220914	3.10766953074096	2.6	0.899337678324739	20.0315289448083	0.57270397823666	2.08958274302287	0.0172340431558733	0.492053571137987	1	0	NA
ENSMUSG00000050846	Zfp623	ENSMUST00000037260	10424746	63.798834	2.74845385080903	0.0472714183899979	0.917680213671905	16.5102642198617	8.16188609829794	0.632587674863839	-0.00255242288970427	0.545830332164245	15.2192919520196	0.4	2.07638048451371	12.7677805423909	0.76274740676255	15.7352513540196	0.0172576573367774	0.492053571137987	0	0	NA
ENSMUSG00000052675	Zfp112	ENSMUST00000005413	10550840	63.59275	1.71082777844528	0.0295296682010874	1.82861136912775	17.2892106268321	4.94999068716544	0.119556564333659	-0.000476226090016506	0.0159637291005019	23.3547178611798	NA	0.0289957791044118	16.945739027141	0.918801601423617	8.47040297605896	0.0172686509904576	0.492053571137987	0	0	NA
ENSMUSG00000027613	Eif6	ENSMUST00000029142	10488929	47.6835	1.75303928934864	0.0417125673020781	0	11.9022072658663	10.1808800085126	0.376748694910469	-0.00153262567583643	1.7992174006836	13.8515885225114	NA	1.78949361534154	15.9973830583359	0.812767934011516	NA	0.0172868829062483	0.492053571137987	0	0	NA
ENSMUSG00000028645	Slc2a1	ENSMUST00000030398	10507594	67.462	3.52703171058895	0.0570669588714622	0.899057089588178	21.88643509591	9.33020644725539	0.710748049030414	-0.00288137448365131	1.04060099796709	21.9590575421646	1.4	1.32846404573319	23.9460039089278	0.343134323878235	0.427641032544733	0.0173060711402611	0.492053571137987	0	0	NA
ENSMUSG00000014372	Cyp2d10	ENSMUST00000072776	10430866	184.06421275	6.2407713514726	0.0349804593483449	0	2.70832078976239	11.1382849827542	0.136574711653035	-0.000557762619784868	1.40660106271337	5.90008414523969	NA	1.1015473804288	12.4595651630981	1.57501429350642	12.602085596712	0.0173061878157185	0.492053571137987	0	0	NA
ENSMUSG00000000861	Bcl11a	ENSMUST00000118955	10374727	6.0736405	1.46365813703721	3.51177164614853	1.08845290977752	20.8497639951238	6.22259434499392	0.301732918869743	-0.00120800725781618	0.601947589075755	3.97490997695146	NA	1.4946741018682	3.6833269652715	0.71271418096404	3.83510735358349	0.0173074730076217	0.492053571137987	0	0	NA
ENSMUSG00000035198	Tubg1	ENSMUST00000043680	10381250	90.4685625	4.08306439808464	0.0481426973033549	1.02774180831796	17.5465310168679	10.5576685278077	0.830086083617971	-0.00338200048312374	1.06853809146965	18.8539196469488	13.4	1.25806697445617	16.5789866238176	1.33194881598132	NA	0.017386289895432	0.492503051192192	0	0	NA
ENSMUSG00000017176	Nt5c3l	ENSMUST00000107399	10391130	21.99025	1.91870322418554	0.11747117705918	0.876022026093285	21.4662055704727	7.50120243407646	0.402123456557583	-0.0016182108746458	1.34035996754731	1.15784928664128	14.7	0.329146253314858	19.6422324892145	0.997687167072118	2.96106984348311	0.0173933545957025	0.492503051192192	0	0	NA
ENSMUSG00000030004	Cml4	ENSMUST00000032073	10545877	27.99325	8.10960999755845	0.363067080657995	2.09725712993329	14.6202429341659	9.90193596527397	0.79121429865218	-0.00321503666335439	1.23807965634786	19.3690331102436	NA	1.32842005738566	15.9558216127224	0.0222585775887554	21.949521946425	0.0173937984003351	0.492503051192192	1	0	2
ENSMUSG00000040592	Cd79b	ENSMUST00000044228	10392142	9.224977	1.57520257424244	0.441465354301037	0.522184655517166	3.86297524375286	6.57319859911142	0.186789155110863	-0.000748873633714478	2.13191205970937	22.6459256021182	NA	0	1.73801742043818	1.42236910246161	4.82581072616723	0.0174337613431767	0.492968422973795	0	0	NA
ENSMUSG00000033318	Gstt2	ENSMUST00000038257	10370013	87.181639	14.33866155013	0.175881010836287	1.11658962499049	8.30331070749315	8.73958439785442	1.59627604993258	-0.00645584957885484	0.97776647973619	10.0141758517426	NA	0.956327390291376	8.0109806181043	1.25700926114393	8.82564140812943	0.0175054961343681	0.493901593529937	1	0	1
ENSMUSG00000018449	Rpain	ENSMUST00000108529	NA	0	0	0	0.62020299125866	10.2302900645349	7.98765863519685	0.410808905823142	-0.00165640509485324	1.2450427132192	13.3408276476801	NA	0.765509598119362	14.440497900751	0.275481395654928	18.9163434704556	0.0175310698581223	0.493901593529937	0	0	NA
ENSMUSG00000052632	Asap2	ENSMUST00000064595	10394862	24.1380505	6.12863231761787	0.331614481797927	0.648802503767293	20.2054822101656	7.91526568851914	2.70967214075851	-0.0109223654904796	0.881996719801668	23.8759206490008	NA	0.953032932897567	22.3184358914114	1.14982900890602	4.5876928848676	0.017582233089207	0.493901593529937	0	0	1
ENSMUSG00000019769	Syne1	ENSMUST00000056571	10361509	10.85925	0.872521812048272	0.167715386120546	0.750993910406211	15.3461453163958	7.64521364167959	1.42926157757404	-0.00575491859259734	0.838118867135407	1.10200969663381	4	0.92788385583524	12.4897339789931	1.05321510325763	3.69233593725172	0.017606992646851	0.493901593529937	1	1	NA
ENSMUSG00000056091	St3gal5	ENSMUST00000069994	10539080	42.394125	6.43258115353977	0.175096870892373	0	6.77823641690754	10.3893249353283	2.38201228263077	-0.00969832553900015	1.42695878375185	13.8000190740787	4.7	0.782700774431965	11.9573487081281	1.2076056040896	14.8995861743575	0.0176148866596134	0.493901593529937	1	1	1
ENSMUSG00000020283	Pex13	ENSMUST00000020523	10384717	74.32425	1.85555229311922	0.0270223192948963	0.214101582378949	0.624205318127677	9.06170500220106	0.241309225230819	-0.00097720454914848	3.88731806718675	3.09573525019127	5.4	0.363551835434658	5.60093832812365	0.212575800077941	16.8455241513075	0.0176221061623899	0.493901593529937	0	0	NA
ENSMUSG00000022999	Lmbr1l	ENSMUST00000023736	10432378	61.8525175	2.03543523301684	0.0362205037770144	0	3.04815927770424	8.22688296186341	0.334807960627585	-0.00135126830799829	0.241914181767935	5.83851027701835	NA	0.629838674573143	3.04258012975794	1.8651295033624	6.36758558726676	0.0176317659504793	0.493901593529937	0	1	NA
ENSMUSG00000041133	Smc1a	ENSMUST00000045312	10602599	31.130122	2.8292687396011	0.111068150631939	1.29249247815456	5.32909352546344	8.72088490221363	0.307144732843768	-0.00124209734704974	1.69913120813701	4.46492574901963	NA	0.150739864188148	5.89313523332265	0.262824212296188	22.2219962361886	0.0177912302989175	0.49770313545156	0	0	NA
ENSMUSG00000032344	E330016A19Rik	ENSMUST00000113356	NA	0	0	0	0.876642427989696	21.2414416418808	4.12085155757977	0.182644530330136	-0.000725127631483511	0.444457814908159	21.0831292701881	1.1	1.60891981434964	8.47397143579897	0.912787435359907	19.5056123082726	0.017823326010873	0.497936199874428	0	0	NA
ENSMUSG00000054150	4831426I19Rik	ENSMUST00000067005	10402490	32.131963	6.43729624121175	0.243145223759971	1.37255545863894	10.1499631149385	7.21988213816469	0.789091451200662	-0.00317184290281146	1.04032292985777	10.4844798305579	NA	0.650851877450922	10.205085086797	0.278355052647188	13.007511242408	0.017918723582361	0.49935209776923	0	0	1
ENSMUSG00000026360	Rgs2	ENSMUST00000127206	10358389	27.5512135	3.39765434096742	0.155184004340691	1.26679206275672	3.12843086045784	6.17609522569754	1.19559084454517	-0.00478573435806831	1.71284940289249	1.23618971673961	0.9	0.944480028119452	2.16667162150511	0	8.73012958040842	0.0179216712414671	0.49935209776923	1	0	NA
ENSMUSG00000037622	Wdtc1	ENSMUST00000105906	10517036	60.30325	7.74022061620339	0.141641923678589	0.930865060678607	2.02862746626469	10.0930221927599	0.912086594960056	-0.00370907162982181	0.81533186150839	6.56785359937586	NA	0.783351114628837	4.55961993452919	1.14302423773962	7.22879297818749	0.0179911150720837	0.500013253900548	1	1	1
ENSMUSG00000073651	Tns1	ENSMUST00000050681	10355536	27.6444035	2.99122756148078	0.136041881130146	1.11535581988495	13.8875670240467	11.033208899229	1.32511764601291	-0.00540937667533802	1.12503855753749	16.3200472528172	3	0	1.1743920376182	1.53654240746616	17.9076415289938	0.0179931271627458	0.500013253900548	0	1	1
ENSMUSG00000025479	Cyp2e1	ENSMUST00000106053	NA	0	0	0	1.22498504315043	6.58971967105236	13.9107565326312	0.15172054682458	-0.000626713292385625	1.90278244465721	14.1413970059259	NA	0.391022540690523	10.7163410225545	0.216119734587856	16.1908383618038	0.018105414580244	0.501018830652758	0	1	NA
ENSMUSG00000038128	Camk4	ENSMUST00000042868	10454632	11.79575	2.11342158891689	0.34426738534241	0	6.5950513370937	4.06128771794232	0.457429673139623	-0.00181563868845812	4.47586662731517	4.29043462202218	NA	0	21.9009549297487	0	10.2397769752969	0.0181099501261281	0.501018830652758	0	0	NA
ENSMUSG00000031812	Map1lc3b	ENSMUST00000034270	10576056	89.185833	6.30674180860363	0.0755036384132172	0.900082610158123	5.44480265267935	10.6530681311904	0.721063243156658	-0.00293895357754961	0.643870114348302	10.671363785704	25.5	0.613619780430834	6.26763602579122	1.34227107306819	9.17404514744443	0.0181241823329542	0.501018830652758	1	1	NA
ENSMUSG00000063060	Sox7	ENSMUST00000079652	10415885	31.01375	7.56893086489102	0.298495957051032	0.649061186529292	16.9442719531314	7.2360556261827	0.64302079136702	-0.00258486330479128	0.30102999566398	14.2485870661306	NA	0.81831206714248	16.4027647367955	0.848325315899472	15.8169777441795	0.018124959367861	0.501018830652758	0	0	NA
ENSMUSG00000066090	Insl5	ENSMUST00000106869	10514708	4.661	0.436623908529984	-0.438441577924225	0.401160570439141	8.29871446103294	5.28935711050293	0.0513242312085698	-0.000204715007775683	3.70364657544249	2	NA	0.0380184281739623	6.87554757398834	0.515334701740733	22.0558253242389	0.0181554486458098	0.501200415646447	0	0	NA
ENSMUSG00000024223	4930511I11Rik	ENSMUST00000025060	10443369	6.079	0.23950782868207	0.567358142049444	0.573892985346341	5.97005318916488	5.58827800288077	0.213424129869158	-0.000852292888555803	0.637257475139366	4.87222340768544	NA	0.108682836376324	2.08694368247851	0.913675717871256	16.6223368213994	0.0182161916017891	0.501563176793338	0	0	NA
ENSMUSG00000021692	Dimt1	ENSMUST00000022203	10407042	40.678509	3.27931369886764	0.0936367433871786	1.58438526616774	16.6294672516162	7.46592080129798	0.423203252316159	-0.00170279767539569	0.1350782334146	15.5069216796215	NA	1.68540984890902	17.2203205735647	0.803691764344605	13.3473631399005	0.0182272445490832	0.501563176793338	0	0	NA
ENSMUSG00000069769	Msi2	ENSMUST00000144699	NA	0	0	0	0.543219306821753	19.1583836208578	9.1056039679303	0.281125033179485	-0.00113864485260722	0.569220220894721	4.26773657823369	7.4	2.43457736653341	3.15564263708223	0.641505256400169	1.50565049860577	0.018248163309469	0.501563176793338	1	0	NA
ENSMUSG00000035372	1810055G02Rik	ENSMUST00000039048	10460196	104.332172	13.9225787847684	0.14109484623065	0.642369035912632	8.8602909501062	8.73001257602177	1.51969683916096	-0.00614590090367593	0.567289609372432	10.8803597391668	2.2	1.55708977412465	10.5831619924019	1.0479076991106	9.60427761119552	0.0182643394212436	0.501563176793338	1	1	1
ENSMUSG00000078566	Bnip3	ENSMUST00000106112	10414269	79.43525	7.04021529766668	0.0954238056554414	0.225380363703108	7.93795043686016	11.5094941793643	1.71177509475808	-0.00700139700317804	1.5881123610257	13.0374243760208	22.4	0.323960704505523	9.3228768652487	1.13133791227443	12.2625201252225	0.0183041988147529	0.501999840007221	1	1	3
ENSMUSG00000033009	Ogfod1	ENSMUST00000109556	10573998	50.856	3.46353533257566	0.0766283361126745	1.09648498553424	10.1682771441428	9.16699917260472	0.582799298836204	-0.00236110769987252	1.35141815099936	15.2527652560732	8.6	1.75251784655265	17.1120574343606	0	8.88096317470511	0.0183447884250758	0.502455361922371	0	0	NA
ENSMUSG00000037411	Serpine1	ENSMUST00000041388	10534667	34.63525	10.432625056164	0.36001389262486	1.96151811792867	9.5962685065015	6.28816899350192	0.42045756567291	-0.00168377110519032	0.580426201096988	10.7433808825161	1.1	0.209957289503356	12.6787863465678	0.932938450923776	9.0228829031188	0.018373560731568	0.502586446486349	0	1	NA
ENSMUSG00000046942	Mageb16	ENSMUST00000052283	10605542	2.1155	0.299277045561466	-0.0845092087594357	0.389172844147475	12.5704526050162	3.79922230871587	0.03606865514779	-0.000143015638087925	0.098276433664218	14	NA	0.423113420960643	15.7345651022485	3.46417952311335	22.8336626925134	0.0184791896000183	0.504155970304818	0	0	NA
ENSMUSG00000034543	Morc2a	ENSMUST00000093389	10373778	76.747	6.59848215501111	0.0928185205607627	1.82565280260427	20.3120801468403	8.03773579047878	0.570022847645051	-0.00229882901522224	1.43274141569018	15.9398780592711	3.6	0.216236438304901	18.4157958604639	0.379041254152469	17.9341122273271	0.0184974465789469	0.504155970304818	0	0	NA
ENSMUSG00000032596	Uba7	ENSMUST00000035216	10588786	11.46772725	1.15204673804606	0.198257084253161	1.39594607887525	6.24024500737795	7.25002871064993	0.331460647555605	-0.00133250526959878	1.89055478620057	3.84887586531261	NA	0.464128719613821	1.15011943156624	0.895178844636283	NA	0.0185031232360237	0.504155970304818	0	0	2
ENSMUSG00000026970	Rbms1	ENSMUST00000028347	10483023	57.595875	8.7969096855444	0.169369956507284	1.1700713400894	4.64335768900335	8.82453512023873	0.792446576498716	-0.00320600823744461	0.579335684520634	7.32037049738314	3.1	0.9792418158049	5.96314906086633	0.627035959144998	7.17464323226518	0.0185551076819612	0.504915806831343	1	1	1
ENSMUSG00000061130	Ppm1b	ENSMUST00000112307	NA	0	0	0	0.449494489580465	21.6711920310263	8.8578174368799	0.422972629066279	-0.0017114546156371	0.757510646887076	23.6959780025787	4.5	1.18203947931031	4.08196985928337	1.38518516595068	23.5243530976137	0.0185881181500993	0.505158028014307	1	0	NA
ENSMUSG00000045087	S1pr5	ENSMUST00000122088	10591494	36.79775	8.1094188100936	0.26041058276114	1.451863899982	16.5731746114865	8.0998675365244	1.66226034156917	-0.00670536286145016	1.62765649843031	17.2076337377507	NA	0.751549340175325	18.2671965631826	0	22.0727645100775	0.0186803659326326	0.506804728752584	0	0	1
ENSMUSG00000042797	Aqp11	ENSMUST00000055379	10565627	77.7645	4.18819994150232	0.0580826054978065	0.301740378128803	12.2724966830699	9.74634587635673	0.980472666084944	-0.00398155580502635	1.00962530650688	13.5280370384305	NA	1.93878874289671	14.0544205379795	1.04672455633739	14.8199306440084	0.0186970865902614	0.506804728752584	1	1	1
ENSMUSG00000045991	Onecut2	ENSMUST00000056719	10456248	80.30925875	1.38668721985225	0.01857525191761	0	19.1637814507429	10.3800930767341	0.318215581070391	-0.00129556103597826	1.35070346224084	14.3834852344602	NA	0.445879150892786	13.5338356844763	2.76240850616041	17.0698589117608	0.0187399903600508	0.507311392783132	0	0	NA
ENSMUSG00000048546	Tob2	ENSMUST00000050467	10430770	172.0151015	12.9712392365134	0.0779717233794901	1.29073557789068	8.35037548446294	7.37448345064435	0.58370807050154	-0.00234774000111797	0.362943966545637	10	1.2	0.129767207327381	8.86326736729906	0.28149334642731	19.0170565629119	0.018820874918145	0.508807351104982	1	1	NA
ENSMUSG00000059089	Fcgr4	ENSMUST00000078825	10351509	7.271	0.637895687143282	0.395190884678583	0.340990668947214	7.92767209279177	7.07041414752114	0.965580114039383	-0.00387892869677454	1.45328011738175	22.3765739369356	NA	0.634082209121624	2.35068180170272	2.11006666793417	0.427937645651591	0.0188438173272307	0.508807351104982	0	0	NA
ENSMUSG00000030867	Plk1	ENSMUST00000033154	10557156	12.60875	1.88698382014791	0.271434424201503	0.787494091097566	18.7680669934996	5.60736489678618	0.0701328365531612	-0.000280091451269131	0.00572938322030743	22.9978956255676	7.9	1.30669316985979	23.4642074753783	0.379003645650057	2.69644570818196	0.0189194655945695	0.50997185537637	0	0	NA
ENSMUSG00000031527	Eri1	ENSMUST00000033927	10578193	30.89175	2.07888403055582	0.0823813203394747	0.386642696283902	2.45524217689621	8.07702014944903	0.431987175792624	-0.00174242490975636	2.05478450570881	6.32163839635838	NA	1.10063192035057	3.50791428001895	0	7.99505202024002	0.0189630567064464	0.50997185537637	0	0	NA
ENSMUSG00000030662	Ipo5	ENSMUST00000032898	10417070	21.971	2.69381834020039	0.165121630111498	1.72957365038313	18.8824469363021	8.87063785759487	0.699603739223906	-0.00283092115464923	1.23861843996331	13.2569282849222	NA	0.435093694619712	4.21035046318676	0	18.5516122182615	0.0189795536307217	0.50997185537637	0	0	1
ENSMUSG00000086040	Wipf3	ENSMUST00000126637	10538377	54.35175	5.12713046571862	0.105290921906639	1.27312081105155	9.43201328395991	7.47425867439026	0.647937553764769	-0.00260712451880734	0.391527754232701	8.76303724126243	NA	1.00757732481506	13.7380957488197	1.51838655421792	11.9136180022681	0.0190043083857852	0.50997185537637	0	0	NA
ENSMUSG00000035031	C8a	ENSMUST00000064873	10514763	31.2080005	4.94110569991679	0.19338097991665	0.99271130136547	12.3041369817496	12.11442780941	0.172010928472006	-0.000705293580620603	0.448989610629669	2.61394204549738	NA	0.706146460866965	13.0764542610081	0.431918280112466	15.067555688119	0.01903304409821	0.50997185537637	0	0	2
ENSMUSG00000074360	Slc22a15	ENSMUST00000071298	NA	0	0	0	0.990311294609667	21.8205124688867	8.02527771633128	0.808897829590903	-0.00326201728200978	0.800889633921132	22.987573430718	NA	1.23190085476533	23.7308592387902	0.120254624408448	18.8724500119707	0.0190432809866495	0.50997185537637	0	0	NA
ENSMUSG00000000959	Oxa1l	ENSMUST00000000985	10415030	47.38925	1.72878861128248	0.0414255779039824	0.723696869372269	7.79582945368511	10.5415884593394	0.0903817981689024	-0.000368216341015189	0.189003123932869	8.91275114176193	13.3	0.241102206586181	14.85309191624	0.334429698346735	4.13936723279753	0.0190573169837111	0.50997185537637	0	0	NA
ENSMUSG00000034518	Hmgxb4	ENSMUST00000041759	10572870	11.3856	2.73899241008441	0.478113801758737	0.600866167379662	19.6089926652021	7.46577874728502	0.347318533410764	-0.00139746764715191	0.465617422405882	22.9267004066375	NA	1.85773530187874	2.01092325587357	1.02464311383185	12.5237720209929	0.0191887808661049	0.512733291531445	0	0	NA
ENSMUSG00000039616	Mocos	ENSMUST00000068006	10454353	96.7775	8.86887944232528	0.0973311741732897	0.799353022060586	21.0466765455719	9.29387666303507	0.920607809268013	-0.00373159691707609	0.794278924394647	0.740064069317736	NA	1.07480120623552	21.1629438548365	0.207466778303523	0.850737527559872	0.0192697973861716	0.512733291531445	1	0	1
ENSMUSG00000021939	Ctsb	ENSMUST00000006235	10415844	91.0213545	4.97739111330195	0.0583075060323141	0	19.4354323542406	12.3391134482082	0.222503025749836	-0.000913166774112272	1.43572590990034	23.4558889014582	13.7	1.93433338045573	21.2423069607584	0.927502658543222	22.0474089274915	0.0192886042661043	0.512733291531445	0	0	NA
ENSMUSG00000037601	Nme1	ENSMUST00000107844	NA	0	0	0	1.29681570099368	12.869177098381	8.83591616333089	0.223532209509225	-0.000904387911218279	0.120117938644307	0.182471575853711	9.4	0.860534863296244	15.5083069620381	1.75399446304176	17.7505135402026	0.0193342415458534	0.512733291531445	1	0	NA
ENSMUSG00000015882	Lcorl	ENSMUST00000067997	NA	0	0	0	0.575553814236107	16.5792923680349	7.3891253862108	0.464682129066929	-0.00186911425249922	1.33771118841775	12.5971683038175	NA	1.47379399722987	2.98521966777856	0.324573623565864	15.7518116821829	0.0193383720526737	0.512733291531445	0	0	NA
ENSMUSG00000020205	Phlda1	ENSMUST00000020424	10366346	211.1692355	28.1692315430458	0.137068294239213	0.517145999892771	16.4844830396922	9.54564249457958	1.89621715360936	-0.00769398915402686	1.49267486580997	14.5006965672938	0.4	1.07782286597011	6.91856818572103	0.93637353374495	13.7917065976087	0.0193441687517037	0.512733291531445	0	0	1
ENSMUSG00000058267	Mrps14	ENSMUST00000135680	10350985	38.0323405	2.14831681629834	0.0663562795528564	0.766841187967241	17.8726100611646	7.45932253175179	0.106486783286438	-0.000428448109062717	0.499096426358065	13.0714151504486	16.9	0.84738422101383	12.4908384249142	1.21880045580509	19.1607920167331	0.0193669007793882	0.512733291531445	0	0	NA
ENSMUSG00000042129	Rassf4	ENSMUST00000035842	10547177	15.082492	1.95857207732164	0.207791995530081	1.51878231364332	22.0485037157954	6.86359258027865	0.0402746783867318	-0.000161657137163742	0.033389591197376	7.78558176662839	NA	1.31851444710515	5.90960535719455	0.811708483663388	2.2226860888606	0.0193689118728826	0.512733291531445	0	0	2
ENSMUSG00000048486	Fitm2	ENSMUST00000109418	10489368	54.07525	5.9774711155722	0.123454547035659	0.557814072879169	11.2540532869157	8.52142731039356	1.41033715481069	-0.00569882531438212	1.51083569652663	12.6072548744735	NA	1.96115587242182	12.9603391205975	0.104810859314508	13.0277588072762	0.0193807458069443	0.512733291531445	0	0	1
ENSMUSG00000050549	5730508B09Rik	ENSMUST00000057198	10502071	12.63576475	2.85523123420588	0.40912277553899	0.922841809734919	19.9805789778102	7.83064218038939	0.380699263372863	-0.00153403009427774	0.301029995663983	10.9206656765318	2.7	0	4.32734627815007	2.11345971231141	15.7648976813156	0.019428688736195	0.513048882082545	0	0	2
ENSMUSG00000031373	Car5b	ENSMUST00000033739	10607738	3.67	0.649467281700934	-0.326882196752412	0.78673411286177	22.1495597875118	7.13119701753673	0.649750279724027	-0.00261081450120453	1.27839162763164	4.48933598477497	NA	2.3002467548784	22.6498822910601	0.248150301938117	20.9252434622735	0.0194416461782819	0.513048882082545	0	0	NA
ENSMUSG00000039844	Rapgef1	ENSMUST00000126886	10470705	10.558625	1.01724080697493	0.20752516972965	0.33972683136577	18.5461576776384	8.51493793033932	0.65130799685649	-0.00263170629940147	1.02513450655443	13.3548867369478	5.2	1.99435569788609	9.75668574920521	0.379418957441956	10.694487733899	0.019528896503547	0.513295874878242	0	1	NA
ENSMUSG00000005233	Spc25	ENSMUST00000112320	10483401	16.648	2.89524692383914	0.263416297951051	1.94158378430808	8.87096603340018	6.82185749950906	1.01613094580814	-0.00407792969163072	0.830709903035136	12.5584566309376	NA	0.985050777619867	9.95900340185032	0.852943729354498	13.1077251844627	0.0195380967135306	0.513295874878242	0	0	1
ENSMUSG00000050973	D330012F22Rik	ENSMUST00000062915	10554392	67.530375	3.35328437645467	0.0541957906351589	0.352573035261663	4.97188360134436	7.98511419387448	0.32544990742303	-0.00131221924992614	0.612258983125821	20.267295196001	NA	1.43507516927782	19.5565564644562	0.374437210832538	0.158136178307055	0.0195428836263342	0.513295874878242	0	0	NA
ENSMUSG00000056069	Fam105a	ENSMUST00000069955	10427918	22.9218035	1.93880081380534	0.112296930948021	0.746760570652132	3.72517477522611	5.67819871861365	0.0635735288475698	-0.000253967207499066	1.0134264598545	18.5670714448835	NA	0.470317012353844	2.6812563488179	1.47535660913087	22.4169654512443	0.0195702761695091	0.513295874878242	0	0	NA
ENSMUSG00000039578	Fam190a	ENSMUST00000045522	NA	0	0	0	0.0950838674103408	22.2372394868363	4.9088594806361	0.0398579273689889	-0.000158738883763663	0.357292345398707	10.1481843056333	NA	0	2.27543469367629	3.66406224723154	18.556605394308	0.0195834406798043	0.513295874878242	0	0	NA
ENSMUSG00000032080	Apoa4	ENSMUST00000034585	10585010	37.67463875	3.89635510832741	0.121693464089173	1.57945001478827	16.3374193199158	11.2317692830187	0.425955752072068	-0.00174024116947019	0.724014126981371	0.513153389072222	NA	1.58668137789694	17.8438079118997	0	20.5458066816924	0.0196255659275273	0.513295874878242	0	0	2
ENSMUSG00000032551	1110059G10Rik	ENSMUST00000118422	10597913	19.239625	2.05784743801016	0.151504245769094	0.234522391482816	16.8294850324476	7.11909408927228	0.0780031166160698	-0.000313415431893555	0.981942148540004	23.2429005537514	5.1	1.08569744848679	7.78388298605846	1.00806516012658	19.0516102535975	0.019651043163506	0.513295874878242	0	0	2
ENSMUSG00000024827	Gldc	ENSMUST00000070303	10466976	78.839	8.7136930746957	0.11906856495302	1.25934770850727	20.6124390838507	10.8794466743921	1.5949459383895	-0.0065067817314807	0.741225524217493	23.021169510627	NA	0.773011728090209	21.9534577841799	0.794966301750555	22.4943532825616	0.0196612189516294	0.513295874878242	1	1	1
ENSMUSG00000036078	Sigmar1	ENSMUST00000059354	10512308	112.4682615	13.0160194729901	0.121859825725012	1.79270129531419	21.6270874998457	12.5189385957395	1.00337434012638	-0.0041209543540655	0.95946777509218	0.0353035759955418	NA	0.613734084563596	19.9063632673126	0.379473557007836	22.4653825163327	0.0196714832017958	0.513295874878242	0	0	1
ENSMUSG00000051674	Dcun1d4	ENSMUST00000113558	10522430	73.116875	3.45349100775216	0.0511931506888274	0.804435678876226	6.16779722708564	9.19102941420936	1.25737912671463	-0.00509454386414845	1.74016183665718	9.5201194220142	2.9	1.028889821862	6.25966986960477	0.47666363863858	6.01620240906633	0.0197629954401728	0.514508825797264	1	1	3
ENSMUSG00000028452	Vcp	ENSMUST00000030164	10512391	54.4900405	0.493267600689779	0.0101010734413147	0.0984858047077405	8.59285436274342	10.9577002451858	0.432960658171146	-0.00176688130418446	0.808143667172429	4.86061609015644	NA	1.15884477685037	5.68316610205644	0.326219954319127	19.6384111441197	0.019767078927447	0.514508825797264	1	0	NA
ENSMUSG00000020741	1300001I01Rik	ENSMUST00000117818	10378453	66.2145	6.45719846856979	0.106628954751195	3.03897063062511	21.4894528939593	10.9379013982681	0.345730378745208	-0.00141078681982186	0.578612695355959	23.6466263674269	2.8	0	6.87293226018991	0.0866023498690672	22.0149846282059	0.0198197296026717	0.514796434103427	1	1	NA
ENSMUSG00000018479	1700125H20Rik	ENSMUST00000018623	10379880	7.139625	0.980995006676894	0.661595871338206	0.250771685539509	8.10957029656927	4.96180883133339	0.0763089532208279	-0.000303973482542972	0.254202088067152	10.4034902175736	NA	1.59157566361379	13.392581633755	0.58767849197562	8.26909337015226	0.0198508099789644	0.514796434103427	0	0	NA
ENSMUSG00000058706	0610030E20Rik	ENSMUST00000077783	10539104	66.17625	8.5546767509065	0.141354298813116	0.935439848294112	14.5605532956327	9.40404573892262	0.500066479206521	-0.00202787787295605	0.363430428199554	2.50275429727904	0.8	0.79686165045767	3.10059665580709	1.21919990719335	14.1744615906181	0.0198518359545444	0.514796434103427	1	0	1
ENSMUSG00000039048	Foxred1	ENSMUST00000127996	10592114	107.48275	4.95595600641289	0.0486708805248902	0.747419334641386	11.7887872602645	9.6009341592335	0.398527725184197	-0.00161740761404405	0.619724595490027	11.8825860880405	4.5	1.1243854505213	15.045950789718	0.900071030263125	NA	0.0199112300113983	0.515473387172572	1	0	NA
ENSMUSG00000025270	Alas2	ENSMUST00000112715	10602372	4.843245	0.77642414956324	-0.95429611947954	1.53349338832119	19.6596347011003	10.5131568851484	0.59297393854533	-0.00241550191049508	1.15507055954395	3.94967686602412	NA	0	21.0724464992945	0.96282317306212	19.7555649212869	0.0199271437794007	0.515473387172572	0	0	NA
ENSMUSG00000028211	Trp53inp1	ENSMUST00000029865	10503259	127.243662	11.092790871203	0.0912335069604347	0.839298077693442	3.28024368406039	10.4934433914229	1.67499591177792	-0.00682261172539048	1.62818865826455	3.01539163917068	2.7	0.630126855225285	3.6347030787597	0.176572859624295	18.8474593725706	0.0199594060098915	0.515671312114989	0	0	1
ENSMUSG00000029195	Klb	ENSMUST00000031096	10522127	36.081	5.95558659474447	0.195751974224127	0.619697784787169	6.20189648821893	9.78615168695656	1.00199741512391	-0.0040696224927606	1.11635668134949	8.24845429946174	NA	0.711055130649018	7.77293071975641	1.20315447552336	11.2545623426344	0.019992007680423	0.51585729594601	1	0	1
ENSMUSG00000015127	Unkl	ENSMUST00000039734	10453736	35.40575	1.93598903987083	0.0650776773735475	0	23.4931922690114	9.41358110411847	0.596722139555058	-0.00241993108228324	0.776619244236162	20.596077188141	NA	1.74161816780943	3.42055185220443	0.762897348349704	2.59876347746859	0.0200329460670305	0.51585729594601	1	0	NA
ENSMUSG00000020893	Per1	ENSMUST00000101004	10377439	88.55975	14.0676663198805	0.169688479425574	1.18247008330267	9.5236271062729	8.10234070763204	3.02145914286142	-0.0121883326832785	0.602382144958837	13.1540158794315	NA	0.514205400893583	14.983467506924	1.12179102866039	16.4440219264719	0.0200903176897523	0.51585729594601	1	1	3
ENSMUSG00000031352	Hccs	ENSMUST00000033717	10607933	14.83750375	1.89590850072968	0.206511369443398	0.260418919734143	19.8377321934454	9.11414584156652	0.419866555403564	-0.00170065051655055	1.63201330888977	14.8297737352955	5.2	0.56461220803511	13.6758511531264	1.68334265264814	15.3960559084116	0.0201258942238078	0.51585729594601	0	0	2
ENSMUSG00000028100	AC112261.2	ENSMUST00000029742	10500378	17.3335	1.39065083683864	0.119096773727008	1.66348700980349	8.79291090556566	6.33874664034064	0.0286517335363544	-0.000114762435703545	0.301029995663994	0.677419141804794	NA	0.548883511953745	22.4892153269487	0.883038309549079	6.59199640885848	0.0201358128738355	0.51585729594601	0	0	NA
ENSMUSG00000050855	BC027344	ENSMUST00000108223	NA	0	0	0	0.431134499433237	13.979286731994	5.98821042476354	0.20206800695664	-0.00080823391288846	1.13594656762027	20.1205498893911	NA	1.09225800381732	15.2782433519766	1.18922464280853	12.4562782390298	0.0201567462456296	0.51585729594601	0	0	NA
ENSMUSG00000041505	Gm3402	ENSMUST00000036715	10598169	1.7249355	0.281249981609333	-0.0715299576436168	0	17.511013794311	4.6532311881257	0.180757039674526	-0.000719154021867761	0.13387339534531	8.61932582121461	NA	0	8.88066079901327	0.816384869197694	14	0.020187386828148	0.51585729594601	0	0	NA
ENSMUSG00000029385	Ccng2	ENSMUST00000031331	10523297	75.47325	8.92686909350081	0.127862073049451	1.7308897766743	23.5029712148506	7.20334390468582	1.84803114073355	-0.00742787772849152	1.0578313756715	0.963681489813524	3.8	0.436281721491699	4.51467220626829	0	19.0491073676258	0.0202458505659702	0.51585729594601	1	1	3
ENSMUSG00000048728	Zfp454	ENSMUST00000050595	10385647	14.455869	2.75711270410932	0.313343343804516	0.581465657021029	17.4057684514882	6.7447488236044	0.334932020328585	-0.00134373104978862	0.804594204957755	16.3458776815307	NA	1.66545142784441	18.2169794311416	1.53485437629471	10.5197487476377	0.0202654845353447	0.51585729594601	0	1	2
ENSMUSG00000020123	Avpr1a	ENSMUST00000020323	10366707	55.933125	15.6470383774175	0.31122114158118	1.05089207551528	22.9871236063791	9.19679669304067	2.69191057111083	-0.010907113582974	1.11406480795537	23.6742230336097	NA	0.636263537866667	19.5842056163751	0.716449439073882	1.68908893876863	0.0202817743527722	0.51585729594601	1	1	1
ENSMUSG00000045441	Gprin3	ENSMUST00000051065	10545065	60.3093125	2.23756537002972	0.0409417150052704	1.0832082727189	5.964010980203	9.0436632510169	1.10913636944212	-0.00449122457857599	1.32119613114946	7.88976291045307	NA	1.54011054850133	7.32587506750469	0.640697692955741	12.1423648928913	0.0203011765910063	0.51585729594601	0	0	3
ENSMUSG00000059363	Fxn	ENSMUST00000081333	10466771	41.2	4.67815444379512	0.131619032165387	0.855569286999614	20.163094144195	7.74712804467104	0.0511065928009064	-0.000205865061694443	0.0390576138246739	22.2729451324604	12.7	0.402770020300605	2.94510690418858	2.15898003756294	2.86753769958649	0.020306559187332	0.51585729594601	0	0	NA
ENSMUSG00000037563	Rps16	ENSMUST00000082134	10578613	69.396788	2.64857964622248	0.0415529086771507	0	16.115730257997	10.2099225202451	1.66925318922584	-0.00679137744835663	2.72702425115007	15.7182930143378	6.7	0.602581879349893	14.14826151291	1.2552651039215	19.9765140114211	0.0203117563531414	0.51585729594601	0	0	NA
ENSMUSG00000041750	Cd1d2	ENSMUST00000063954	10492957	9.83305	0.0843091187238961	0.0201880188958212	0	15.3740492662423	5.60123762923526	0.470890573630698	-0.00188056270395399	1.15573549315847	3.06637297398337	NA	1.97482687318885	14.8562329676693	0	1.44747525180766	0.0203339928771635	0.51585729594601	0	0	NA
ENSMUSG00000073609	D2hgdh	ENSMUST00000097633	10348889	107.640496	4.83445570752448	0.0474042270362483	0.453926013555844	3.02817279749254	8.1670776043855	0.149361642188737	-0.000602670705509867	0.238050844151049	6.76721263820054	NA	2.40769278652437	17.4901312962721	0.270270583778972	0.992085264526407	0.0203359006562976	0.51585729594601	0	0	NA
ENSMUSG00000045954	Sdpr	ENSMUST00000051572	10346164	13.3559655	2.2706288981993	0.294920910260855	0.504582922158676	8.53665776074554	6.6725224699034	0.478453167396534	-0.00191897488450217	0.990981187353555	22.0191759194991	6.4	1.75827739644828	14.5497422812917	1.32760523915452	21.2583907579129	0.0204181618618985	0.517317709180605	1	0	2
ENSMUSG00000053279	Aldh1a1	ENSMUST00000087638	10461979	92.474676	9.07016828404942	0.104473575830027	0.943332203137086	14.1986871649388	13.0550909185514	0.162465182739631	-0.000668732608367452	0.974707602124124	18.1476055654656	NA	0.776314222461578	13.4499062528246	0.370064898081139	15.3393113818454	0.0204621261832983	0.517700279441045	0	0	NA
ENSMUSG00000050777	Tmem37	ENSMUST00000056089	10357239	65.82525	8.19564178771254	0.136211738496342	1.21181749388864	16.1852661506124	9.05152186276255	0.897387731550725	-0.0036339067092854	0.625182051549058	19.4997815978406	NA	1.69640574722396	15.8201661328479	0.240399906912773	16.5363503164701	0.0205200807669304	0.517700279441045	1	0	1
ENSMUSG00000060613	Cyp2c70	ENSMUST00000051846	10467410	62.0374705	13.4439174455168	0.238449281678359	0.63073646562231	15.6565040368187	12.8893631536406	0.588918078475708	-0.00242242826605687	0.698342622517898	23.9717519566134	NA	1.47579073480064	18.5264944884372	1.03157869864276	20.6904655260823	0.0205248064495157	0.517700279441045	1	0	2
ENSMUSG00000033952	Aspm	ENSMUST00000053364	10350392	14.952	2.44276682268284	0.262800271050019	0.487313238583063	6.74486091010352	4.1204073636949	0.403441393696151	-0.0016017232260602	1.39442888765889	5.09186481355284	5.4	1.22905559528407	7.98195985205745	1.4668089996835	8.8337919263179	0.0205380999951333	0.517700279441045	0	0	NA
ENSMUSG00000024732	Ccdc86	ENSMUST00000025639	10466104	40.4906475	4.22720533967505	0.121353574940147	1.1843842873373	10.4137743575355	7.88729223092666	0.891172843747457	-0.00359180652922018	0.427199456402472	15.982962460948	1.1	0.737956898437825	14.6543237996173	0.361127874319332	7.31631304119923	0.0205568000999833	0.517700279441045	0	1	1
ENSMUSG00000026575	Nme7	ENSMUST00000027862	10351277	16.89575	0.82515896195824	0.0734199320178737	0.41592474807173	3.92247447961572	7.54192860558843	1.00086777267191	-0.00402831659706115	2.21830778873643	6.42947978241403	NA	0	4.93393862653498	0.748113598138187	6.39271516756543	0.0206090853151975	0.518041580031152	0	0	3
ENSMUSG00000017286	Glod4	ENSMUST00000017430	10388520	39.026953	1.85875854657322	0.055701319929266	1.48596539017196	16.8711241954597	7.99662973586268	0.246259948594389	-0.00099297016944612	0.412722888846464	11.2555004620532	NA	1.52741327670502	15.4540219076742	0	11.3617740544807	0.0206256052280963	0.518041580031152	0	0	NA
ENSMUSG00000022615	Tymp	ENSMUST00000023285	10431546	112.96675	29.4087526607726	0.274054433238358	0.979431351870355	21.8472735916053	9.41879638716183	2.10340408568411	-0.00853026935900072	0.968884773640573	1.21704976289791	NA	0.910530685601523	22.795913141603	0.349243829408571	23.9182813069436	0.0206957479077764	0.518041580031152	0	1	1
ENSMUSG00000071640	Stxbp3b	ENSMUST00000090527	10465853	3.1680195	0.613897082227754	-0.246660443146321	2.20779584865063	21.0622835039432	8.41191407956292	0.396996803514167	-0.00160345681432241	0.303151195285664	5.40612355785451	NA	1.16476991652133	7.98871064427864	0	2	0.0207125093044086	0.518041580031152	0	0	NA
ENSMUSG00000019768	Esr1	ENSMUST00000067086	10367600	21.08975	7.08172792738467	0.458872271404525	0.585345011828929	12.5127574914358	8.90849923527264	1.26540069821739	-0.00512118261575603	0.983264956874238	19.5381927236452	NA	0.806022727252397	11.0421222754003	0.44361513576884	19.7010368433772	0.020762122131298	0.518041580031152	1	1	2
ENSMUSG00000028599	Tnfrsf1b	ENSMUST00000030336	10518300	65.30685875	6.87877267932359	0.115318896233529	0.829776889568776	7.10441830104147	8.77305924026204	0.285564570963196	-0.00115507060066207	0.538384443869803	9.42239755377515	1.5	0.400480207460296	9.29707306916572	1.39075169980147	13.2268898619103	0.0207632638394662	0.518041580031152	0	1	2
ENSMUSG00000038046	Rnmtl1	ENSMUST00000040577	10378768	38.85355	2.03345728440506	0.0612548098066045	1.76316003609101	16.9951559082352	7.073262550558	0.329194946687972	-0.00132245716173753	0.520266753133328	18.9083671321944	1.9	1.42674495316311	15.3202259209522	0.860251210632276	NA	0.0207642500391238	0.518041580031152	0	0	NA
ENSMUSG00000041012	Cmtm8	ENSMUST00000047013	10597470	92.9775	5.47167810753703	0.0626619061335242	1.54435198008267	0.575990233791204	10.5785280711667	0.805095088029908	-0.00328045904746006	0.619822908384676	6.33704606865927	NA	0.486933342761331	4.16605758534193	0.764381884156734	7.62094383464639	0.0208149743157328	0.518041580031152	1	1	NA
ENSMUSG00000051257	Trap1a	ENSMUST00000054534	10601988	2.6630995	0.588176023646621	-0.196467671156547	4.26662063196624	20.0918785250734	3.85110314529914	0.0662692684908603	-0.000262817998878843	0.301029995663983	9.59286641080667	NA	0	2.13275111839217	0	11.6014751165474	0.0208521469254067	0.518041580031152	0	0	NA
ENSMUSG00000027995	Tlr2	ENSMUST00000029623	10498992	11.755625	0.903183925413313	0.148092781703286	0.290605536684754	7.43365963870822	6.81035274528877	0.306991413153	-0.00123195893784145	0.7949567472146	1.19000698944092	4.6	2.26294580897749	0.560699133228452	0.277420378847814	6.27939360277538	0.020857866896464	0.518041580031152	0	0	NA
ENSMUSG00000032051	Fdx1	ENSMUST00000034552	10593483	87.54086	6.58184890047742	0.0803801528778605	0.657102561378897	8.9644024783116	8.77738488310386	0.709067570441989	-0.00286813392903685	1.91846269633035	10.5448056348354	9.5	0.832091535954475	8.42654692283357	0.240367159666958	12.0046832482193	0.0208614183112625	0.518041580031152	1	1	NA
ENSMUSG00000022812	Gsk3b	ENSMUST00000023507	10435676	119.392867	8.35212200720206	0.0734342782485557	0.79998954714526	19.2068326144018	9.21396649613647	0.294110148569418	-0.00119176172327764	0.526400983044291	15.1456047432418	1.8	0.64553492319095	19.3832630387995	1.88124756596675	17.8320212185282	0.0209451004124363	0.518041580031152	0	0	NA
ENSMUSG00000021928	Ebpl	ENSMUST00000022494	10420631	102.32201	8.82198448962023	0.0912633349744942	1.07048409461435	20.1154232813753	10.2622484321589	0.207290440849762	-0.000843543328313293	1.31573343575927	3.7194001541839	38.2	0.703442128003617	19.7612802421242	0.254098309080315	4.47435003046199	0.0209725074466319	0.518041580031152	0	0	NA
ENSMUSG00000037348	Paqr7	ENSMUST00000125330	10508992	77.063807	5.64142137029226	0.0790038105953508	1.59006974350772	15.5387421894398	8.42654593575831	1.24678167873204	-0.00503600712541869	0.740968334055562	12.7757611515182	NA	1.28842742492261	12.9816537799073	0.122011164326049	9.24959598690858	0.0209763735722455	0.518041580031152	0	0	1
ENSMUSG00000048996	Olfr1366	ENSMUST00000051251	10408056	2.6378625	0.412732252987636	-0.136711951285403	1.55987182849382	6.65889051527886	5.42490043449285	0.309137206350592	-0.00123371079922399	1.99902239225716	17.9024242097413	NA	1.00467675438991	21.4915488031579	0	NA	0.0209821266685135	0.518041580031152	0	0	NA
ENSMUSG00000024588	Fech	ENSMUST00000025484	10459391	60.9457745	2.21969365492747	0.0401471695390377	0	7.87353550071611	9.83634076724855	0.489037147802555	-0.00198663421451727	1.79919261168902	10.3211917469177	11.5	0.127520932696293	7.35176685826759	1.11520162495211	8.8364529365073	0.0209874876429157	0.518041580031152	1	1	NA
ENSMUSG00000084063	Gm5934	ENSMUST00000120734	10603986	0.787235	0.177394837791295	-0.0364288928358798	0.966012059435855	3.32030875155697	3.49833485679826	0.725835656212566	-0.00287457770150118	0.853609106702494	23.1669437581142	NA	1.24563187130858	5.49444896646855	1.28497722189055	NA	0.0209906601177134	0.518041580031152	0	0	NA
ENSMUSG00000054385	Ceacam2	ENSMUST00000044547	10561055	9.99541025	0.847930554457771	0.195440730592981	0.23539364722598	20.2351968521929	6.33455565938894	0.413166181864012	-0.00165487932443042	0.59932099889219	6.40032724803827	NA	1.20095403747589	21.0004452635019	1.02765682788761	23.4634757154392	0.0210922819912227	0.51993715830834	1	0	NA
ENSMUSG00000003949	Hlf	ENSMUST00000107881	10389786	31.018	1.74115787624213	0.06865454318866	0.0855975645738387	6.6238396204538	8.95650463573068	1.9149447672759	-0.00775144783493401	1.32973906646597	13.8608262198176	5	0	6.11998915507622	1.84107654429891	15.913132474538	0.0211182334569927	0.519965153495145	1	1	3
ENSMUSG00000004098	Col5a3	ENSMUST00000004201	10591281	8.5014415	0.377263693485406	0.132625108763348	0	6.28043063031539	7.0292211856409	0.119964997095908	-0.000481843683291674	0.301029995663979	22.8779703297437	NA	0.271498757511196	23.4853649101182	0.70490268233091	2.95413342122615	0.0212828631536454	0.522334357726077	1	0	NA
ENSMUSG00000039782	Cpeb2	ENSMUST00000114065	10521602	157.403499	6.48847858496127	0.0427586296595172	0.819677401538718	0.730198199088604	9.7968717938227	1.43337066726212	-0.00582190274228268	0.938106234017577	2.50045530293189	NA	0.86521102348612	1.87041469562568	0.385610152930841	18.1946943875422	0.021303867930003	0.522334357726077	1	0	3
ENSMUSG00000039196	Orm1	ENSMUST00000030044	10505438	101.8695	20.6736357651478	0.214874412857925	1.55237949816959	16.2186377974077	13.2114696868816	0.267316049510879	-0.00110102420887069	0.651521425578804	1.61178250751293	NA	1.12401579230279	18.6076886743735	0.366711444474767	19.6779725296481	0.0213164480215197	0.522334357726077	0	0	2
ENSMUSG00000037204	9430023L20Rik	ENSMUST00000048393	10427045	61.124866	5.10908239210879	0.0921086267719346	1.10800900494582	2.8476914024469	8.70166594331056	0.631573052132544	-0.00255389125261056	0.477643359547467	1.23410509299753	2.1	0.725756397914655	5.26488826060238	0.882003912722759	5.42734172264693	0.021352903234434	0.522334357726077	1	1	NA
ENSMUSG00000019828	Grm1	ENSMUST00000105560	10367830	8.288875	0.386944541407422	0.147014244220071	0.275906077655896	7.04245645253164	5.25216648002423	0.344084609686841	-0.00137223362952577	0.977271470314167	3.41494657160925	NA	0.936640348318564	14.2099419362568	1.98548381726112	22.5887982773602	0.0213580230423142	0.522334357726077	0	0	NA
ENSMUSG00000074476	Spc24	ENSMUST00000098942	10591556	24.484475	3.0642686057402	0.162753894735084	1.06340796258688	17.2709925696601	7.05627895139061	0.312529071992675	-0.0012554205853284	1.41873003411313	17.6758405157918	NA	1.40702326784094	15.4955022713856	0.093847323486734	18.8770895484701	0.0213946610774	0.522334357726077	0	1	2
ENSMUSG00000030284	Creld1	ENSMUST00000032422	10540727	114.3228155	14.2573889605983	0.131203817612497	2.34706973544364	15.5607128573587	8.31148895890293	0.292701315151457	-0.00118173149784445	0.394309138672326	19.0649898385605	NA	0.79975691620881	16.4889621894257	0.106003705410512	NA	0.0213952030297334	0.522334357726077	0	1	2
ENSMUSG00000030050	Gkn1	ENSMUST00000032129	10545993	6.803	0.592025126155977	0.51653563771778	0.764141965890838	12.4570632750405	6.24063068006445	0.139972867351275	-0.000560430896876477	0.485536631944062	11.7241102807084	NA	0.465854634912774	19.2517482315665	1.53247486283573	9.02650367682931	0.0214138888601489	0.522334357726077	0	0	NA
ENSMUSG00000070738	Dgkd	ENSMUST00000027517	10348321	6.732499	0.406169974888593	0.377606058781873	0	3.74479892628432	7.70182825691405	0.648220278050434	-0.00261065264194191	1.39673159282395	11.767104746503	3.4	2.22980224719607	9.32778727069371	0.494159168061641	13.7018147746572	0.0214651695085246	0.522976391525715	1	1	NA
ENSMUSG00000028690	Mmachc	ENSMUST00000030453	10515363	28.8614485	3.23645885825191	0.139474917049287	0.738784729042138	10.1641342085101	10.3228821391404	0.404729530076044	-0.00164740425807691	2.41707012233009	16.7184039538392	NA	0.427231739926015	14.4719863224904	0.963105160486262	16.94162021306	0.0215443832111273	0.523843972298961	0	0	2
ENSMUSG00000036285	2610024G14Rik	ENSMUST00000065065	10530832	80.16975	4.83926309601989	0.064945309765215	0.504525522360898	11.8572172971242	8.31559571712283	0.701675861016491	-0.00283294324908368	1.0636303157024	15.5798444601072	7.5	0.766260652253274	17.0622119756454	0.240480906522335	19.5025084765407	0.0215565609514521	0.523843972298961	0	0	NA
ENSMUSG00000032412	Atp1b3	ENSMUST00000034983	10595793	51.5905	0.855863160791491	0.0186325981055408	0	22.716318314287	9.6559338685615	0.742970145091698	-0.00301598555532197	1.99206259287777	19.8303831466375	6.2	2.55292367194061	3.49296110580173	0	15.5260755672128	0.0215839017997379	0.523843972298961	1	0	NA
ENSMUSG00000033379	Atp6v0b	ENSMUST00000036380	10515519	47.90075	2.13542058211023	0.0505498023838053	0.248371281945734	3.97671234059066	10.4245019583012	0.465442594486638	-0.00189531365383857	1.31213435365079	12.6035295505856	13.2	0.466175135629061	4.22585345534503	1.19883556487597	NA	0.0216007823255048	0.523843972298961	1	1	NA
ENSMUSG00000025017	Pik3ap1	ENSMUST00000059672	10467578	57.1505	8.88855073957504	0.172614516024774	0.629995217368347	5.08043338680092	9.86508495284162	0.822398016634429	-0.00334124891008194	0.819448465646375	7.49299671029256	NA	1.02197535095065	5.61658224887179	0.985666942301056	8.6484607443628	0.0216749236629226	0.525034306947071	1	1	1
ENSMUSG00000018446	C1qbp	ENSMUST00000078528	10388010	37.61	3.42114761447091	0.107067630873763	0.682246970066454	12.6238936065134	9.80336366451965	0.273805219429285	-0.00111214037488385	0.780728103533505	15.9942950199389	4.2	1.23452831374521	13.9225618366378	1.37331354282586	NA	0.0217517239478233	0.525968113597961	0	0	NA
ENSMUSG00000020899	Pfas	ENSMUST00000021282	10387222	13.195761	1.87095342896904	0.248173042973779	0.866882614353394	18.1840802744728	7.67130887187355	0.112321096577818	-0.000452308172960432	0.805366813797114	0.699717906002231	6.5	0.83387421504956	18.3728097237244	1.40055030139537	NA	0.0218849670741509	0.525968113597961	0	0	2
ENSMUSG00000033917	Gde1	ENSMUST00000038791	10567335	56.35375	10.3496312826835	0.204147238789859	0.822470751381849	10.3708515783205	9.91388444184147	1.90611273425004	-0.00774571425911903	1.39795294829791	14.9952563791351	NA	0.748138217565881	13.622571309636	0.891886058517592	15.2837998650005	0.0218945241580002	0.525968113597961	0	1	1
ENSMUSG00000021281	Tnfaip2	ENSMUST00000109792	10398665	95.5215	16.4283265200689	0.182811898749138	1.04340817960722	22.2719989537926	8.90230973405057	2.06466635977653	-0.00835566838991633	0.762330584731533	0.151073758486703	2.2	0.93629500997448	0.49522177617902	0.683129114134813	NA	0.0219005368657499	0.525968113597961	1	1	1
ENSMUSG00000067724	Gbx1	ENSMUST00000088311	10528617	2.67975	0.386398515136899	-0.129790051928072	0.519170815147931	3.08996218358472	6.41348630500234	0.134608482817718	-0.00053932594684268	1.14721796758782	0.617293749656369	NA	2.20768127067496	4.40746866686396	0.488384763160386	6.72568391184356	0.0219040201363227	0.525968113597961	0	0	NA
ENSMUSG00000060240	Cend1	ENSMUST00000124444	10569163	102.790328	23.8932490233452	0.245983676901294	2.47159496620968	3.57550689756176	6.32204699373079	0.0499320115657161	-0.00019998566539218	0.193245979767362	6.61009124864157	NA	0.661937662877829	4.92343461036311	0	9.9596695222495	0.0219324495678953	0.525968113597961	0	0	NA
ENSMUSG00000031004	Mki67	ENSMUST00000033310	10568714	6.43125	0.883329178449348	1.14066893816285	0.6528577913227	2.53864250117454	5.65043338065224	0.550017580581166	-0.00219699833320446	0.322765858655474	1.6531729010724	NA	2.29736601943825	3.48585608988457	0.651354989893895	1.04877840236558	0.0219484254870288	0.525968113597961	0	0	NA
ENSMUSG00000031016	Wee1	ENSMUST00000033326	10556266	42.9024405	14.5404924625222	0.390395048818007	1.20966173793141	13.2406288000036	8.28847043933208	4.45756790745512	-0.0179949956926143	1.28155122994962	13.5630661525998	1.4	0.327026817028339	17.8076898782493	0.672584653548409	16.4636415532859	0.0219605189803511	0.525968113597961	1	1	1
ENSMUSG00000026979	Psd4	ENSMUST00000102942	10469828	7.848789	1.46946459174116	0.670396138115356	2.26213170724531	22.5196300449437	6.45809401415608	0.653260196453282	-0.00261783764884099	0.561584264320196	1.32347789560405	NA	0.68438999085615	0.0607221858234439	1.02482066660064	1.92692098964693	0.0219829945280387	0.525968113597961	0	1	NA
ENSMUSG00000001472	Tcf25	ENSMUST00000108840	10576305	83.474939	3.11277083435659	0.040000609682652	0.626490266025852	2.39803527731043	10.8300247065597	0.219956765647458	-0.000897160288017303	1.45947447619084	12.3888304966295	1.1	0.780629794677446	16.0902954402692	0.775218953014923	9.44607083648806	0.0219857352749251	0.525968113597961	0	1	NA
ENSMUSG00000038065	2410066E13Rik	ENSMUST00000046276	10538408	13.534	0.949196140162822	0.120500009803888	0	0.209114749808604	5.58652899448103	0.0656295120533639	-0.00026208459069647	0.301029995663976	11.9029410308221	NA	4.23169879035059	3.08694514371493	0	12.2703859796801	0.0219895989840029	0.525968113597961	0	0	NA
ENSMUSG00000015755	Map3k7ip2	ENSMUST00000146444	10367728	26.805355	6.07242704130045	0.287132743495054	1.03004317321093	21.329710948676	10.6349345840807	1.17202356576961	-0.00477665214395091	0.894637872203901	2.56335694291293	2.4	1.09908390996011	0.998787405204709	0.305264681115629	0.368629795332015	0.0220174740707864	0.526034360553236	1	1	2
ENSMUSG00000058704	Memo1	ENSMUST00000078459	10452860	49.706125	3.57502331941695	0.0811596482417533	1.3802270805177	19.5953907682221	7.52883145944834	0.50669345767993	-0.00203924447514817	0.442581848418043	18.9577504511971	NA	1.21740625789593	0.793782076841343	0.297474779068329	19.7167193859784	0.0220833016802391	0.526653372524169	0	0	NA
ENSMUSG00000036095	Dgkb	ENSMUST00000040500	10395428	5.771276	0.751861420526416	6.5709658975751	0.634005298572338	19.7544647170315	3.92802770509871	0.701785391804162	-0.0027840675241083	0.370525165441287	18.516724933446	NA	2.04609993349205	13.7325289713141	1.38074242607472	22.0256161698447	0.0221003468132852	0.526653372524169	0	0	NA
ENSMUSG00000029657	Hsph1	ENSMUST00000074846	10535904	73.59025	8.8818615060414	0.130743670442457	0.907729352488694	13.6685432370135	9.05124410040017	2.40334782778341	-0.00973217224370438	0.374834871098478	17.1070474915083	NA	1.56277077605893	13.8303573008423	0.545762275761375	15.4001682969433	0.0221187881363656	0.526653372524169	0	1	3
ENSMUSG00000024776	Stambpl1	ENSMUST00000054956	10462587	9.31	1.47379747591045	0.403432432364806	0.659857676858786	21.0734183479372	6.28966077013158	0.0943892076879198	-0.000377994791801675	0.993218839469702	2	1	1.26637764821379	4.5767337967459	0.84599804350398	1.22657775892015	0.0221565065307513	0.526952646241581	0	0	NA
ENSMUSG00000057088	Cyp2d13	ENSMUST00000014525	10430883	137.219379	3.29841911680111	0.0250711144610227	0.0736344903733185	15.0112820659481	11.2945975949177	0.111283884842177	-0.000454766767502577	0.185068604646526	9.29254365300757	NA	1.13989624147926	15.5651891435758	2.22652881223754	23.8817875290947	0.0221973110300683	0.527192470900753	1	0	NA
ENSMUSG00000007338	Mrpl49	ENSMUST00000056166	NA	0	0	0	0.839810668538668	8.86727238492378	9.67915336695305	0.148477744287341	-0.000602781885158643	0.433908311906744	15.4277116943581	5	1.05068528508782	13.1989087834629	0.790606435065535	18.8265694135561	0.0222169117455908	0.527192470900753	0	0	NA
ENSMUSG00000021990	Spata13	ENSMUST00000160973	10415725	61.609875	3.76808758067338	0.0673437739398404	1.4583912864911	2.93672146909612	7.43127553706966	0.860665129350675	-0.00346248358964013	0.88790787532936	3.6275731832269	NA	0	2.65369118788184	1.07246136341632	7.03761812306801	0.0222621027356403	0.527667238257774	1	0	NA
ENSMUSG00000029500	Pgam5	ENSMUST00000059229	10532332	56.19	4.4357818927445	0.0877796508977465	1.20891552552238	1.86298347093066	8.39762237336736	0.505388371902718	-0.00204112891300587	1.6190788646279	15.9053508490371	3.4	0.930627297230853	15.0805074253993	0.47003420154138	14.5004951914061	0.0223530078051746	0.5290523632652	0	0	NA
ENSMUSG00000030122	Ptms	ENSMUST00000032216	10547916	117.293125	13.6869612068613	0.122603174710572	1.46460795848261	19.6201601388465	11.2916002200094	0.23488157637044	-0.000959842721302636	0.416225458920393	0.470354657179701	NA	0.726071015098488	3.05833648627911	0.473172418234069	NA	0.0223710396531746	0.5290523632652	0	0	2
ENSMUSG00000029260	Ugt2b34	ENSMUST00000031181	10531034	54.9995975	6.04146551525425	0.122438784657399	1.40144666383307	11.7784115175008	12.859369873955	0.22033842365069	-0.000906218033310458	0.898228600283123	16.2775297238585	NA	0.863417358272444	14.8318255926051	0.391638665722066	14.9463160960665	0.0224592764818831	0.53054027071578	1	1	2
ENSMUSG00000020422	Tns3	ENSMUST00000020695	10384233	25.726888	1.41261979139611	0.0703845249567846	0.283686601241649	3.25055106031758	8.82780327477175	0.379373860270711	-0.00153485653037444	2.12387931868461	16.3501888808538	2	0.768782294686777	2.83570086216786	0.296569555658336	5.14171871660276	0.0225252471516702	0.53149944095602	0	0	NA
ENSMUSG00000033790	Tubgcp5	ENSMUST00000032627	10553568	29.383	2.84125856795893	0.11975221756775	1.02714971539894	20.7806533556791	6.64587757303267	0.539338997839494	-0.00216294397939003	0.733353841651317	20.7083352594139	3.6	1.32874320251728	19.3535093127769	0	22.0974359610172	0.022552717190169	0.53154902506818	0	0	NA
ENSMUSG00000048285	Frmd6	ENSMUST00000057859	10396170	74.11625	2.97791637516905	0.0434990163515572	0.254895740837696	20.8395310885991	7.27537403562346	0.518899967791733	-0.00208624283092118	1.97023012953127	23.7487838548973	1.2	1.03153231900967	1.551732870239	0.334889690446117	5.62677625137888	0.0226313003536338	0.532801838550212	0	0	NA
ENSMUSG00000051611	Olfr112	ENSMUST00000085548	10450888	2.2363755	0.427584759141682	-0.125007284201119	0.483502491704199	1.7943349404214	2.90850143353156	0.00714640326514004	-2.82364413882642e-05	0.301029995663968	10	NA	3.27375202703817	13.0017245188068	0	16.091829393686	0.0227821983408645	0.535752415079837	0	0	NA
ENSMUSG00000053801	Grwd1	ENSMUST00000131384	10563411	15.62768725	0.806432692208446	0.0808791694903917	0.457715362828922	14.2625683297284	7.52733603124892	0.520053468848395	-0.0020930007371507	1.09431379548273	14.3140796744701	1.7	0.816259892140622	16.0504263068781	0.0796913701836012	NA	0.0228183790095474	0.535814998069165	0	1	NA
ENSMUSG00000048484	Gm7461	ENSMUST00000058918	10576881	70.82675	4.11928318248455	0.0632083745883921	2.56597893522555	20.1801707693881	6.21065194500869	0.407850037127001	-0.0016327759382166	1.04288205989989	7.99770154339121	NA	0.898961634620447	16.768807173847	0	NA	0.0228360040698594	0.535814998069165	0	0	NA
ENSMUSG00000027690	Slc2a2	ENSMUST00000029240	10491171	75.505375	11.2553388088998	0.161139258039591	0.685780550870055	8.18072939209749	11.7973144143984	1.2083483846651	-0.00494813716633568	1.28423053634833	11.7338870617948	NA	0.895185468969406	17.7301654351098	0.719266091111416	15.3754963815853	0.0228773590785625	0.53618490466792	1	1	1
ENSMUSG00000040918	Slc19a2	ENSMUST00000044021	10351259	126.31275	10.7539150981166	0.0891287991459079	0.988688971021377	0.579315154691069	10.8907920365177	0.927702447133069	-0.00378485351423959	0.762610490822007	3.330278382784	1.7	0.668402365627859	7.6221363811299	0.83795669006521	22.6847396722938	0.0229700390324779	0.536963296787867	1	0	1
ENSMUSG00000071645	Tut1	ENSMUST00000096239	10461354	37.4957275	4.03890332259343	0.126854467832936	0.466144548466745	7.65272615125327	8.24171171505942	0.528510692453983	-0.00213317058376734	0.536044216699474	16.4366458110072	NA	1.98078040774772	15.0615282565884	0.702087296696379	0.022873025540284	0.0229713456093491	0.536963296787867	0	0	NA
ENSMUSG00000048186	Bend7	ENSMUST00000056914	10469020	16.2965	2.14234083422783	0.2013545266886	0.471135010516492	20.2896381165028	8.18450620806433	0.800938693121126	-0.00323199603408812	1.40020688914842	8.55358546339864	NA	1.04606312762789	4.65163259710015	1.07997120585876	8.56858952676733	0.0229874517834542	0.536963296787867	0	0	1
ENSMUSG00000043858	Nup62	ENSMUST00000057195	10552740	77.98675	13.6390534472705	0.188567304096726	1.06270583225024	21.709312078661	8.34421352240439	1.40734797622118	-0.0056826775430442	1.04990246487509	18.9920141819533	0.9	1.00518091072762	23.1269546243764	0.1673429203376	2.74958769499802	0.0231120942578058	0.538998312438006	1	1	1
ENSMUSG00000029161	Cgref1	ENSMUST00000031051	10529034	8.11317175	0.205735650512223	0.0837577595199748	0	16.0936545131863	6.37699746132323	0.285355383941685	-0.00114314538740264	0.921124635230428	13.2419680020747	3.8	0.714944750396857	17.1332419035745	0	17.3342115721238	0.0231260193233316	0.538998312438006	0	0	NA
ENSMUSG00000051985	Igfn1	ENSMUST00000097560	NA	0	0	0	1.35163376118071	8.0304160697638	5.48897054443634	0.0725493540888233	-0.00028960542873699	0.156471880951272	1.37029481061267	NA	2.33000751190137	2.03650523306325	0.651709731222552	18.4093097757817	0.0231644146333831	0.53929331090364	0	0	NA
ENSMUSG00000027971	Ndst4	ENSMUST00000143461	10495878	3.95907725	0.571733038089074	-0.33675390717392	1.0528166554215	3.82566071259365	3.58316389946409	0.378429136402813	-0.00149922304014653	1.6227018379244	6.59489842297293	NA	0.253617091832849	22.9508340956705	0	21.0400088196521	0.0232022060118335	0.539563710562258	0	0	NA
ENSMUSG00000036957	Lrfn3	ENSMUST00000046351	10561911	23.717128	9.54015408399593	0.528239727469678	1.32158944884983	21.4117271884669	6.61831344415412	1.25522605537833	-0.0050333529807821	0.413469933444991	22.6357397064331	NA	1.14239211062686	22.5390049836482	0.522579370547272	2.91471892716939	0.0232756837696905	0.539563710562258	1	1	2
ENSMUSG00000022235	Cmbl	ENSMUST00000070918	10423505	79.5506425	5.84000612167862	0.0790324364191533	0.217212687478802	17.3891766878273	12.0625722708821	0.0967199827045954	-0.000396495050411037	0.883875978904415	23.538157314687	NA	1.17885744471491	18.8576655246862	1.36011832198751	19.6862292971137	0.0232785391794389	0.539563710562258	0	0	NA
ENSMUSG00000031754	Nudt21	ENSMUST00000034204	10491036	50.643875	3.3812456538789	0.0751604706751056	1.00903126267498	10.1353612036738	7.73332587595838	0.0799014045019428	-0.000321837011688575	0.011918905789909	22.8206271194404	6	1.90485222250064	17.4003546990341	0	17.170465082108	0.0232791700492139	0.539563710562258	0	0	NA
ENSMUSG00000039568	Fam100a	ENSMUST00000037843	10437451	155.47725	8.67522507272866	0.0579041660467598	1.51899357679243	1.7830373391358	8.44311967598741	0.404584923076633	-0.00163431096137217	0.582342070806521	6.3004934097973	NA	1.03701076072676	18.7136298423124	0	5.67736826579595	0.0233047849023454	0.539563710562258	0	0	NA
ENSMUSG00000037533	Rapgef6	ENSMUST00000102743	10376163	78.761	6.07691760372806	0.0831268533588721	1.62152377961785	4.45104500896286	8.05084907956926	0.543915838796565	-0.0021936588077735	2.35369046946951	6.01902510811969	3.7	0.36400055114157	9.43243926884085	0	18.4344165340995	0.023354909021436	0.540127382699944	1	0	NA
ENSMUSG00000029686	Cul1	ENSMUST00000031697	10537882	56.95175	7.6949497927212	0.150013947394465	0.664084380383157	20.9134077213014	9.4697236244316	0.56580976299821	-0.00229509239723662	1.34103661121634	4.17054077678979	4.1	2.02474159756302	1.66839627635343	0.460536681001622	20.4031483686261	0.023446109449608	0.541456914814637	1	1	2
ENSMUSG00000039201	Tbc1d25	ENSMUST00000039892	10603478	24.110625	3.13639658635113	0.169959659126298	0.632399565874474	20.0721934858253	7.46533478626335	1.10614658921314	-0.00445067326226653	0.887251369031549	17.3830210951855	NA	0.489022733383613	15.8447884899907	0	17.5760365349661	0.0235267436438029	0.541456914814637	0	1	1
ENSMUSG00000056643	Chst13	ENSMUST00000070890	10546244	80.165875	11.8159879552822	0.158584663122173	1.74219703559059	19.6117069995942	9.27318998755102	1.06521377888728	-0.0043173815558736	0.91667157090147	18.6582263382564	NA	0.872962614274043	19.0984754704397	0	23.1574143178216	0.023557668288951	0.541456914814637	0	0	1
ENSMUSG00000032012	Pvrl1	ENSMUST00000034510	10584615	92.29475	9.3889071282285	0.108369519445231	0.918510777504061	19.9392615453185	9.81206298178832	1.26116295002328	-0.00512276501155287	0.917871414541635	21.5737663530589	NA	1.06492210735166	21.1586740637331	0.158463764028582	21.3022049244202	0.0235714959338842	0.541456914814637	0	1	1
ENSMUSG00000000976	Heatr6	ENSMUST00000001002	10379740	70.1238455	2.05384717265434	0.0318588960460936	1.46487583328693	19.1545188499234	8.58683494662102	0.174155804669109	-0.000703906781320773	0.303497096012727	17.0076839875081	NA	1.29304383758039	14.5295203113875	0	19.9122678655468	0.0235745843666276	0.541456914814637	0	0	NA
ENSMUSG00000036790	Slitrk2	ENSMUST00000036043	10599880	2.40125	0.113141780523377	-0.0347529281364644	0.0374952861789877	10.1692892092364	4.5250500860994	0.641964767031554	-0.00255279807094642	2.89207138166893	4.26505016801837	NA	0	11.8426157021389	1.10006281680125	6.7626022747706	0.0235920900456595	0.541456914814637	0	0	NA
ENSMUSG00000028991	Mtor	ENSMUST00000057580	NA	0	0	0	0.861996231818723	3.49602548580552	9.29227325177424	0.872838584515653	-0.00353794587636251	1.029628119227	7.73259300629816	NA	0	8.05568152195633	2.03199101455943	8.06294004043673	0.02359328798863	0.541456914814637	0	0	NA
ENSMUSG00000028496	Mllt3	ENSMUST00000078090	10514255	10.2775	1.94705052579536	0.42138061018451	1.05527844085234	19.4702305523047	6.98147693656662	0.420268883768011	-0.00168770129465813	0.832773055482965	18.1604173569756	2.3	0.548499720396433	3.96225996692965	0	11.2524231883266	0.0236495507378839	0.542121032427824	0	0	NA
ENSMUSG00000031765	Mt1	ENSMUST00000034215	10574027	78.39225	27.5857054434448	0.379261089581028	2.31858444081857	6.37063407779502	9.5238513383881	0.675387986280099	-0.00274017583424407	0.337155699790266	11.3485964791662	1.3	0.344996602638079	13.7928287775107	0	11.255762421605	0.0236739724464974	0.542121032427824	1	1	2
ENSMUSG00000025521	Tmem192	ENSMUST00000026595	10572038	48.175125	4.7279036035409	0.111196987085474	0.476393509090695	20.493851692005	8.38930162414489	0.265901786364305	-0.0010738703461055	1.24870295458309	10.9841025614376	NA	0.443348959546349	7.9109867247346	0.635156372877515	3.37898035626468	0.0237374118313342	0.542465854470711	0	0	NA
ENSMUSG00000000088	Cox5a	ENSMUST00000000090	10585706	79.0361885	1.3639496380117	0.0185876534850446	0	17.4432278426852	10.4428099500498	0.19857302605231	-0.000808663049173664	0.342235738987894	16.7023155087941	18.2	3.45065657995852	14.4399528688918	0.688598154866935	12.922507777471	0.0237639136723652	0.542465854470711	0	0	NA
ENSMUSG00000000157	Itgb2l	ENSMUST00000113772	10441178	44.77025	6.57335232681925	0.168058850444708	2.19663068503035	9.01251045426524	6.40778240744424	0.555285019490968	-0.00222476896454134	1.0854036029932	6.90961971505912	NA	0.702943189289412	3.1472408233056	0.128139176873142	8.82648514093162	0.0237666994895295	0.542465854470711	0	0	NA
ENSMUSG00000035112	Wnk4	ENSMUST00000103108	10381311	54.79636125	4.05669736600262	0.08255470218618	1.60639524566758	7.86413646854394	6.19207106885878	0.834119986273027	-0.00333904528107652	0.788126104390013	10.4814815497746	NA	1.29051983402185	11.0888793170689	0	10.5425651187637	0.0238098529281301	0.542859465074112	0	0	NA
ENSMUSG00000031502	Col4a1	ENSMUST00000033898	10576973	26.4975	2.0722386445581	0.0994325545074642	0.911511666974094	1.303995430839	7.62694045027208	0.469219544638652	-0.00188917246294463	2.48614154161623	2.8270918494093	3.3	0.0682056235294652	21.2567058291903	0.166857158014438	2.66342595011342	0.0238491501913003	0.543164395606864	1	1	NA
ENSMUSG00000050192	Eif5a2	ENSMUST00000060500	10491182	6.74975	1.09334655416295	1.00041248550479	0.456727494834003	16.0871243079295	5.46739912730049	0.18555270538905	-0.000740632974481963	2.49371970932237	10	6.1	0.905153089126144	1.05405359037428	0	16.1288298856638	0.0239638506891379	0.544675871587281	0	0	NA
ENSMUSG00000037455	1110021L09Rik	ENSMUST00000119597	10362115	11.2366375	2.73567611504108	0.490283581318719	0.8179516594672	19.5204910816462	7.96385611371424	0.889381023731356	-0.00358569122143384	0.67321092953619	20.9081958367127	21.3	1.05569932772529	19.4373675947476	0.916831589695537	5.15984408401613	0.0239675060183971	0.544675871587281	1	0	NA
ENSMUSG00000030359	Pzp	ENSMUST00000112132	10548207	65.938008	9.56769075516992	0.158717777612034	1.24285607053463	3.58728408189901	13.6819474410083	0.0676355163501421	-0.000279118768229934	1.17272756941979	5.82441425371782	NA	0.272153295303717	5.22565484914951	0	3.08804230194057	0.0240063018983655	0.544868444543364	0	0	2
ENSMUSG00000021823	Vcl	ENSMUST00000090432	NA	0	0	0	0.994996101366252	7.42452171406362	9.07548623513145	0.340975824738145	-0.001380890943306	0.22878600650103	21.5924756494194	2.6	0	23.4843882897893	1.70331194014914	13.089568480241	0.0240279884865207	0.544868444543364	0	0	NA
ENSMUSG00000033295	Ptprf	ENSMUST00000049074	10515613	23.94975	6.46020768338759	0.353153911305066	1.14562300846302	20.4294689107336	10.2673669780089	0.580691077340996	-0.00236310118928742	0.87577745494148	3.86827214849888	6.1	1.20454770439947	0.54989596538924	0.23025278755853	2.10917251714063	0.0241404372871071	0.546207039918971	1	0	2
ENSMUSG00000002984	Tomm40	ENSMUST00000032555	10560630	66.162	4.44704696961928	0.0734986572539901	0.430628418438389	16.8210222729237	8.8306520556135	0.375947208908535	-0.00152101064324984	0.8001601478729	13.1621504370653	3.6	1.00280850262342	15.7145348114964	0.335539980890387	15.2334914166991	0.0241516656654523	0.546207039918971	0	0	NA
ENSMUSG00000074749	Ncrna00153	ENSMUST00000099278	10476819	25.9617265	2.49463235486259	0.122858805713502	1.00012108765777	21.9280567023595	7.40045342251681	0.706016544585474	-0.00283997519024204	2.13863027980836	7.68371656862453	NA	0.227523393241862	1.45730714285623	0.24019548271949	9.53536949419617	0.0241652234049962	0.546207039918971	0	0	NA
ENSMUSG00000025981	Coq10b	ENSMUST00000027125	10346298	62.7175	10.0969422011072	0.17695106790861	1.16505252537553	9.53133485380508	8.68955626769247	2.94783406112722	-0.0119195696576324	1.18048546656373	11.6188738760987	NA	0.168414244954944	7.15082366188171	0.672435433387429	14.6362422913464	0.02427319679322	0.547181287809448	0	1	3
ENSMUSG00000021620	Acot12	ENSMUST00000022120	10406564	76.2086405	13.6022720445149	0.192798407629502	0.916918195429364	7.20045649240832	11.8290638274161	0.802173089560154	-0.0032852930907107	1.50384872971324	10.3531690612525	NA	0.828715059850043	8.53794716788342	0.410699099076762	12.1928222357889	0.0242783568476656	0.547181287809448	1	1	2
ENSMUSG00000036046	5031439G07Rik	ENSMUST00000047144	10431170	28.0145	1.05174105653435	0.0470416728250771	0.473036044991294	23.3567150547874	9.13217690257013	1.02947463137545	-0.00417014505357045	0.9597137676069	10.943553568694	5.3	1.78794819999729	6.51616451602953	0	7.4793975328397	0.0243260967383745	0.547181287809448	1	0	3
ENSMUSG00000008305	Tle1	ENSMUST00000107337	NA	0	0	0	1.58276006635195	6.45779959465492	8.37138092849073	0.88602241742179	-0.00357802915003911	0.465699256034575	5.343928190306	1.9	1.04954445300191	5.92346326294422	0.164566674534782	14.2351231748481	0.0243279488376164	0.547181287809448	1	1	NA
ENSMUSG00000026812	Tsc1	ENSMUST00000113867	10470584	48.51575	5.11288055429618	0.119295666973306	2.07111897994304	23.9296112395569	8.60075806785456	0.539392310744399	-0.0021802504588609	0.430625428179602	3.55560824693513	NA	0.411130398892916	4.04229722113261	0	2.87528562711951	0.0243628635378304	0.547181287809448	1	0	1
ENSMUSG00000028699	Tspan1	ENSMUST00000143426	10515282	4.5525	0.58171535135322	-0.526747057495914	0.167609596989117	7.8167473205988	4.07202541441799	0.163596696120138	-0.000649378840874072	0.73616220403987	2.53133295270525	NA	0.0863498293927067	7.2053384479542	1.94381700447562	NA	0.0243678727359327	0.547181287809448	0	0	NA
ENSMUSG00000039515	Ppp2r4	ENSMUST00000042055	10471045	139.6555	9.92032180677623	0.0740330004920117	1.04187372063512	19.2050691658585	8.14731956140772	0.430708470641193	-0.00173775998661392	0.556205606129564	18.9027678981628	8.2	1.23984102126717	18.1964694397542	0	18.2603517790593	0.0244721749739358	0.547181287809448	0	0	NA
ENSMUSG00000027068	Dhrs9	ENSMUST00000063690	10472538	9.11875	2.95803981759881	0.854456641903521	1.30146947625395	21.0739212802692	7.16916383921455	3.29815040262946	-0.0132545887540173	0.592664111532506	23.6487656541219	NA	0.694061051241359	21.4782439837756	0.622854069405306	0.928572771423215	0.0244776612395188	0.547181287809448	0	1	NA
ENSMUSG00000061395	Gm10099	ENSMUST00000080727	10383023	15.90375	0.40649869310983	0.0396704234147881	0	3.20417569227727	5.81837954278289	0.208780175600488	-0.00083451444282331	0.301029995663985	2.11254830306866	NA	3.02389095609649	6.40997412039326	0.606735510479171	3.82201284028556	0.0245301510101869	0.547181287809448	0	0	NA
ENSMUSG00000027985	Lef1	ENSMUST00000029611	10496091	7.23305	0.164124198398652	0.104126786502118	0.0622864709277294	14.5498612508763	5.67555686870303	0.139134063261573	-0.000555814931698845	1.68617521576426	22.378831593157	NA	0.439958439088406	2.35659044532885	1.89130030350802	1.04289178744546	0.0245333796239002	0.547181287809448	0	0	NA
ENSMUSG00000062908	Acadm	ENSMUST00000072697	10502951	88.65025	5.81446499581002	0.0700593697032147	1.15186403014157	3.195979642235	12.2118151608348	0.30979960063584	-0.00127077364655808	0.858144252102092	11.7071203438575	20.2	0.48423362335379	7.96476164888269	0	8.31107777104067	0.0245786214420531	0.547181287809448	0	0	NA
ENSMUSG00000072999	Gm15401	ENSMUST00000101278	10539156	12.808	3.02767910287732	0.423383777720151	0.967275938542115	20.5148115068116	6.6012680021337	1.32279348570387	-0.00530393027706006	1.19965650882488	23.7794825436526	NA	0.866591645578463	21.4881180086905	0.809620028514884	19.8296706596618	0.0246165604618547	0.547181287809448	0	0	1
ENSMUSG00000025355	Mmp19	ENSMUST00000026411	10367400	30.394051	4.62268014252566	0.186871624507364	1.62524932926367	17.1301904294073	10.0405738110413	0.642439796934038	-0.0026119746939094	0.437435416799777	21.9266438466829	NA	1.26446999583775	18.4016269219574	0.474657430783552	17.162657008829	0.0246219773998386	0.547181287809448	0	1	2
ENSMUSG00000040659	Efhd2	ENSMUST00000036854	10518069	57.047	2.45185821113293	0.0477106685596181	1.21852958596835	11.568605137599	9.41072806004733	1.90967623159161	-0.00774436055781309	0.778088876744266	13.7159326589757	7.7	1.12039279758956	11.2711418389002	0.450971516981528	16.1109805996034	0.0246237541484923	0.547181287809448	1	1	3
ENSMUSG00000032092	Mpzl2	ENSMUST00000034600	10584827	99.11625	3.7821851901381	0.0404687528714047	0.392032402818469	9.45980475706728	10.5181608095689	0.705885558226637	-0.00287551030477269	0.701065643792437	13.6663379295987	NA	2.73886483187083	15.6921486659276	0.625843065394954	18.3602134456896	0.0246284738234979	0.547181287809448	0	0	NA
ENSMUSG00000021916	Glt8d1	ENSMUST00000022476	10413657	52.454	0.97195177349496	0.0207694669815288	0.0669955367279065	19.0945522822079	7.92147287345643	0.508189549973707	-0.00204850276990915	0.556522707108151	18.157331529275	16.4	0.553781381556166	11.2679526608284	1.40663546015816	19.7704884837254	0.0246390187863584	0.547181287809448	0	0	NA
ENSMUSG00000029705	Cux1	ENSMUST00000004097	10534596	21.020625	3.50680762277103	0.228251754059476	0.531233991287168	18.6413880230658	8.0989566552021	0.144479207673964	-0.000582810002429122	0.353158939734513	7.90064214596094	NA	2.20960180270145	2.29736944810922	1.27192015874462	6.09827335624459	0.0246555449031957	0.547181287809448	0	0	NA
ENSMUSG00000029580	Actb	ENSMUST00000100497	10535381	226.5090665	41.3288406909409	0.187133469344933	1.01865116255007	18.9809205109989	13.622621996725	0.400251861449215	-0.00165135816199731	1.22864325430122	23.9764941842149	2.7	0.495350971435607	18.2941636618164	0.458227674688112	12.2736460383133	0.0246969297089044	0.547181287809448	0	1	2
ENSMUSG00000029076	Sdf4	ENSMUST00000105579	10511269	69.40760525	6.02353622522145	0.0944857296688707	0.951166875489286	19.7806938133147	9.81534228118586	0.0683550645886357	-0.000277657694927151	0.137488450696456	2.94615441785216	13.4	2.29617406504031	13.7863905925258	0	15.6310764176558	0.02470450523876	0.547181287809448	0	0	NA
ENSMUSG00000026473	Glul	ENSMUST00000086199	10374453	136.410875	8.42640320380677	0.064444696655908	0.799478344827835	9.30343997338316	12.4225208724282	0.181192273600639	-0.000743879418777223	1.24404358907558	13.2731543713407	4.7	1.2813133241774	10.8045029553829	0.404321184264887	13.2687742197125	0.0247939852288849	0.548583286695698	0	0	NA
ENSMUSG00000028261	Ndufaf4	ENSMUST00000029925	10503643	43.34775	6.74052547562132	0.178836966896191	0.804139139878127	14.6855059299494	8.5882578517598	1.24304028930099	-0.00502417661549875	1.10434413900787	14.7007011292856	NA	1.46273844525803	15.1459556482085	0.322007167600884	17.5434532724482	0.0249207751779134	0.550103584321007	0	0	1
ENSMUSG00000022463	Srebf2	ENSMUST00000023100	10425695	74.3645	5.10083113325662	0.0742396436020941	0.68176490352503	0.655963255432708	9.21764884764256	0.932540906708771	-0.00377879902008488	1.26273425315749	21.2344999305418	5.1	1.649221522741	23.0795667085427	0.302131606537288	23.9195884228049	0.024959473706349	0.550103584321007	0	0	1
ENSMUSG00000019834	Slc22a16	ENSMUST00000078314	10362692	7.36175	0.238589736786811	0.13994388613836	0.0605443226471427	9.83971757055555	5.14782821531736	0.240309581802579	-0.000957972897315981	0.570518676264616	23.7953658990622	NA	1.79798309930204	11.4262431749824	2.01946403172462	8.63949775949288	0.0249757474382605	0.550103584321007	0	0	NA
ENSMUSG00000026043	Col3a1	ENSMUST00000087883	10346015	5.75175	0.421139748183427	4.43791999041743	0	12.6952517584071	7.46162612147574	0.257574463061497	-0.00103635691761381	1.03712761442592	4.92619256763678	8.3	1.5178826104034	7.5357917342706	1.43456534108696	19.3140595892918	0.0249789924969709	0.550103584321007	1	0	NA
ENSMUSG00000021228	Acot3	ENSMUST00000085209	10397158	10.66225	2.40607124011323	0.48069550541917	1.4483663690169	10.3098020697653	7.42728771959281	4.08664543995413	-0.0164404427278571	1.21135910833844	13.7573705900248	NA	0.25595547449503	7.12652215516544	0.640041338671329	15.6450168216452	0.025029363522835	0.550103584321007	1	0	NA
ENSMUSG00000018796	Acsl1	ENSMUST00000034046	10571657	181.18325	12.7343658141071	0.0725495772852745	0.425666957582365	13.5573049144695	13.1740242422861	0.272157299236219	-0.00112079153964884	1.10096317648196	17.0381615428048	3.2	1.14896967694262	5.15722221328091	0.8678354710403	16.3125332457838	0.025073847426629	0.550103584321007	0	0	NA
ENSMUSG00000027387	Zc3h8	ENSMUST00000028866	10487564	58.58375	3.68354522674827	0.0695968500422197	1.42880714465162	14.974006968528	6.05769793269197	1.18221137045848	-0.00472993711220646	0.683405468227556	13.8532962375483	2.6	0.281995651202197	13.3708400106675	0.460977332336648	17.7345464076537	0.0250938267006624	0.550103584321007	1	1	NA
ENSMUSG00000051510	Mafg	ENSMUST00000106181	NA	0	0	0	0.944861956205695	17.4660574454927	9.65313476616095	0.299746222001855	-0.00121676491282862	0.375753131158892	13.5326547225818	0.7	0.692844224223782	18.2723881098789	2.43168558041259	NA	0.0251025876517425	0.550103584321007	0	1	NA
ENSMUSG00000029178	Klf3	ENSMUST00000031074	10522051	85.9635	0.591655463508957	0.00736745331572035	0.0248611769411003	18.9512737844814	9.30029618166108	0.298494746255078	-0.00120995178200489	0.814289806069553	17.3896666316841	0.8	1.87968934140852	4.18417905887164	1.0196035923292	0.389806647699257	0.0251212542676322	0.550103584321007	0	1	NA
ENSMUSG00000045672	Col27a1	ENSMUST00000036300	10505374	31.747952	10.3728276047471	0.397561946374806	1.10304086863649	14.5738542246598	8.33803093914297	0.778168545858958	-0.00314205910907436	1.04009106399082	15.574643667553	NA	1.04265477583754	15.1681149481653	0.526476899109507	17.8988348820794	0.0251337701140716	0.550103584321007	1	1	2
ENSMUSG00000015087	B230208H17Rik	ENSMUST00000058137	10480813	54.5065	3.99381556284212	0.0817573086044461	1.44583990420086	13.612144305763	8.66249748013023	0.896863102683625	-0.00362607001989751	1.06469249575639	13.9356177992174	3.2	0	13.0201098997615	1.14644595247979	NA	0.0251514930453646	0.550103584321007	0	0	NA
ENSMUSG00000078783	Gm9733	ENSMUST00000108361	10497345	5.3275	0.88736182022893	-2.69424736919771	0.94078704556507	8.92340159525596	4.21608970376401	0.310561730391954	-0.00123344549707947	0.685449124586471	3.47655367687525	NA	0.421064076798842	15.2522559800558	0.799596680859757	3.1489598238371	0.0252367750802802	0.550735299126198	0	0	NA
ENSMUSG00000030170	Wnt5b	ENSMUST00000118120	10547396	24.86575	6.04006818566645	0.314441197667848	1.32583828207009	13.3506774652183	7.18657714273206	0.879795822111835	-0.00353596607453341	0.697626152415029	17.5153710496902	NA	1.49523370806056	16.8771821456716	0	1.55026275379001	0.0252523414555838	0.550735299126198	1	1	2
ENSMUSG00000061759	1700052N19Rik	ENSMUST00000095893	10367626	61.347	2.67872786971726	0.0481005720781912	0.721955609956595	11.4340041878529	7.20963164185248	0.696521915977344	-0.00279963376626648	0.572907122294705	16.7474873515308	4.4	0.591429647163875	16.3924172057756	2.55471841757866	8.99952256507557	0.0252592288674785	0.550735299126198	0	0	NA
ENSMUSG00000062874	Gm4978	ENSMUST00000071565	10567020	3.519625	0.545206540565133	-0.255099700088152	0.675607375530272	23.0334387558589	6.00265230573257	2.24667301563585	-0.00898678740537441	1.46133533914185	5.12051745874765	NA	2.3021169166885	4.34712155269716	0	NA	0.0253334746698644	0.551779932180529	0	0	NA
ENSMUSG00000039349	C130074G19Rik	ENSMUST00000048308	10360858	68.77425	5.04088565507094	0.0798652351721974	1.34034928753955	1.92507028994916	8.88776766805069	0.883420498855542	-0.00357497680514994	0.959626252726212	3.5124571825481	NA	0.46498339266073	4.49259481247416	0.475231279791163	0.377594502419629	0.0254361748524533	0.553290682913562	0	0	NA
ENSMUSG00000073891	Olfr476	ENSMUST00000077249	10556121	3.1676235	0.600524418031648	-0.241248995559817	0.534930004029158	11.1228476504396	4.29235871842345	0.53885699139095	-0.00214080505719788	3.90093047083326	18	NA	0	22.9033701307818	0	NA	0.0254556492305958	0.553290682913562	0	0	NA
ENSMUSG00000032274	Cyp19a1	ENSMUST00000034811	10593652	4.58475	0.65335848697327	-0.609416936163271	0.46793353433758	6.73855862121274	4.43368716850411	0.12082998720309	-0.0004803106816771	1.72655650290771	18	NA	0.241889210910883	5.24359038161328	0	7.75618148394942	0.0256482339108682	0.55481216886145	0	0	NA
ENSMUSG00000038578	Susd1	ENSMUST00000107544	10513362	44.979625	6.66988315232171	0.169618849969661	0.646632265197776	9.46885681065374	8.09038790371696	1.30895054464523	-0.00527995075937942	1.22921850151358	12.959999228892	NA	0.766265586125616	10.9600903954835	1.19701370279204	13.6219672041751	0.0256673788242647	0.55481216886145	0	0	1
ENSMUSG00000002250	Ppard	ENSMUST00000002320	10443332	38.579673	3.18068447522369	0.0966103327703266	1.32849908353585	22.0229276336621	8.91814598654518	2.79010925114752	-0.011292246702162	1.00523435745199	22.1424860132211	NA	0.33912155341426	23.2323445784718	0.668475260477186	1.52911684252556	0.0256688137293468	0.55481216886145	0	1	3
ENSMUSG00000041548	Hspb8	ENSMUST00000036991	10533050	148.34125	9.01667195740757	0.0631931187007566	1.81319629479732	8.49348881974994	11.2049502182008	0.647842325742656	-0.00264646824484448	0.40603068170345	15.9100893315792	2.6	0.502049251531056	8.92051621560294	0.630096920931576	14.9320955731558	0.0257315264819957	0.55481216886145	1	1	NA
ENSMUSG00000006611	Hfe	ENSMUST00000091706	10408227	50.705375	3.1351397422005	0.069594732301286	0.311467327054404	22.9525161929196	9.10743500112345	0.358813184612753	-0.00145331709204927	1.17998470095845	23.0596401322764	NA	1.35146235045889	12.1249370528893	0.449282892806287	NA	0.0257661731754922	0.55481216886145	1	0	NA
ENSMUSG00000002768	Mea1	ENSMUST00000002845	10445601	43.1648235	3.54942913831256	0.0946313332669837	0	4.23125510520533	10.3606582654745	0.111266623880913	-0.000452967440375103	1.08995530462754	12.9563354198031	11.3	0	5.20061237838359	0.0343878424938877	21.8146247233473	0.0257799938991775	0.55481216886145	0	0	NA
ENSMUSG00000028412	Slc44a1	ENSMUST00000030120	10505008	42.458189	9.62125286695922	0.261437606331018	0.861924818414271	18.9452557553824	9.90551554009335	0.939989551159144	-0.00381962868132579	1.19939186484565	0.0688158770186682	NA	0.927252729256842	22.2089741942283	0.120663716967879	10.0713561619237	0.0257899185432772	0.55481216886145	0	1	2
ENSMUSG00000021420	Fars2	ENSMUST00000099582	10404597	49.6615	3.55089048690607	0.0806935364742734	0.383615583339688	4.74555980978274	8.47092730277171	0.28122577626755	-0.0011361323064121	1.28529383328402	7.37685934597662	NA	1.85989826876259	5.09910713534195	0.498701867420299	8.82043790963274	0.025802596352607	0.55481216886145	0	0	NA
ENSMUSG00000017119	Nbr1	ENSMUST00000127421	NA	0	0	0	0.829506641603897	6.54161640738485	11.0298978749739	0.48787918699198	-0.00199158665796277	2.81208601460438	6.36556322736678	9.3	0.16226163611261	10.3478882055987	0.622910169082691	7.2146231036648	0.0258060281398645	0.55481216886145	1	0	NA
ENSMUSG00000043263	Pyhin1	ENSMUST00000056071	10351873	4.038	0.90037617138616	-0.5561811211037	0.773188815388059	23.4720164870467	5.41875438412073	0.535465765733728	-0.00213689481995214	0.306861589691812	22.8011345002168	NA	1.37998506231826	4.29586994627826	1.72980506993764	22.3466321687543	0.0258141114140463	0.55481216886145	0	0	NA
ENSMUSG00000042682	Selk	ENSMUST00000112268	10413497	76.717217	3.17329649944864	0.0446563509757199	0.821970855179348	0.833340646804775	8.60970449406807	0.319245616715932	-0.00129045327369471	1.2273308935899	4.72342833647922	4.7	2.24759254082088	13.4555272968796	0	15.2141318984962	0.025816917130717	0.55481216886145	0	0	NA
ENSMUSG00000070806	Zmynd12	ENSMUST00000094819	10507644	60.069281	3.16348022160105	0.0581389291109229	0.644388055296192	6.29735409976102	5.3215575722813	0.0119333792266844	-4.76043297186405e-05	0.235893073688378	22.5951025480556	NA	1.91544991227115	15.2160955368525	1.10879776708671	17.4094540043537	0.0259314160988117	0.556701804834427	0	1	NA
ENSMUSG00000025512	Chid1	ENSMUST00000118694	10569203	90.738	6.35691412951284	0.0747158970819914	0.770680381222177	15.948447051013	8.2184299044578	0.457285942575225	-0.00184552040088736	0.345673645505576	21.8714673149971	NA	0.555384122592559	16.707893989791	0.101541579068303	5.11844793435522	0.0259737739305446	0.557040414704914	0	0	NA
ENSMUSG00000039375	Wdr17	ENSMUST00000127511	NA	0	0	0	1.9070272160398	11.8039346631867	4.50414614910994	0.101101966268813	-0.000402002517022629	0.140629533533934	23.4884624864714	NA	0.391098799374599	6.34787953354246	0.449340698008823	22.2239463603863	0.0260463875484631	0.557697646572777	0	0	NA
ENSMUSG00000025372	Baiap2	ENSMUST00000026436	10383289	95.663125	5.74303054661692	0.0638070047645489	1.04779678734675	23.4510752182177	8.92732515617559	1.46765594506235	-0.00594017912336951	1.19053963880038	20.2490882823222	NA	0.289461105914574	23.1047849771617	0.292556722068204	22.1900081422584	0.0260644584408246	0.557697646572777	1	1	3
ENSMUSG00000047260	Tmem93	ENSMUST00000054952	10388238	69.83925	2.33607476603383	0.0363974379378842	0.173500087751019	9.45862831988829	10.099985092098	0.330751419925071	-0.00134506465991451	0.871890458838044	15.9268791506232	3.4	0.231315705090625	15.914315742229	1.80490596103515	11.5681884251364	0.0260901341217009	0.557697646572777	1	1	NA
ENSMUSG00000028792	Ak2	ENSMUST00000102604	10508382	100.576875	8.65965490164735	0.0912310683581581	0.963540957420217	10.2440728918849	10.9822681983222	1.11490905562203	-0.0045503198785811	1.01130585512656	12.1414840620655	4.9	0.530749404778005	9.24589633731703	0.730143188989492	13.0613903081262	0.0261311878108887	0.557697646572777	1	1	1
ENSMUSG00000070661	Rnf186	ENSMUST00000116094	10509596	61.59775	10.3824276875642	0.18559637896878	1.03285469209552	11.0597772053869	7.64114479249321	1.31965896351291	-0.00531351685612464	0.962893903821881	11.0086935169479	NA	1.30995102783202	12.1577092629566	0	2	0.0261560468612678	0.557697646572777	1	1	1
ENSMUSG00000021650	Ptcd2	ENSMUST00000022153	10411508	66.433875	3.78250273256676	0.0622357378801785	0.40669346709613	15.9923923711817	8.23492394353419	0.590750958272474	-0.00238431891885296	0.642075922712956	16.7297609015853	7.7	2.67406225923443	15.716464870112	0	5.00574081959803	0.0261641190560321	0.557697646572777	1	0	NA
ENSMUSG00000036902	Neto2	ENSMUST00000047344	10580382	5.57704475	0.154618059674679	-1.93733904683165	0	15.3552395627365	3.97765396552262	0.127019626992151	-0.000504001446660504	0.670666250818532	15.8320082741647	NA	1.56241144135917	23.1059609295796	0.168225493919413	1.13190775423095	0.0264995648783591	0.563553350592277	0	0	NA
ENSMUSG00000020077	Srgn	ENSMUST00000020271	10369615	15.14475	0.767720204566742	0.0809157504208103	0	18.1831841816414	10.3222383296265	0.552420888762099	-0.00224855878287952	1.15683503558129	21.2250394336045	NA	2.15991143684413	5.52315803593913	0.65032826593977	22.2003565120309	0.0265296303786341	0.563553350592277	0	0	NA
ENSMUSG00000027984	Hadh	ENSMUST00000029610	10502205	41.1755	4.39233733335681	0.12366286046517	1.70438668223419	11.5883054898826	12.7463067389334	0.276418703002023	-0.00113633918275338	0.86113076025069	15.6755298232084	NA	0.251859232604147	11.1632445290119	0.86423599933922	1.53370301457206	0.0265303159425889	0.563553350592277	0	0	2
ENSMUSG00000031557	Plekha2	ENSMUST00000098866	10577792	14.512	0.800712651330051	0.0904234299344142	0	18.7929102306781	6.75016517297523	0.370318438401383	-0.00148573193100961	1.47918774551324	19.6357461826468	NA	0.902026469723992	4.83491248278677	1.82530604462952	2.89068928829398	0.0265595023161445	0.563553350592277	0	0	NA
ENSMUSG00000025451	Paip1	ENSMUST00000026520	10407358	38.7565075	1.89018475884138	0.0571058779539448	0	22.8566012881191	9.3086572105466	0.602264222683563	-0.00244136748324235	1.91346168922992	12.6126217743044	6	2.04546231466585	2.90251876134754	0.448316336798804	16.832446630197	0.0265733169658364	0.563553350592277	1	1	NA
ENSMUSG00000037552	Plekhg2	ENSMUST00000144700	10561431	26.032865	1.33069208946886	0.0653068015011579	2.81346325401125	3.58296069181071	7.10835941217414	0.139770604575403	-0.000561572113250959	0.61106140078112	15.906115856397	1.8	0.759443247170742	3.62855059482548	0.0759406209774971	NA	0.0266029206577675	0.563610714400609	0	0	NA
ENSMUSG00000002222	Rmnd5a	ENSMUST00000002292	10545298	61.8145	6.01304824943223	0.107074436064262	1.0350484619805	19.0316331014283	9.90550578732255	0.58785533534576	-0.00238873826587006	1.59627209021411	8.09412203649743	5.8	1.77396970635127	4.47185830044507	0	8.26188800715154	0.0266511094245149	0.564061308860466	0	1	NA
ENSMUSG00000036197	Glt8d3	ENSMUST00000049484	10431722	52.717752	2.8664724489665	0.0609098548047902	0.698669988722182	19.4964955753049	8.08250691335668	0.563142442828934	-0.00227149135713519	0.291843114461587	12.4926447054469	1.5	1.21592966506153	20.2712018594463	0.684031468290939	5.74832093076516	0.026766002854815	0.565921349966638	0	0	NA
ENSMUSG00000015396	Cd83	ENSMUST00000015540	10404840	13.30825	0.535819990761823	0.0700290519839174	0	1.87570106590642	5.88427049633898	0.410749273956603	-0.00164223687479276	0.894977627994043	4.31578496979407	NA	1.44705576378593	3.8055198037548	0.824521417469861	22.8626504281697	0.027015816088384	0.570194915099596	0	0	NA
ENSMUSG00000030556	Lrrc28	ENSMUST00000032775	NA	0	0	0	0	10.663698472404	9.1841422963723	1.96382265564492	-0.00795663080126335	1.57560571982648	14.7020740413165	7.4	0.658530996900403	11.6010300502136	1.17628356478665	14.5272743271109	0.0270225528895098	0.570194915099596	1	1	NA
ENSMUSG00000051439	Cd14	ENSMUST00000061829	10458382	9.84425	0.583706422356308	0.139396048793704	0.0650843905874307	21.6531078770728	6.15488691354522	0.444499411323156	-0.00177909988245135	0.707657437464631	21.9375352794556	1.7	1.15993775700176	22.3449497304309	2.02339979095882	13.8866611704171	0.0270507118033375	0.57021485353655	0	0	NA
ENSMUSG00000031788	Kifc3	ENSMUST00000034240	10580807	33.33375	5.931695190089	0.214319381897452	2.0439041541425	18.0960307251133	8.22988450054055	0.637474063355621	-0.00257284484075325	0.667928543324316	20.6040264651392	3.3	0.502779231989139	19.4797361124768	0.209763031215751	22.6807668940194	0.027107308185157	0.570833596385521	1	1	2
ENSMUSG00000027340	Slc23a2	ENSMUST00000028815	10487906	8.92925	0.584012360742476	0.178466299698587	0.07855525173698	19.2960433370812	8.85276014691626	1.52990468725856	-0.00619025601163102	0.672347776968538	7.02440169493967	0.7	2.03638133961285	3.46696780842283	0.925733908155484	9.24926939102584	0.0271980240564327	0.57103535484222	1	1	NA
ENSMUSG00000029776	Hibadh	ENSMUST00000031788	10544815	78.15963975	3.64881382628726	0.0503265329890217	1.41826048059229	19.0855015313679	12.6087322716232	0.0616714574623227	-0.000253384018407545	0.231857670083029	8.98108842832465	14.7	1.50410098183296	6.16773050874491	0	18.0165648108155	0.0272022027343918	0.57103535484222	0	0	NA
ENSMUSG00000029369	Afm	ENSMUST00000113179	10523095	11.20775	0.756911198556343	0.136358388371305	0	19.6916485832029	10.7086830036582	0.389934331869076	-0.0015896784959367	0.646022794945148	19.5627077329372	NA	0.718798072412334	16.6475493198277	2.63012953652132	18.0833913275786	0.0272288994217033	0.57103535484222	0	0	NA
ENSMUSG00000003134	Tbc1d8	ENSMUST00000054462	10354168	53.895	6.11058861731012	0.126675445795837	2.09904063641104	7.47322097151975	6.57516481691625	0.307898267950891	-0.00123443308171332	0.0587905864888802	23.4547246863401	NA	1.6028725056016	9.77143809441852	0	13.5379403466485	0.0272352485800409	0.57103535484222	1	1	1
ENSMUSG00000021149	Gtpbp4	ENSMUST00000021574	10407543	75.27715325	1.44305128569355	0.0207274502754295	0.06202273237772	9.91622753012415	9.43206327838249	0.806811227759845	-0.00327216603459175	1.25980532033243	14.1239780191311	1.9	0.675381517250725	11.6110119155862	0.283681983441536	17.7402915848357	0.0272698942198928	0.57103535484222	0	0	NA
ENSMUSG00000057093	C030039L03Rik	ENSMUST00000120004	10551405	16.806337	1.09817669050522	0.098495752231665	0.576419494533335	16.2030862582421	5.9818909104854	0.539921053896269	-0.00215952778725704	0.90039531331488	6.04014080088007	NA	1.39694293429165	16.8255611984878	1.23066265793881	10.386044776231	0.0272804080655306	0.57103535484222	0	0	NA
ENSMUSG00000032607	Amt	ENSMUST00000035230	10588883	31.554625	2.54518255423359	0.0982780556192736	0.216653830849017	21.1595228368958	9.48236784071008	1.58412413277279	-0.0064260074173891	0.924279939808957	2.93493727207993	NA	1.54658195918374	22.3235196912532	0.852868686712021	2.02516577933921	0.0274266870748758	0.573038847113268	0	0	1
ENSMUSG00000033931	Rbm34	ENSMUST00000045994	10582823	49.6966905	1.4559254929993	0.0330592848873846	1.66150118615336	17.1397111411175	7.68505899669205	0.109934391306819	-0.000442721613377885	0.301029995663979	17.2918051999127	3.1	0.61430191955378	15.836168623459	1.30440553957188	19.9410299729337	0.0274651573000319	0.573038847113268	0	0	NA
ENSMUSG00000005683	Cs	ENSMUST00000005826	10367292	80.3235	3.574362626749	0.0478709414467664	0.903903665467131	17.0209038473878	10.7819208716859	0.217205971701376	-0.000885766548997882	0.927512650509717	23.73549530056	10.6	0.52889748094077	17.3552946020037	0.808446388896291	20.9129466383169	0.0274740419449971	0.573038847113268	1	0	NA
ENSMUSG00000036151	Tm6sf2	ENSMUST00000110160	10572271	60.86825	3.09570935933915	0.0560701159110017	0.911606884810964	20.3233181327298	10.8184909354412	0.690622364788064	-0.00281677997424437	0.96611837993423	18.8872580131108	NA	1.00368698202099	17.9712855318977	1.15453391579826	NA	0.0274855171740961	0.573038847113268	0	0	NA
ENSMUSG00000036208	BC027231	ENSMUST00000048788	10435897	55.6485	1.75302032218682	0.0350662654903499	0.613978669209452	15.0101675281916	7.45288258425775	0.997763634526843	-0.0040143842539839	1.8055311824908	14.1923303952128	1.1	0.294190059601727	12.3235879052965	0.473497796834571	1.08621076618022	0.0275260611992156	0.573313678237737	0	0	3
ENSMUSG00000056220	Pla2g4a	ENSMUST00000070200	10358434	7.05725	0.585942563311456	0.41841212607155	0.833991778135519	21.8051254241485	6.48606470171304	0.256533579590199	-0.00102813327553637	0.232894992218015	2.69459030972875	8.5	0.547917005178564	3.40722626618847	1.46189889116521	22.9271068073822	0.0276724745415248	0.574561746514933	0	0	NA
ENSMUSG00000010609	Psen2	ENSMUST00000111108	10360648	78.7396565	2.96897743490511	0.0406248439233115	0.327045528501572	17.785792817352	9.81581875923022	0.439374077294163	-0.00178473724460977	0.782326125724286	23.8145452578546	NA	1.12690398655458	23.6989383616456	0.265587089488253	15.6960039846513	0.0276763294099336	0.574561746514933	1	1	NA
ENSMUSG00000057594	Arl16	ENSMUST00000076921	10393804	78.2034025	3.79376906910829	0.0522942739606049	1.09734125939656	6.49682480075536	5.88063456565786	0.205462148413129	-0.00082145637966231	1.02248929879787	13.0627021604963	NA	1.34785513929811	13.3693643479366	0	7.92878663682588	0.027691135335725	0.574561746514933	0	1	NA
ENSMUSG00000026623	Lpgat1	ENSMUST00000110856	10352756	47.0226515	5.41769519185624	0.130970404342678	0.497249018145292	17.1630718690026	10.7498111189796	0.668660536310789	-0.00272644249271172	1.27996914338231	16.5977740419408	3.9	0.926005043355208	3.42287432409555	0.94093778925829	17.1290388768963	0.0276956695451765	0.574561746514933	0	1	1
ENSMUSG00000043671	Dpy19l3	ENSMUST00000051377	10562500	17.78	1.63706116257151	0.135036004372295	0.631552940410672	20.6553091754461	8.44887252483545	0.73349808713078	-0.0029630165477811	0.630660858115049	5.35500268133114	NA	1.4802315599226	20.5347651634298	1.24321502287685	7.08217656066938	0.0277319115501927	0.574744552632233	0	0	NA
ENSMUSG00000062372	Otof	ENSMUST00000074171	10528972	8.2415	0.229261859017151	0.0887014628492606	0.0285434484499871	19.9488043654738	5.88214309832282	0.0711419107140796	-0.000284433553027147	0.257065214281727	6.97192414495861	NA	4.09137530041581	12.6321334372341	0	12.5079608248402	0.0278044197741298	0.575677873050734	0	0	NA
ENSMUSG00000057897	Camk2b	ENSMUST00000109813	10384064	7.2325	0.52021053430318	0.33015703824009	1.89128650994027	5.42695058951333	7.6742011395865	0.679785583599737	-0.0027374746672288	0.473840833014339	11.9588784787883	2.2	1.1721283449347	7.58445071065848	0	4.40261413646594	0.0278447027510833	0.575942800339041	1	1	NA
ENSMUSG00000037876	Jmjd1c	ENSMUST00000051446	10363706	39.2745	5.8847275000632	0.175048768844092	0.517758931115701	0.0358881290258568	9.5264061637509	0.441681688796351	-0.0017920040922915	0.870113066626297	23.061996031596	1.4	1.24450755797619	23.7283471534193	0.388110853052342	18.9866343353246	0.0279140360001506	0.576325971731998	1	0	2
ENSMUSG00000038406	Scaf1	ENSMUST00000085383	10563037	28.5395	0.548965162829121	0.0239904584817052	2.44935860765858	5.10216747332045	8.38424020018329	0.149444249047473	-0.000603532865469833	0.902117731453671	13.1340594331389	NA	0.362755996009051	5.88323405754174	0	21.9815391830905	0.0279395747042855	0.576325971731998	0	1	NA
ENSMUSG00000024421	Lama3	ENSMUST00000092070	10453939	6.6245	0.854402130147157	0.882969960544904	0.956510928787647	7.46800364467981	7.04988903565288	0.0257644524224961	-0.000103492431968371	0.128353410643448	22.7129327421309	NA	0	2.09051798692863	3.28845644393796	7.13290059426685	0.0279570168494716	0.576325971731998	0	0	NA
ENSMUSG00000046070	Igfals	ENSMUST00000050714	10442625	78.7955	9.91683761337252	0.135589571171458	1.17898412035159	14.9402566305056	10.1258762081573	0.847706468767212	-0.00344772542833699	1.00411019408654	19.3011643444054	NA	1.2328555229524	17.3670625213736	0.0545230093377646	12.7433965363626	0.027973250286424	0.576325971731998	0	1	1
ENSMUSG00000042197	Zfp451	ENSMUST00000115167	10353754	29.295125	1.38617421456503	0.0586411006623768	0.3237390880864	21.4493515859254	7.50817693418676	0.137237983774731	-0.000552283701256372	3.92646865713951	14	2.1	0	21.9412991925272	0.120129152019989	9.75900708925505	0.0280818912699123	0.577499361098936	0	0	NA
ENSMUSG00000033781	Asb13	ENSMUST00000042288	10403273	58.8818135	2.04750196774197	0.0384688311005601	1.22988517047567	19.6443377758967	10.4668711801403	0.764047176567849	-0.00311178854047189	0.61198801794088	22.9909972117766	7.2	0.535583054221581	19.5390363729811	0.895031597650414	1.27599926660049	0.0280853266338861	0.577499361098936	1	1	NA
ENSMUSG00000024565	Sall3	ENSMUST00000057950	10459999	5.9685	1.00712483709816	3.2316334667093	0.827626370884746	22.4438909788211	6.44154183450017	0.167939484457288	-0.000672946473911596	0.370907637032805	2.53149464324438	NA	1.62581280344285	4.63123207045274	0.286698450349389	11.8487340593781	0.0281229468291722	0.577705985207494	0	0	NA
ENSMUSG00000000538	Tom1l2	ENSMUST00000102682	10386495	38.940125	4.60883591423854	0.138473046978661	0.613325355597921	5.48338868397704	8.239967868162	0.522720971165314	-0.00210978730777353	0.59875422482357	8.8587977803795	4.4	0.453041174297627	10.7917573308479	1.08012967777729	8.59414163243874	0.0281944244684792	0.578130462257899	1	1	1
ENSMUSG00000033147	Slc22a15	ENSMUST00000106928	10500720	36.21025	6.51511726199153	0.213237092046742	0.990311294609667	21.8205124688867	8.02527771633128	0.808897829590903	-0.00326201728200978	0.800889633921132	22.987573430718	NA	1.23190085476533	23.7308592387902	0.135292737077568	6.99661790254935	0.0281987940833089	0.578130462257899	0	0	1
ENSMUSG00000055312	0610012H03Rik	ENSMUST00000068813	10474307	57.1334025	5.67429663346095	0.110230713330803	0.511396168519233	11.0963512999888	10.1615667648243	0.150566023387893	-0.000612459253854166	0.15893851460348	3.56425095156347	NA	1.79279886335021	12.4600467628622	0	7.97724511664848	0.0283232510247237	0.580114446452625	0	0	NA
ENSMUSG00000058396	Gpr182	ENSMUST00000079692	10373325	17.2155	0.306344577232895	0.0265035008291902	1.24019800177732	16.6699253157959	9.3819917050884	0.81077680376	-0.00328758150860765	1.49616194428495	18.4153923498911	NA	0.754794799597095	7.74038351230375	0.418064849596718	2.05899662989449	0.0284802960686874	0.582108197474661	0	0	NA
ENSMUSG00000031529	Tnks	ENSMUST00000033929	10578157	26.339786	0.297771089590645	0.0143969478400149	0	0.545600687650255	8.74675464133066	0.209477284411207	-0.000847217532402199	2.70000364537748	13.2730583413974	3.6	1.42338820473129	2.32257925047019	0	6.58178263827568	0.0285770569656005	0.582108197474661	0	0	NA
ENSMUSG00000029103	Lrpap1	ENSMUST00000030986	10529445	33.0176145	0.943075995107367	0.034468194102533	0.18796223699985	7.16356895853441	9.9582155773663	0.16601051760612	-0.000674724896812482	0.444332145228675	3.43182758294014	10.4	1.15105909894109	3.84065987593212	2.5749161875592	6.87346539456016	0.0285922031233277	0.582108197474661	0	0	NA
ENSMUSG00000030609	Aen	ENSMUST00000107425	10554233	27.911888	0.94170236276862	0.0423141287191775	0	14.6735031200132	6.9900713129892	0.0893788607161363	-0.000358936935516655	0.38295925270267	13.4776517832306	NA	3.60883232715762	15.5581432944042	0	10.8108996575133	0.0286099491539281	0.582108197474661	0	0	NA
ENSMUSG00000030760	Acer3	ENSMUST00000033020	10565712	86.32262275	0.880016160060817	0.0109094127090016	0	16.6453153224728	7.43227820512999	0.583249809545922	-0.00234644227067925	0.834459215593436	18.2412457585575	NA	1.7984655056252	16.4526734173265	0.352710327651798	17.6610228209044	0.0286148001227658	0.582108197474661	0	0	NA
ENSMUSG00000016458	Wt1	ENSMUST00000143043	10474295	7.4775	0.805264087116767	0.442295865020556	0.399150107010643	20.3734044294255	6.54396284882602	0.335422518167561	-0.00134461575674069	0.439740839103911	0.510322130560244	NA	0.670555368479318	6.14716708052509	2.26782252654443	20.5336129428959	0.0286565779493687	0.582108197474661	0	0	NA
ENSMUSG00000027086	Fastkd1	ENSMUST00000073152	10483521	38.20566	5.8348656452484	0.179265122351145	1.0475582477308	12.5593239785971	9.03084826981108	0.817082843846123	-0.00330844090495471	1.21285501806781	13.2197761654008	NA	1.32250553893622	13.5792913952018	0.199818984951445	10.7201447130006	0.0286960075757264	0.582108197474661	0	0	1
ENSMUSG00000028329	Xpa	ENSMUST00000030013	10512739	62.11025	3.57543714984616	0.0633343150099878	1.5502185528474	20.165210452122	8.23045049611526	0.673899413679479	-0.00271986374043479	0.387745287534087	7.11972295625483	NA	0.307849803006396	20.3067982031927	0.335806113322721	23.2974161957046	0.0287128554616381	0.582108197474661	1	1	NA
ENSMUSG00000022019	Tdrd3	ENSMUST00000022596	10416709	88.52175	5.60767563813208	0.0676725118319807	0.439648169658256	19.6020332882331	8.4373169850325	0.297270356534227	-0.00120078823235348	0.83245237303522	12.4390098484988	5	1.61210817143941	3.15312493015194	0.494915004043427	19.0150269267569	0.0287185593353296	0.582108197474661	0	0	NA
ENSMUSG00000055717	Slain1	ENSMUST00000069443	10416887	9.430495	0.219969728087753	0.0582911152997707	0.943898383735853	22.9873046157384	5.55516060227345	0.198464486045354	-0.000792447896002268	0.93486317368847	14.3959059597062	NA	1.2479366463247	3.85944821626967	1.22859146607444	23.4118375775627	0.0287195435500152	0.582108197474661	0	0	NA
ENSMUSG00000044749	Abca6	ENSMUST00000044003	10392601	40.7675	5.24183038165105	0.149294616194157	0.769463643122356	7.88579505252803	11.3045527832109	0.788279502974083	-0.00322147188245682	0.79797759539186	8.04581281623365	NA	1.6654961868991	11.7132039534203	0	11.1381890126782	0.0287403952275283	0.582108197474661	0	1	1
ENSMUSG00000025188	Hps1	ENSMUST00000160455	10467802	16.613375	2.49884396083969	0.228069112242946	1.36654647794899	22.267998504425	6.845758478846	0.563938425346417	-0.0022634108972154	0.708929402390746	3.65848598094369	5.7	1.68754276239709	1.3773808039741	0.591467434960386	3.93185424040664	0.0287539724328867	0.582108197474661	1	1	2
ENSMUSG00000022951	Rcan1	ENSMUST00000023672	10440993	78.643275	21.6560634130634	0.296713596726317	0.877665035111187	13.0622879596653	8.9428771385191	2.79254671856302	-0.0113032430970579	0.72369558646844	15.4316354241253	NA	1.51267201865123	15.6035700230526	0.239020201817713	16.6425746237753	0.0288081437094589	0.58229939340753	0	1	1
ENSMUSG00000022061	Nkx3-1	ENSMUST00000022646	10416195	6.6065	0.0825287828578612	0.0869048093078357	0	8.70822099131559	5.45692454419055	0.606311558613665	-0.00241998928731361	1.24202644472728	6.46309996659137	NA	0.377912485881926	12.8133733711073	0.726673226151477	0.687390884583656	0.0288189982801321	0.58229939340753	0	1	NA
ENSMUSG00000051940	5031410I06Rik	ENSMUST00000063524	10528815	5.2065155	0.589066490296512	-1.3080519741206	1.16839859056573	9.38982490319525	5.05104160383514	0.579945969733046	-0.0023110116632463	1.85611457601557	11.855857931493	NA	0.402751541395342	16.8926431122188	0.556156635922163	12.2867360040812	0.0288567455942875	0.582500376143648	0	0	NA
ENSMUSG00000004040	Stat3	ENSMUST00000103114	10391301	86.691375	5.08586915046239	0.0627617600913686	0.652149945319243	4.36949059051599	10.4874604975754	0.82545144671369	-0.00336215595499365	1.02342476443484	2.43754464648336	2.9	0	17.363893447451	0.306692271633533	23.632133892201	0.028893653306034	0.582684040155275	0	0	NA
ENSMUSG00000029442	Wdr66	ENSMUST00000121964	10525516	14.74625	2.38287508852227	0.262159900826102	0.491265542986384	5.56404523694324	6.05567961892118	0.11069805128843	-0.000442890845127644	0.146017652641076	4.49445369200005	NA	0.100712551604019	0.98113162222876	3.61150369020584	11.7631293472555	0.0289684766848179	0.582934542523141	0	0	NA
ENSMUSG00000067144	Slc22a7	ENSMUST00000087012	10451291	41.553256	5.09245841215576	0.14186542839447	1.37849373216381	17.0918634436469	9.19710373123552	0.94336423062535	-0.00382233857417152	0.656228223681884	2.78294074947003	NA	1.4292460421951	19.1985053534898	0	1.86997970309087	0.0289944541319379	0.582934542523141	0	0	1
ENSMUSG00000026542	Apcs	ENSMUST00000027824	10360328	10.3929525	3.42150649966594	0.72243148657214	1.79627561702016	21.3697418222852	9.63004735472914	1.76688608799647	-0.00717167848199604	1.1549788838563	2.32219296087081	NA	1.39695040583416	22.1180539729754	0	NA	0.0290244042645095	0.582934542523141	0	0	NA
ENSMUSG00000004565	Pnpla6	ENSMUST00000111070	10569786	79.8715625	5.13881176569849	0.0692424977048043	0.769278425687914	14.2954060137479	9.11350589440592	0.868710478556586	-0.00351866343156478	0.545024790801427	17.5081388031553	NA	1.03797641553837	17.6633656357763	0.481372062766822	15.7841105922395	0.029048157384901	0.582934542523141	0	1	NA
ENSMUSG00000030330	Ing4	ENSMUST00000140131	10541771	46.022006	3.4704245520593	0.0859757588305278	1.87645993404779	6.06445590560053	8.76887310028482	0.462110640976029	-0.00186914425691825	1.2913840643652	2.63137476513654	NA	0.275935947847183	6.98881374980102	0.12738441520774	NA	0.0290670475956328	0.582934542523141	1	1	NA
ENSMUSG00000054676	1600014C10Rik	ENSMUST00000067854	10552252	110.411258	7.18628900765646	0.0686013069653087	1.45344374657434	8.45515293408745	9.55763933329857	0.647176575168151	-0.00262607683767247	0.480189696682427	7.68791771605159	NA	0.62907736344853	7.47015217047841	0.43353948731121	16.7045459568379	0.0290769339373354	0.582934542523141	1	0	NA
ENSMUSG00000034858	BC031353	ENSMUST00000081746	10587085	49.8247755	4.76819750148316	0.107956122146644	1.11154433346264	12.861455860349	10.1469645363756	1.22035157041599	-0.00496374416575607	0.706315510637812	15.0638627309027	NA	0.65530245894967	9.879003061801	1.03377880301225	16.7887481334511	0.0291008223872097	0.582934542523141	0	1	1
ENSMUSG00000036890	Gtdc1	ENSMUST00000148279	NA	0	0	0	0.293614637293652	14.2114267445606	7.11450371604135	0.289423897852062	-0.00116287972651428	0.972303849404796	12.3474092869545	8.3	0.56900131881602	6.87987764052427	0.166642607287272	17.2634146385101	0.0291662750647756	0.583149196171046	1	0	NA
ENSMUSG00000030102	Itpr1	ENSMUST00000032192	10540408	72.9352415	3.36731710155722	0.0500505026825211	0.802336729857042	8.83375908108912	9.11933304614766	0.71537643691031	-0.00289766082430436	1.12500792312939	14.7854665714842	6.3	0.409080629674756	5.80997183493884	1.0153492498763	16.5776280647529	0.0291672007630056	0.583149196171046	0	1	NA
ENSMUSG00000044442	N6amt1	ENSMUST00000054442	10436698	21.136	2.28141913071667	0.147386630211286	0.439160169583995	18.6968710775421	7.55216915122342	0.558265052985246	-0.00224701117767072	0.996028605574434	6.05488185066485	NA	1.25345884287215	9.83743840073744	0.88174116993992	11.9307283045625	0.0292878852957791	0.585003870927035	0	0	1
ENSMUSG00000026434	Nucks1	ENSMUST00000062264	10349733	76.2208165	6.93788411319851	0.0983205008892283	2.03233588419875	7.9894287163798	9.701661228912	0.63744552481333	-0.0025881032247066	1.070469963075	14.9774391003943	3.9	0.611770076310639	3.87139674066773	0.62609289521549	18.9729082089298	0.0293519802074728	0.585533379352369	1	1	NA
ENSMUSG00000027270	6330527O06Rik	ENSMUST00000057503	10476482	4.90825	0.269861191170572	-0.36048578585222	0	14.6438390348225	4.76682145201989	0.464212118338262	-0.00184773412899207	1.64441361182746	9.42924950018053	NA	0.866021475640325	14.6570789641742	0.32985630129754	20.0094525784437	0.0293702850045025	0.585533379352369	0	0	NA
ENSMUSG00000006529	Itih1	ENSMUST00000006704	10418455	95.76625	9.85245772320288	0.109338850195845	0.899134096193991	22.1755440152195	11.9199758408648	0.456175629661799	-0.00186895929412225	1.20085459370104	1.04695991833722	NA	0.560732742024404	21.129807620014	0.831960769262592	21.0297679643933	0.0294222431434686	0.58600784008624	1	1	2
ENSMUSG00000020653	Klf11	ENSMUST00000020982	10394971	78.766125	3.49634789146118	0.047823591393666	0.780707442223755	0.983112330637473	8.0868508304294	1.33909563199397	-0.00540147078313316	1.03836058383335	5.92070184476152	NA	0.598066702852548	5.60887190017271	1.05944373858289	10.6196902755698	0.0294794330044647	0.58600784008624	0	0	3
ENSMUSG00000022952	Runx1	ENSMUST00000113956	10441003	14.3495	1.36487508585951	0.157014921007198	0.235892756707049	23.0443435771077	6.30523893517774	0.0801296494143008	-0.000320910415070738	0.145333122432605	17.2765192704375	1.1	1.26976978737371	23.3086335809747	0.899466758547181	1.38850077313224	0.0294866719668443	0.58600784008624	0	0	NA
ENSMUSG00000027326	Casc5	ENSMUST00000099542	10474875	15.4351245	2.06244436870434	0.210921187067546	1.40227706785742	7.34765694650433	4.42542109146444	0.333747656881247	-0.00132663506117837	0.464266302170662	5.13151881237599	7.9	1.47573011199042	5.62585633586828	0.9948799780657	23.412607954888	0.0295059548174955	0.58600784008624	0	0	NA
ENSMUSG00000025969	Nrp2	ENSMUST00000063594	10346843	26.596883	1.51678012981084	0.0724344817231483	1.47103614954906	16.5536061950825	7.67031071235724	0.319642904782044	-0.00128717152467339	0.303692073196924	16.5123679183375	2	0.668258534117117	16.3198442831842	1.71523901882501	17.8381134019792	0.0295369413702523	0.586067739139107	0	0	NA
ENSMUSG00000001507	Itga3	ENSMUST00000073698	10390117	11.876375	1.26875241994843	0.203995206518907	1.08997560864077	20.2199599013171	7.2523078089569	0.36031700318753	-0.001448524004439	1.83922692856199	21.420487900698	3	0.334196746487707	19.2922701930844	0.420259952326179	6.56679747493725	0.0295821805042222	0.586410054971588	0	0	2
ENSMUSG00000037526	Atg14	ENSMUST00000042988	10419343	35.757047	5.90283041586981	0.19610606698757	1.06853685179412	6.93427614470497	8.0179986066429	0.706194021782214	-0.00284776321593609	0.627548814820028	8.12216566134397	NA	0.539322027097515	7.56739347613335	1.44720641471552	12.1026506321628	0.0296670216818925	0.586706474175532	0	0	1
ENSMUSG00000075378	Olfr361	ENSMUST00000100145	10482133	3.473	0.775945713307316	-0.355310210600217	2.24846101932462	5.59832681774106	4.48590889106104	0.41008042206011	-0.00163044710637103	0.666595619762842	15.9132056143694	NA	1.41809828571181	13.7617159759567	0	NA	0.029682003438514	0.586706474175532	0	0	NA
ENSMUSG00000024248	Cox7a2l	ENSMUST00000025095	10399677	46.7895	3.6967537110281	0.0898739588367586	1.20788700143754	8.85473025180513	8.32853340228934	0.378898616732818	-0.0015298436349483	1.29063656324059	7.49904949521706	10.9	0.337616819871121	9.65113035318806	0.666564084010307	9.24205282606442	0.0297246320714492	0.586706474175532	1	0	NA
ENSMUSG00000021546	Hnrnpk	ENSMUST00000043269	10554701	135.314336	7.84413388298995	0.0604988912100264	0.713246720061677	22.0391387282393	11.8374375122953	0.467563855222062	-0.00191496947958845	1.73620486824466	5.47997183587389	NA	1.88249212990735	3.73670428184586	0	15.4185644589083	0.0297355227121109	0.586706474175532	0	0	NA
ENSMUSG00000026576	Atp1b1	ENSMUST00000027863	10359689	184.024998	5.83071251366452	0.0326892033020214	0.218713363009829	20.1411971341462	10.6966945580012	0.762958010443902	-0.00311026387952323	0.833546229714132	12.331997199037	7.3	1.0722082479248	20.1709562629759	1.74157944713366	13.836057352375	0.0297910689526768	0.586706474175532	1	1	NA
ENSMUSG00000026755	Arpc5l	ENSMUST00000090993	10471904	86.802	1.96987074449061	0.0242758913829209	0.640828595594288	18.7350839984721	7.1037439573057	0.418642328646768	-0.00168199528310686	0.933395619120691	16.7587114899749	5.2	1.00448574519129	16.8650458598951	0.757897357952143	19.2711953533392	0.0298633191794634	0.586706474175532	0	0	NA
ENSMUSG00000029344	Tpst2	ENSMUST00000112373	10524345	71.4795	6.9691389891435	0.105877527554257	0.775347273049133	21.7053809763143	8.9098398723682	0.346395069043247	-0.00140189746473239	1.91990376166788	21.3452655854521	2.2	0.562065108950461	21.8836747221902	0	22.7998390861101	0.0298661848422882	0.586706474175532	1	0	NA
ENSMUSG00000063919	Srrm4	ENSMUST00000122954	10533055	10.626875	0.235733595664682	0.047431108942675	0	9.28323631482247	5.70326364002979	0.450596165336145	-0.00180024786535015	1.49761772206948	3.38942735515046	NA	0	0.64290713043886	1.94284918638282	10.378635644575	0.0298840652064143	0.586706474175532	0	0	NA
ENSMUSG00000020387	Phf15	ENSMUST00000109091	10385747	73.567625	8.79767601681688	0.129547580149517	1.58871511961109	21.2552005405481	7.07640814022378	0.67695458836307	-0.00271952764021022	0.500980063381162	18.2619141152101	1.1	0.253135275972346	0.234106273575496	0.93557432826087	0.54166383856277	0.0298999708355657	0.586706474175532	0	0	1
ENSMUSG00000030103	Bhlhe40	ENSMUST00000032194	10540472	190.5865	11.7432726299997	0.0635012984659192	0.382912689436607	12.7421505023401	9.5027591110429	2.12488042413659	-0.00862030104869943	0.955645573612105	13.7289756741383	NA	0.25054877946668	6.90263942728584	1.30996664084289	12.370551138175	0.0299205469112178	0.586706474175532	0	0	3
ENSMUSG00000028528	Dnajc6	ENSMUST00000106930	10506274	6.1305235	0.86456758862581	1.82525588836362	1.1030924791653	19.4604938649191	5.30788813902999	0.152618250532159	-0.000608787605637943	0.508333251929296	10.1109870852619	NA	0.491111912501343	18.2488852608135	2.22507989545038	10.8248762562008	0.0299274139827655	0.586706474175532	0	0	NA
ENSMUSG00000032679	Cd59a	ENSMUST00000040423	10474229	43.7325	0.125667219273763	0.0033004619303689	0	4.9051422894053	11.4318380295157	0.0781995374828843	-0.000319745370177504	0.115600887232702	7.60554813515921	NA	0.229640104665214	22.6512404529898	0.093406870827535	4.68288234219862	0.0299331466087741	0.586706474175532	0	0	NA
ENSMUSG00000055546	Timd4	ENSMUST00000068877	10375472	7.34725	0.370372532053877	0.219104036402514	0	13.8622837024169	7.35238413915216	0.419515176646191	-0.00168718760963695	0.230567182279345	21.953509120865	NA	2.60219597793319	23.9428936740201	1.49358758073062	23.5379678424379	0.0299838208173119	0.586927192835717	0	0	NA
ENSMUSG00000044296	Zfp879	ENSMUST00000109134	10385642	18.722	3.20229554382477	0.24510216762797	0.4103676447225	19.0080349160077	6.4214786794669	0.0734310442111603	-0.000294220207021954	0.301029995663981	2	NA	2.21166302626249	19.1327336428346	0.969836074894267	6.7718901172789	0.0300652646857991	0.586927192835717	0	0	NA
ENSMUSG00000020538	Srebf1	ENSMUST00000064158	10386473	224.40975	27.7416586866665	0.12681733236714	0	16.0445214159141	10.5330240263497	1.2467961321025	-0.00507928256808093	0.694197692816777	15.8259290987074	1.8	0.45239488452463	15.9685936138986	0.886407473989947	NA	0.0300875629898637	0.586927192835717	0	1	1
ENSMUSG00000040565	Btaf1	ENSMUST00000099494	10462752	60.7475	2.40714670304907	0.0436942909319027	1.52010780370153	5.15013103421184	8.52803971990752	0.204340907739022	-0.000825713375801226	1.39446627142712	14.2527767497077	1.5	1.08988263676801	2.55969511966223	0.318674771203008	15.2635687635853	0.030127608812127	0.586927192835717	0	0	NA
ENSMUSG00000046687	Gm5424	ENSMUST00000053865	10363541	25.980244	3.8697588234328	0.190409123228872	0.328377344589074	6.22626816431327	13.4394056878659	0.410184575011085	-0.00169106023249287	1.48954532514441	19.5602817418378	NA	1.41271932442108	18.8786109417458	0.682750510689012	21.1990322309951	0.0301444586580503	0.586927192835717	0	0	2
ENSMUSG00000024725	Ostf1	ENSMUST00000025631	10466573	133.272043	7.08406041863344	0.0555111071651748	0.895921597627094	13.3954327743051	8.36612528954656	0.023401146859377	-9.44989730776488e-05	0.0223754983188527	19.8972426580071	18.8	2.05848728198291	14.1555560629296	0.491877271406909	5.10398923503969	0.0301480900621702	0.586927192835717	1	0	NA
ENSMUSG00000047117	Ankdd1b	ENSMUST00000055607	10411290	4.4803675	0.525709291154579	-0.446846759116843	1.35078466402646	16.1809167584861	5.15072816366207	0.376923552181003	-0.00150258977999713	0.417758706355477	4.07084466575381	NA	0.505653589065829	1.54494548790692	1.80542543670175	7.68566805266857	0.0301548444526729	0.586927192835717	0	0	NA
ENSMUSG00000078852	AL845463.2	ENSMUST00000064786	NA	0	0	0	1.55570680243278	18.1704611134993	7.709437674591	0.680822741510727	-0.00274204035439109	0.504213938266216	16.2905073692853	NA	1.3117624573348	16.5432840736643	0.517847755828303	NA	0.0302620662134221	0.586927192835717	0	0	NA
ENSMUSG00000025777	Gdap1	ENSMUST00000026879	10344973	6.16684	0.521025702916852	1.02164757034534	0.283518514265148	19.1938831547971	3.691478730356	0.0906773563562834	-0.000359390780382625	0.119046359349511	11.666487647338	0.6	1.7507474535378	22.4275333578531	0.755293740744067	12.2168557509741	0.0302717912902144	0.586927192835717	0	0	NA
ENSMUSG00000027765	P2ry1	ENSMUST00000029331	10492330	43.0316045	8.48256616718492	0.226959808703196	1.00250000136111	12.4294066493232	7.92063864492622	1.48819562023753	-0.00599886912038398	0.643391365984908	13.494578562369	NA	0.534999901265143	13.672689241031	1.23842991667377	16.4932736989346	0.0302781292493314	0.586927192835717	0	1	1
ENSMUSG00000002844	Adprh	ENSMUST00000002923	10439455	88.1765	5.79000546200088	0.0701651759328506	0.749214889999467	19.3735434395435	7.5569412453107	0.661687553828257	-0.00266333685128874	0.921949645836304	23.3555764099203	NA	1.23663597240502	17.0812684477756	0.752538963948611	3.91299832752846	0.0302785675462672	0.586927192835717	1	1	NA
ENSMUSG00000022186	Oxct1	ENSMUST00000138927	10422608	16.25584575	0.539368494438693	0.05088866185173	0	21.7289990706551	5.94779491356732	0.380617562256841	-0.00152215239263848	1.80981861388235	22.4691860402128	13.9	0.708919364107746	5.49229450234806	0.239348812972991	19.1577151205071	0.030333818249973	0.586927192835717	0	0	NA
ENSMUSG00000079355	Ccrl1	ENSMUST00000076147	10596222	18.65325	3.93616964033564	0.302866249681716	0.513068115986424	6.95734760154777	11.9650872435386	0.481540329123091	-0.00197324359733581	3.03230804742976	12.9836712552332	4.2	0.212811126365399	8.57747965517152	0	15.9562714072369	0.0303340978900462	0.586927192835717	0	0	NA
ENSMUSG00000056866	Olfr1360	ENSMUST00000077843	10408068	5.4225	0.356291664230304	-1.52031236899713	1.93457850957498	16.7765734064543	5.2131843897373	0.213838971638003	-0.000852672303038134	2.38389985709191	0.218522812307906	NA	0	20.7663775556344	0	NA	0.0303365699346672	0.586927192835717	0	0	NA
ENSMUSG00000052214	Opa3	ENSMUST00000063976	10550632	132.3331545	4.00073703569046	0.03158236408688	1.26420762662443	12.7125112071321	9.31273676065216	0.409465451597612	-0.00165985647666101	1.36321265330981	18.5711824997202	1.5	0.919345122971008	16.3091459013552	0	0.231787267297544	0.0304094957206915	0.587795354091927	0	0	NA
ENSMUSG00000027444	8030411F24Rik	ENSMUST00000028933	10476906	5.0413505	0.194897708363259	-0.316647475379306	0.241801282594631	19.529692594363	4.03130563780316	0.0626023074326189	-0.000248452719855071	0.160693525653997	9.68104258772374	NA	0	19.131614244405	0.411347183672401	6.17700502619784	0.0305887785929894	0.590715832128024	0	0	NA
ENSMUSG00000035811	Ugt2b35	ENSMUST00000031186	10522819	59.651625	4.31837613975149	0.0799776733881381	1.01940317874899	10.2651654476772	10.7326077601386	0.43332866982561	-0.00176676021165436	1.51796089388317	6.80507557772741	NA	1.02473062045127	13.1343899945242	0.30980317248672	17.1209130559139	0.0306664004884207	0.591669511449243	1	1	NA
ENSMUSG00000023826	Park2	ENSMUST00000115696	NA	0	0	0	0.613287592941463	7.02235573916072	7.48433043739268	0.88617249927896	-0.00356586166513622	1.072511067759	9.58111458091415	NA	1.02360136979859	3.9605560976058	0.158342582014232	11.0936196448233	0.0307602986361516	0.592835712028458	0	1	NA
ENSMUSG00000068184	Ndufaf2	ENSMUST00000022206	10412054	31.7095	0.930933536832786	0.0357327829867202	0	23.257617882041	7.39764310952072	0.377061849414231	-0.00151672676852514	0.976312394641362	16.6934854971486	NA	0.178432933803398	17.2002417791322	1.38761090788796	8.6362682709981	0.0309024632695941	0.592835712028458	0	0	NA
ENSMUSG00000005640	Insrr	ENSMUST00000029711	10493052	6.295	0.604366817421341	0.94706705629645	2.10499946923328	20.2078588176436	6.07862775772001	0.19592006050219	-0.000783926795633388	1.08997865352401	3.61664508887992	NA	0.801134784123225	3.98084730108976	0.309435316039439	3.83189898199092	0.0309243064765503	0.592835712028458	0	0	NA
ENSMUSG00000034456	Uroc1	ENSMUST00000046128	10539990	63.7493495	2.25821839347975	0.0388728076448053	0.317047177679512	18.6959837777383	11.2937414673458	0.28228806192534	-0.00115357924892497	1.28427229754806	19.451892367279	NA	1.33486503076829	18.7570674262176	0.125613877688629	14.2298700734309	0.0309295037201969	0.592835712028458	1	0	NA
ENSMUSG00000059857	Ntng1	ENSMUST00000156177	NA	0	0	0	1.45103677776376	3.91581318702857	4.49466215835788	0.102654966852207	-0.000408162179511447	0.0385694940222564	22.358303523144	NA	0.685341901843264	16.7753307974808	0.458968415329283	20.6051264614229	0.0310001794690112	0.592835712028458	0	0	NA
ENSMUSG00000059791	Nrm	ENSMUST00000074259	10444927	8.42075	1.26835540661914	0.458901319409819	1.82988085594498	19.6973232359163	6.67841735781933	0.110254674476971	-0.000442218733366557	0.301029995663985	18	7.3	0.0833813332283382	15.9170451446932	1.19678983579316	NA	0.0310090882506023	0.592835712028458	0	0	NA
ENSMUSG00000026880	Stom	ENSMUST00000028241	10482030	58.2855	2.96619030702684	0.0563607568602168	0.512450037581964	23.532682456937	9.59625697039331	0.8534204223283	-0.00346350429516713	1.67461936871812	3.62258866492025	3.6	0.671410226049823	23.5456575233555	0.552355257188626	5.25909234240605	0.0310266097819142	0.592835712028458	1	1	NA
ENSMUSG00000046949	Nqo2	ENSMUST00000021843	10404496	37.739189	3.2676662671119	0.101852508320336	2.95927915369095	21.2673582394124	10.8493541123652	0.597853028872079	-0.00243871692325096	0.609430399881982	1.84351269384571	NA	0.734319924080638	22.1224997567056	0	12.1445368261898	0.0310400158182577	0.592835712028458	1	1	NA
ENSMUSG00000056148	Rdh9	ENSMUST00000136223	NA	0	0	0	1.02029010290387	5.61296695658884	9.41193166804737	1.43105869123529	-0.00580343850744968	1.83799976753538	12.5232159536515	NA	0.899559222462897	7.9708276868678	0.506084434941499	11.3436226110966	0.031048907394101	0.592835712028458	1	1	NA
ENSMUSG00000057789	Bak1	ENSMUST00000133448	10449303	32.91865	1.54199755106809	0.0565625817602046	1.70771130964326	19.4883143229954	8.03992821841673	0.172356253843169	-0.000695096805726808	0.259309474123901	15.034188306916	3.3	0.496583567073265	22.2097094039748	0.779529354239482	NA	0.0310571208292527	0.592835712028458	0	0	NA
ENSMUSG00000066363	Serpina3f	ENSMUST00000101080	10398039	6.62	1.24589975018057	1.29357342803405	0.460273777734603	4.13555211867113	6.8938628034903	0.58620506017717	-0.00235323411448003	1.00940605138572	2.68561556168988	NA	0.376534921984074	3.83567492701847	0	22.8864022219633	0.0310665797453046	0.592835712028458	0	0	NA
ENSMUSG00000039488	Cntn5	ENSMUST00000160216	10590865	8.348846	0.640339384304136	0.237868256536592	0	7.51490375289119	4.90587269125673	0.18396621622413	-0.000732658378735902	0.5241831868388	10	NA	2.53280760443831	8.8400539026055	1.24516847573261	20.9373224329957	0.0310800857739942	0.592835712028458	0	0	NA
ENSMUSG00000022696	Sidt1	ENSMUST00000136381	10439583	8.3600105	0.488620436392349	0.180759227773308	0	2.4872702109699	5.46912053075177	0.21629247050461	-0.000863336571375264	3.40264151583386	1.97357147057538	NA	0	4.23231803868589	0.545358383630047	1.53914084121374	0.0311162166190065	0.592835712028458	0	0	NA
ENSMUSG00000054545	Ugt1a6a	ENSMUST00000113135	NA	0	0	0	0.819540319005687	11.6984857951117	11.4995307386847	0.292164635238052	-0.00119494508996543	1.04436264671513	14.4890683860052	NA	0.578269784869149	13.5586619685153	0.665420682134669	17.0206101389401	0.0311229553396317	0.592835712028458	0	0	NA
ENSMUSG00000065954	Tacc1	ENSMUST00000084030	10577808	20.60475	1.74206240918631	0.116542317277477	0.236872036770086	15.4640214825643	7.96228658131115	0.602227407407453	-0.00242796709866007	0.985847186805685	17.0609143669086	3.9	1.18859641535252	7.08653271605413	0.696062478215531	19.6099952885818	0.0311535734458012	0.592879949509421	0	1	NA
ENSMUSG00000022477	Aco2	ENSMUST00000023116	10425611	67.023835	6.17278596358443	0.10058806687395	0.443701742913994	10.6049518061642	11.5026428369753	0.935076245595018	-0.00382448406168879	1.58201965316671	15.2173524174008	11.4	0.460313038673604	7.99880373096213	1.19312788965326	13.9114714397883	0.0312322716897513	0.593442498858941	0	1	1
ENSMUSG00000001829	Clpb	ENSMUST00000106998	10555550	15.086087	2.39444395446396	0.253938365699484	2.54407941340716	19.7133689516369	8.49847737338595	0.145159981906399	-0.000586501369227494	0.433687607961768	19.5544738826778	NA	0.710086435327457	14.5365752462608	0.610848009972479	7.25474068530542	0.0312397783726155	0.593442498858941	0	0	2
ENSMUSG00000090145	Ugt1a6b	ENSMUST00000113138	NA	0	0	0	0.809437969568837	11.6559766176153	11.4995307386847	0.292164635238052	-0.00119494508996543	1.04436264671513	14.4890683860052	NA	0.582781616428299	13.5551027007495	0.66579530545912	17.0218965325037	0.0313441540659149	0.594885924042677	0	0	NA
ENSMUSG00000044322	Dsc1	ENSMUST00000025187	10457707	4.605825	0.715595284972589	-0.680851922359156	0.813593559573678	5.44808892283799	7.93101335963584	0.269161612682758	-0.00108502725926386	2.65786341556542	1.08477684876501	NA	0.423422493482178	7.10144516671957	0	13.4821501273081	0.0314086268321647	0.595146977607483	0	0	NA
ENSMUSG00000042185	Nfrkb	ENSMUST00000086167	10584095	49.9630375	2.91212116766391	0.0657271954841777	0.32390864042402	18.0896121803989	8.07251386320267	0.0351586953200105	-0.000141810397337757	0.190361444952736	15.0955344058254	1.5	2.73239838736497	5.09324816094913	0	4.62541674609231	0.0314147166149895	0.595146977607483	0	0	NA
ENSMUSG00000029111	Whsc2	ENSMUST00000030993	10529330	76.1135	4.30742936680336	0.061135884641121	1.01267612045517	19.2005774784275	8.63477479940436	0.764874452000926	-0.00309208560492149	0.808575682405117	22.4123491554739	2.6	0.56999984331553	17.2223622374245	1.06371705353391	1.40359747056354	0.0315072499703119	0.59587642203861	1	0	NA
ENSMUSG00000030905	Crym	ENSMUST00000033198	10567546	13.0685	0.686900101907111	0.0926784853229212	0.216904728192294	19.6882026476188	6.76293594001637	0.219739409884602	-0.000881648203943367	2.88336867943552	6.13809990953067	NA	0.855592753818012	16.3928383939853	0	14.8901193566852	0.0315321556285508	0.59587642203861	0	0	NA
ENSMUSG00000058207	Serpina3k	ENSMUST00000043058	10398060	281.7761565	38.4699095747929	0.139323507126247	0.940510667059358	9.91891276164974	13.4315003063006	0.112586023487619	-0.000464141154477131	0.300024389501371	23.7547498689469	NA	1.10994252372042	16.7581275762214	0.870430104623414	18.8197732166511	0.0315437648329567	0.59587642203861	1	0	2
ENSMUSG00000033219	Gm9758	ENSMUST00000035980	10528191	29.333224	7.33418518406619	0.309768146947821	0.632018427165169	7.71207858349849	6.1964311749319	0.14268078868976	-0.000571171938659036	0.727332455329501	18	NA	1.2352085614716	16.8584885567432	1.27433728681434	10.2518899315838	0.0315669750614641	0.59587642203861	0	0	NA
ENSMUSG00000041143	Tmco4	ENSMUST00000050949	10509601	117.285162	7.78673440636343	0.0697559119481323	1.4260399425698	13.8736417115258	8.5243984341365	0.738840279881114	-0.00298550756198274	1.00942825343983	9.06982114759071	NA	0.585083157209199	3.08533927732267	0.505669873720287	7.5046615202252	0.0316420310869564	0.596233006004348	0	1	NA
ENSMUSG00000022325	Pop1	ENSMUST00000052290	10423629	59.762124	2.02441100012349	0.0374161520579888	0.203328024487075	19.1213790563239	6.80501882630833	0.554232051539065	-0.00222408994325917	0.671936642490938	20.7187153424871	1.8	0	5.22935154629009	1.33211387858962	16.0524217167997	0.0316427768184429	0.596233006004348	0	0	NA
ENSMUSG00000043415	Otud1	ENSMUST00000052168	10469571	84.097767	8.25602776418775	0.105251551450545	0.588533314072513	19.3964568835983	7.03300721104829	0.542541950733075	-0.00217917220534123	1.82109486918619	14.1797421479047	1.4	1.19353474331682	1.98131277755345	0.414421241528082	16.5187680689277	0.0317088590681553	0.596941351352254	0	0	NA
ENSMUSG00000049038	Mterfd3	ENSMUST00000050813	10371396	19.66325	4.96933885818828	0.354790693245133	1.37988460817499	18.7821875994266	7.03395635412782	0.331135590615961	-0.00133004318888951	0.269483679750192	0.483321933866641	NA	1.48102204039904	8.8135470093771	0.49442782015139	3.05673657221757	0.0317468331974722	0.596993713521078	1	0	NA
ENSMUSG00000027719	Adad1	ENSMUST00000144629	10491678	6.827975	0.652939981449291	0.557534294534765	0	5.21118498836548	4.3041772733711	0.069733485926146	-0.000277054601743966	0.169848262594595	3.72319714708848	NA	0.855319475588226	0.962396407608504	0	14.3979033892882	0.0317686245681288	0.596993713521078	0	0	NA
ENSMUSG00000054079	Utp18	ENSMUST00000066888	10389842	63.719	1.6930249739741	0.0291588426864038	0.198735156918983	8.04761502051457	7.0050893332876	0.922182988259124	-0.00370362183624506	2.19109739224804	15.5314776937211	3	0.992394434946487	2.9860147883481	0.267370364816357	21.2795777473436	0.0318198821313307	0.597067676289884	0	0	NA
ENSMUSG00000034789	Rab24	ENSMUST00000035242	10409414	90.0975	1.33993022206382	0.0158683085634238	0.522215832891679	4.52945081073759	8.79797666441969	0.186579061932693	-0.000754763490262412	0.341716449563362	11.0947599547057	14.9	0	22.4071555315045	0	22.5400279855068	0.0318433598265705	0.597067676289884	0	0	NA
ENSMUSG00000004364	Cul3	ENSMUST00000004478	10356001	42.2042085	3.86503642364432	0.105754205821633	0.738575012765924	20.8777318946819	10.5452975584026	0.45845079042337	-0.00186776128492569	1.33703572105266	7.44457422898884	4.2	1.72580308200685	2.88613789607239	0.483589717339948	19.1314490483062	0.0318798882785219	0.597067676289884	1	1	NA
ENSMUSG00000030079	Ruvbl1	ENSMUST00000129035	10539882	17.6879375	1.98576856283814	0.165053181121854	0.44769666216144	18.3757607951403	8.40091116892357	0.393845804321323	-0.00159065934442926	0.632412581929316	20.2708120089269	8.5	0.440428486212949	16.4324596964071	2.47072038168998	22.4817948219293	0.0318865427274557	0.597067676289884	0	0	NA
ENSMUSG00000058997	1300010F03Rik	ENSMUST00000012714	NA	0	0	0	1.19959305857183	7.42852520415988	11.1815222241474	0.585082605151974	-0.00238986293219115	1.08277074840539	10.3320567534171	NA	0.315523536739033	4.86760009672862	0.456826968569663	10.7654522782109	0.0319183805147539	0.597130202612178	0	0	NA
ENSMUSG00000035021	Baz1a	ENSMUST00000038926	10400357	60.346625	1.66892151272161	0.0305161548461258	0	12.3591672932748	7.35491051109661	0.840500432910013	-0.0033803218661494	2.62072429710966	14.3553137862349	1.1	0.832069809122211	4.2754266357382	0.830777064565597	17.3869296337208	0.0319475194921313	0.597142172987178	0	0	NA
ENSMUSG00000075511	1700001L05Rik	ENSMUST00000100370	10430993	27.7155	2.23272456877242	0.101217662862238	0.424417052741439	4.91987906077263	7.8785404325553	1.75775238592099	-0.00708424168141407	1.16316634319407	11.7844785851289	NA	1.28473909414512	9.3421070772522	0.728233243709355	11.8362385827615	0.0320654039479827	0.598318321905341	0	0	3
ENSMUSG00000020547	Bzw2	ENSMUST00000020856	10400030	55.4910395	3.67096720423423	0.073663634426467	0.379813865934707	18.1189551168579	8.08161045359894	0.581813151373887	-0.00234679304120356	0.955190748254207	16.1551015347604	9.5	0.426437189482031	17.9883224477323	1.94140009548503	10.8239010042693	0.0320846345635905	0.598318321905341	0	0	NA
ENSMUSG00000052551	Adarb2	ENSMUST00000139438	NA	0	0	0	0	6.71088366458353	3.87432272519666	0.0434119905172025	-0.000172183932181909	0.287523510002137	5.24909859766898	NA	2.82595754041976	14.0381081117626	0.574106555877076	22.6275442183108	0.0321500008739054	0.598318321905341	0	0	NA
ENSMUSG00000045482	Trrap	ENSMUST00000100467	10527340	38.676628	4.28333001885029	0.129720150453316	1.33347218661141	3.29344846226762	8.74749568223335	0.304290493162696	-0.00123068720376488	0.674344238434419	5.49015636888013	3.5	1.12028562176771	1.60273475952927	0.363707698385243	9.62642550450916	0.0321502689717485	0.598318321905341	0	1	2
ENSMUSG00000090175	Ugt1a9	ENSMUST00000073772	NA	0	0	0	0.528132846261233	12.2314415464424	11.4995307386847	0.292164635238052	-0.00119494508996543	1.04436264671513	14.4890683860052	NA	0.899759661462846	14.3107770366025	0.686673328378603	16.7028554524749	0.0321532205634235	0.598318321905341	0	0	NA
ENSMUSG00000078713	Tomm5	ENSMUST00000107809	10341364	33.3163675	2.19262339717478	0.079271944423481	0.667223600994934	12.4504978602702	8.13183052804612	0.668629071848783	-0.00269751889995878	1.14837372557041	14.0536753678174	NA	0.403653047644771	16.9806255756041	0.648854054387637	14.4613436873116	0.0322358933853322	0.599265700442746	0	0	NA
ENSMUSG00000026427	Lgtn	ENSMUST00000068791	10349610	29.91525	0.901878906782951	0.0371780111124652	0	14.765073331962	8.45666396180064	0.19006750100962	-0.000767815058371397	1.10991226272562	11.051224290794	24.8	0	13.6283723023623	1.04689244760619	21.2334687957751	0.0322826796241371	0.599265700442746	1	0	NA
ENSMUSG00000036863	Syde2	ENSMUST00000039517	10496748	72.250125	8.6101339792494	0.129294354853171	0.964163218782865	15.4612296710336	7.15673961526868	1.81396184421465	-0.00728957594194079	0.611863098519566	13.89657956398	1.3	0	12.3482642000403	1.80679181795688	18.3140476603071	0.0322899334605956	0.599265700442746	1	0	3
ENSMUSG00000090124	Ugt1a7c	ENSMUST00000058237	NA	0	0	0	0.852653718978765	10.9693948695917	11.4995307386847	0.292164635238052	-0.00119494508996543	1.04436264671513	14.4890683860052	NA	0.544359583066544	2.21988714375193	0.667088543133383	17.0606725989787	0.0324130467610093	0.599698304007593	0	0	NA
ENSMUSG00000023031	Cela1	ENSMUST00000023775	10432652	18.280378	6.57591985420169	0.520925851146536	1.18697098900928	21.7489170433113	7.23700590931507	0.465553341283259	-0.00187147346004987	0.579925971369448	1.96782699278811	NA	0	13.0219433606111	1.14709874703983	4.93275817272585	0.0324302453872759	0.599698304007593	0	0	2
ENSMUSG00000058135	Gstm1	ENSMUST00000004140	10501229	92.4123905	14.3247929636431	0.165116758915306	1.15121864985719	20.7061210057359	13.1382413420508	0.0230961089754181	-9.50998177030707e-05	0.101256702929594	2.24573096174508	53.8	0.917120233373426	20.0814070896971	0.64974341105424	22.5749282510039	0.0324824356101864	0.599698304007593	0	0	2
ENSMUSG00000032715	Trib3	ENSMUST00000040312	10488608	33.445125	9.22211632859427	0.331870824614943	0.743225353367329	6.268785297605	7.14302458802632	1.07915891648842	-0.00433646239854001	0.910187093116053	6.94438416625653	2.2	0.56018584280319	6.71625403363748	1.62212195103671	9.33415318558755	0.0325071923228751	0.599698304007593	1	1	1
ENSMUSG00000024561	Mbd1	ENSMUST00000114899	10456622	99.7841	21.0084096031775	0.223191589594177	1.34622847234569	6.89545104437649	9.28566187101064	0.66452837158645	-0.00269351338323521	0.703068550333955	10.6011607505493	0.8	0.576321591015393	13.1212171870389	0.524782753810296	20.0718567777505	0.0325478416856142	0.599698304007593	0	1	2
ENSMUSG00000026867	Gapvd1	ENSMUST00000142436	NA	0	0	0	1.09127020809945	0.163919716579268	9.00683433769118	0.240328490916508	-0.000973016764541117	1.51904622291564	13.442300834659	3.5	0	17.1309054098439	0.826076376330837	14.1689278472886	0.0325523550476971	0.599698304007593	0	0	NA
ENSMUSG00000060565	Gm5591	ENSMUST00000079759	10562587	4.2092345	0.651033924991816	-0.449727164346927	0.459068288015674	6.76221286830575	3.53266395728451	0.030608843283951	-0.000121238825440659	0.00627794581325393	7.92720726750985	NA	0.94218553983442	16.7495343486634	2.86314329867777	15.1749745265254	0.032562433515508	0.599698304007593	0	0	NA
ENSMUSG00000080136	Bet1l	ENSMUST00000116256	10568988	115.227	9.27647954506449	0.0846624733546228	1.45084968966736	11.5706255611831	8.22380277492507	0.81012558945085	-0.00326958601562098	0.70052290275452	14.1617796091037	0.8	1.42265786584305	13.5009655453296	0.276586155353895	8.1717398560708	0.0325655419370819	0.599698304007593	0	1	NA
ENSMUSG00000018008	Cyth4	ENSMUST00000043069	10425092	17.0895305	2.397481434546	0.209704305624814	1.32462529285557	23.7384698262886	6.96352909197637	0.774773079121772	-0.00311108279159609	1.04065871352156	23.9012344273936	NA	1.03924472144948	2.11283518087394	0.45706095557461	2.26371376683721	0.0325708332916834	0.599698304007593	0	0	1
ENSMUSG00000019804	Snx3	ENSMUST00000105499	10362823	75.72568175	0.996876757820677	0.0142271077365103	0.431545186348301	20.3617675438478	10.2787931615926	0.691564572108624	-0.0028144277044977	1.46645264755224	17.773479703375	8.8	1.84633432487861	15.4136396957096	0.524050620984349	13.7256017144548	0.0326728740046276	0.600435976705673	0	0	NA
ENSMUSG00000075002	Gm813	ENSMUST00000099663	10440120	4.030306	0.223361574025167	-0.137322439770769	0	19.2809247445738	3.66633588303732	0.406789953497418	-0.0016121113087347	0.810229577328355	9.78639695776622	NA	0.538966559026889	17.0771549621052	1.06398311315262	18.0966325094128	0.0326857460234467	0.600435976705673	0	0	NA
ENSMUSG00000030858	1700007K09Rik	ENSMUST00000033146	10568512	7.73325	1.21745130806123	0.586329127173179	0.850433350483591	8.18209675574931	5.03365289320134	0.0369962719436794	-0.000147415270494158	0.301029995663966	18	NA	1.48885896317465	13.1310834042311	0.300083090333066	23.9846763846312	0.0326968667694923	0.600435976705673	0	0	NA
ENSMUSG00000033715	Akr1c14	ENSMUST00000041768	10403291	47.58225	7.6836591177316	0.183269805333646	0.989739316205145	10.0520795457164	12.2867233543343	0.482165096398811	-0.00197841128327132	1.20168077683293	12.1682791795122	NA	1.66221140914282	13.8223320675256	0	12.5129124216979	0.0328465224043697	0.601085945987451	1	1	2
ENSMUSG00000075232	Amd1	ENSMUST00000099945	10368670	91.61503375	3.29200705571104	0.0382977754396439	0.939915144858343	10.5833340478992	8.73795270565158	1.88800749164618	-0.00763565420696627	0.939697675858023	13.8940023521098	2.5	0.695306756593866	4.38161857635443	0.717975137445157	16.695641043297	0.0328770139197465	0.601085945987451	1	0	3
ENSMUSG00000074153	9330175E14Rik	ENSMUST00000098492	10580752	31.7831	3.29411979290371	0.126084697524508	0.747666872921	21.1201258955964	4.40029030297684	0.0738885924771198	-0.00029367518971344	0.0176798247754948	6.34781732812823	NA	1.93078654302938	20.8295282601479	1.52355114878498	10.1887652395315	0.0329034698736888	0.601085945987451	0	0	NA
ENSMUSG00000029591	Ung	ENSMUST00000102584	10524450	38.409575	10.0015474293044	0.305365392557483	0.762225131019649	9.14931447632907	6.60216320765578	0.477849585609352	-0.00191601335342465	0.588546374656452	9.19983344020663	3.7	0.364947226477976	11.4887065151332	0	17.077575989156	0.0329106995793367	0.601085945987451	1	1	2
ENSMUSG00000021868	Ppif	ENSMUST00000022419	10413222	40.354541	1.71066764245163	0.049302066006651	0.718780979159112	12.2517116393998	10.6121103374155	1.13350591413613	-0.00461924146173121	1.64574713617397	14.5265860618381	1.9	0.872286563583811	14.312322497178	0.0742917537822084	21.2007634798536	0.0329487594123195	0.601085945987451	1	1	3
ENSMUSG00000020257	Wdr82	ENSMUST00000020490	10588454	114.933	5.9178732032716	0.0541552153274413	1.96383256860477	12.9686944249172	9.9366884624219	0.70166533640493	-0.00285156422556629	0.785798060038094	15.5660363934715	2.6	1.24506579214751	4.34470139213226	0.267716875261557	18.1541165043858	0.0329621052809792	0.601085945987451	0	0	NA
ENSMUSG00000053617	Sh3pxd2a	ENSMUST00000081619	10468311	42.122125	7.11283653970939	0.19505782881402	1.00973488246184	22.4101350766001	7.6669212219182	0.674921581709121	-0.00271780781291828	1.25798649827952	22.0292372608168	NA	0.63196907171252	23.9533714396175	0.557180831832639	4.99000825388295	0.0330062330267826	0.601085945987451	0	1	1
ENSMUSG00000024135	Srbd1	ENSMUST00000043323	10453399	4.09275275	0.526685860008186	-0.336733811826866	0.636811602770059	19.6053566831963	7.86790376260813	0.273256320262942	-0.00110125342269915	1.145428729494	11.8571979606675	9.2	1.11551189661418	2.90188602351451	0.313918650267759	7.18131140552124	0.0330109668712915	0.601085945987451	0	0	NA
ENSMUSG00000060012	Kif13b	ENSMUST00000100473	10415911	39.63225	1.4159147440789	0.0416747093831202	0.464651139552825	22.0345112034274	8.84268276426197	0.749973005803532	-0.00303439531627627	0.694888852316978	20.4241150920335	2.1	1.64227001722378	18.5748688043265	0.221330565001629	20.2086233123789	0.0330140799743588	0.601085945987451	0	0	NA
ENSMUSG00000039936	Pik3cd	ENSMUST00000038859	10518686	17.425	1.02069792299191	0.0867339634154244	0	22.7374143402419	6.50460958855089	0.356102261435975	-0.00142728994250642	0.557412157757057	23.0775552978031	NA	1.99201455861704	5.20755608841632	0.295398746692239	3.73541985463684	0.0330307240816758	0.601085945987451	0	0	NA
ENSMUSG00000029368	Alb	ENSMUST00000031314	10523062	205.695992	29.5471348150327	0.147706769521695	1.52451785592332	7.92897441051855	14.0226982306349	0.0701111117100969	-0.00028974251385331	0.162314945563186	23.4733959338281	NA	1.329805945271	15.6648589444826	0.486776644956653	20.7880586641659	0.033081775800925	0.601085945987451	0	1	2
ENSMUSG00000000411	Tssk3	ENSMUST00000000421	10516602	15.04	2.32436555859873	0.247717089812123	1.65507585281521	6.74141980043393	6.06563509177753	0.18218008480418	-0.000728911707964121	1.3024086618844	18	NA	0.758362060296812	16.5247225921992	0	16.226533401348	0.0331013341545841	0.601085945987451	0	0	NA
ENSMUSG00000029536	Gatc	ENSMUST00000031510	10532989	40.9625	2.21284183799927	0.062676713340315	0.236435867624811	8.81280501686582	10.0808102834604	0.437623106369211	-0.00177954029075014	2.42500405622892	18.3541420945966	NA	0.540519301444563	11.3589410341813	0.33579612701284	9.22427869978653	0.033105196471604	0.601085945987451	0	0	NA
ENSMUSG00000059003	Grin2a	ENSMUST00000115835	10437629	9.65125	1.55462622115414	0.389201851358011	1.33824529153502	22.257087848242	4.57162700779374	0.508750130800566	-0.00202343961719999	0.339627987903108	5.17158518833661	NA	0.879722437755588	17.4714721313525	1.69906600648344	14.8288375336221	0.0332430151841856	0.603065711821854	0	0	NA
ENSMUSG00000026786	Apbb1ip	ENSMUST00000014290	10469695	18.4257335	1.87713640071713	0.147008704827599	0.522210246942815	2.20087267463967	6.34738569584098	0.217815651451142	-0.000872474947070935	1.52217332583495	23.6332825607278	NA	0.935246172835832	3.88745061994529	1.27390014243644	22.7356621142218	0.0333969043403061	0.605333336195876	0	0	NA
ENSMUSG00000051848	Gm9861	ENSMUST00000063399	10437695	18.631125	1.20402396285331	0.0928008969449175	0.351382845027176	1.67828345668151	5.3238341630791	0.367369778846756	-0.00146551538962723	0.775411169834679	4.07957015723545	NA	1.59411789988464	3.95479288419942	0.544663820573705	23.8019774576386	0.0334437291608395	0.605552628211772	0	0	NA
ENSMUSG00000079599	AC129184.1	ENSMUST00000094936	10528864	7.04125	0.915021140466164	0.660953444945675	1.30615225214643	21.8679926814362	5.07365745194385	0.428167349919283	-0.00170634675327993	1.22575610116959	5.06376005641813	NA	0	3.49093078680809	1.71966881052257	13.222834335145	0.0334931882804787	0.605552628211772	0	0	NA
ENSMUSG00000039981	Zc3h12d	ENSMUST00000039484	10361698	14.7855	3.05360328137104	0.334507808149006	1.07585343485348	21.7633135084234	7.26105010405318	0.924012015586274	-0.00371478618838268	1.38687444028618	2.12069980279595	NA	0.315039572619957	0.959222536464313	0.932649033684713	5.13001085122761	0.0334957044861091	0.605552628211772	0	1	1
ENSMUSG00000037400	Atp11b	ENSMUST00000029257	10491486	39.1636205	2.3363586461672	0.0697279656502754	0.602076533679825	3.21928477258453	9.7265151491263	0.453917432195987	-0.0018431437410765	1.37935268120783	10.7304759483726	7.3	2.06056152233771	1.39450711504449	0.20838917827616	13.6832822589586	0.0335523483392833	0.605955295369514	0	0	NA
ENSMUSG00000073902	Gm1966	ENSMUST00000098144	10566585	2.3612645	0.377053482891022	-0.114411535279565	0	5.25400070969806	6.71586571291978	1.54119865091752	-0.00618249795690023	1.00840676302497	0.0339334989746334	NA	0.175750287729621	18.9442540335468	1.72722253036246	0.634732889432945	0.0335758172063192	0.605955295369514	0	0	NA
ENSMUSG00000033871	Ppargc1b	ENSMUST00000075299	10459193	84.30026	10.7204567659265	0.136317300396891	0.842985095919308	7.73501820136789	7.74193963355	1.1142431478147	-0.00448824560286174	0.398307437921177	9.3632128828201	NA	0.308004122863733	8.66313653369029	1.45096979200402	9.68266832525468	0.0336833408699447	0.607372668888081	1	1	1
ENSMUSG00000021375	Kif13a	ENSMUST00000056978	10408975	50.56425	2.29187730092603	0.0510356314950668	1.17986322030692	10.6524192540721	7.55127606296336	0.308194457833366	-0.00124047510870481	0.613715436592912	15.2713551728991	3.7	2.00980574332005	3.82370582635848	0.442792383817752	8.0184331960157	0.0337608042453305	0.607509644044122	0	0	NA
ENSMUSG00000012114	Med15	ENSMUST00000080936	10438198	38.22425	2.43524419976724	0.0747755275989265	1.77062235244264	1.01519641473383	8.7016174252443	0.14789005364747	-0.00059802272909231	0.227701823460276	17.7060925316426	NA	0.430919658543853	6.51441565478902	1.60367048523581	8.64978368495857	0.0337667439371001	0.607509644044122	0	1	NA
ENSMUSG00000039157	Fam102a	ENSMUST00000133366	NA	0	0	0	0.471072387919397	13.5236148904399	9.2508189203162	2.07330994384095	-0.00840249979663117	1.12540671451175	13.5780263954086	NA	0.426984304300541	13.0266325780961	0.842947877475555	9.32765259725306	0.0337779189286213	0.607509644044122	0	0	NA
ENSMUSG00000002546	Golga2	ENSMUST00000131712	10471360	53.5105	2.06312851029692	0.0431132984319181	0.370947189665447	6.89155429702016	7.97069408872667	0.221373989586378	-0.000892531585221505	0.607926552282675	6.53177442598085	4.3	0.913353280593788	9.88255105948384	0.775603036751941	NA	0.0338446630040596	0.608088276801717	1	0	NA
ENSMUSG00000024479	Mal2	ENSMUST00000025356	10424113	37.780132	4.34160041245438	0.135154340294112	0.625563379284507	19.2400125088181	11.3037756881343	1.70233452214509	-0.00695693007496292	0.658137857019672	20.9442197312449	NA	0.707455088730448	19.6257821043212	1.41520470846673	21.357513955363	0.0338681343496207	0.608088276801717	1	1	1
ENSMUSG00000049658	Bdp1	ENSMUST00000038104	10411552	5.416	0.191318288461924	-0.794332210725544	0	12.9652807080093	8.00525202352176	0.247303415105467	-0.00099721230841922	2.3588635603563	13.0503888925118	1.6	0.68151631059601	13.2916428263946	0.1500565945173	19.687496824413	0.0339412782546456	0.608879797319853	0	0	NA
ENSMUSG00000053318	Slamf8	ENSMUST00000065679	10360306	8.030248	0.791494770042102	0.333486497920043	0	9.74219187048107	6.24634992420425	0.276360171127762	-0.00110653105988197	0.226875987838206	19.5526133817543	NA	2.10018238365286	17.4053175883618	0.92228653634222	19.2938108784183	0.0339708838001089	0.608889587907341	0	0	NA
ENSMUSG00000061808	Ttr	ENSMUST00000075312	10454192	198.3976445	20.8465727713246	0.108158593436449	0.982793169986256	19.943221081018	13.7259899808824	0.088117871449383	-0.000363711614970296	1.52955296194509	21.5080275868811	2	0.648896526195496	11.0019893535713	0.424841573353922	9.35994475298338	0.0340795269072351	0.610160801769042	0	0	2
ENSMUSG00000040254	Sema3d	ENSMUST00000030868	10519693	9.8386875	0.37637124811315	0.0900014958911771	0	18.9392138301552	6.11339927581322	0.0989456849853536	-0.000395962347315154	0.126439851923708	5.35344944920166	NA	1.27888124455857	13.3122775164691	1.00002552112342	20.6320040194983	0.0341375166331178	0.610160801769042	0	0	NA
ENSMUSG00000020089	Ppa1	ENSMUST00000020286	10363498	107.216375	5.57542338779083	0.0548980868222831	1.49841013542698	18.4122470619523	10.7635499960553	0.507243396440782	-0.0020683850073373	0.509236974045863	22.3976419745096	10.9	0.700456588278907	17.1240911652148	0.887156658692172	17.152941892695	0.0341525884087434	0.610160801769042	1	1	NA
ENSMUSG00000039887	Alg14	ENSMUST00000039442	10495651	64.799	2.1765172294287	0.0368014586181973	0	7.53780133660901	9.08715363771816	0.438668431958397	-0.00177661242993717	1.997732339249	2.81948563486448	24.3	0.0100516856503842	7.688848339597	1.2133724849572	5.22463512306341	0.0342110766353542	0.610160801769042	0	1	NA
ENSMUSG00000071722	Spin4	ENSMUST00000096367	10605792	17.78684575	1.61733607876287	0.133333653094084	0.191927233978896	16.8878336757019	6.05385293589225	0.288526604765589	-0.00115435508070299	0.336960874209024	13.2827448413544	NA	0.404970946241451	14.7156296938638	2.3416515913999	14	0.0342438994987171	0.610160801769042	0	0	NA
ENSMUSG00000038965	Ube2l3	ENSMUST00000115700	10499187	29.82599425	1.28502084202828	0.0531678347678605	0.790304014721731	2.93809469827428	11.6630107190562	0.222612697905162	-0.000911088814511	1.39758023511715	0.323074425251193	9.5	1.15743256044505	7.51685349271867	0	11.7821293341662	0.0342668006099462	0.610160801769042	1	0	NA
ENSMUSG00000062040	Zfp27	ENSMUST00000159920	10561787	20.65325	2.03286474279525	0.135556888242726	0.862093275209445	10.4935897930663	7.44150287408683	1.04463495670036	-0.00420277306460851	0.795683735659376	17.141634971895	2.5	0	6.5492530486294	0.72024786057599	8.13249498634007	0.0342800762297357	0.610160801769042	0	0	1
ENSMUSG00000032024	9030425E11Rik	ENSMUST00000034522	10584561	5.85656725	0.453900369324109	2.2727632561246	0.493356715596726	15.0796731922733	5.89965932304378	0.631771376412506	-0.00252607163469856	0.253272482182683	3.68234700237625	9.6	1.41408086684968	7.57917529771468	1.42968242721164	10.6342360328472	0.0342912338282523	0.610160801769042	0	0	NA
ENSMUSG00000048852	Gm12185	ENSMUST00000059930	10385507	5.621201	1.68383755312708	-47.2281650929725	0.488636480527498	22.5364322416049	8.25736722781651	2.07683721048846	-0.00838304327054704	1.69130606843828	23.4679641117666	NA	0	1.59093226704	1.64009965760869	23.6975913536738	0.0343038908263223	0.610160801769042	0	0	NA
ENSMUSG00000061436	Hipk2	ENSMUST00000161779	10544114	37.059	4.17789265060748	0.133044814319415	0.480668411678877	20.0957688756686	10.6552655121602	0.164276728965394	-0.000669575115636062	0.172221916741289	17.3064803933945	2	2.17292963370328	2.62615030497163	0.33704055400738	7.98152056754485	0.0343473268484595	0.610415215823386	0	0	NA
ENSMUSG00000027544	Nfatc2	ENSMUST00000099068	10489961	9.82075	0.502641833217252	0.120714317392787	0.557962597536063	6.0648735771905	5.73245473850447	0.11519800750605	-0.000460299426302693	0.301029995663986	18.2959079925186	4.8	2.49726118395451	0.982403085951442	0.876790221020848	3.83301146145899	0.034419860575264	0.611185880197887	0	0	NA
ENSMUSG00000028521	Slc35d1	ENSMUST00000036195	10514732	60.484453	3.42957029574537	0.0625518967436745	0.528127456044437	19.3077153687659	10.6648275493715	0.396027220328489	-0.00161422928629684	1.71384619662544	10.2996105991316	2.3	1.50472464546876	4.21197444127784	0	15.3182307697318	0.0344642766225666	0.611456382788009	0	0	NA
ENSMUSG00000034917	Tjp3	ENSMUST00000045744	10371111	32.9386125	6.93428170781093	0.254172830216392	1.0401984434313	20.7722790294841	8.56085015592406	1.66225936104604	-0.00671785108416965	0.96766471323998	22.3215329795021	NA	0.815526764160218	21.289613003943	0.349373588601098	23.4872505305743	0.0344952872644864	0.611488793614876	1	1	1
ENSMUSG00000052748	1200016B10Rik	ENSMUST00000064771	10358677	114.083373	2.82991326857008	0.0260998259575389	0.228238136657773	10.8522706201824	7.83028870053167	0.699133341928325	-0.00281715821913769	2.36217794506798	13.8643718957038	3.4	1.27238254887058	8.82329220465298	0.365025767342543	18.8587038884918	0.0346850833538213	0.613812213803137	0	0	NA
ENSMUSG00000078781	Sirpb1b	ENSMUST00000091319	10497349	4.927125	0.507048367392106	-0.694844516298096	0.62664344868272	9.5275997596024	7.61620482514051	0.447206480460761	-0.00180046560664689	0.423191886421152	23.8216327174664	NA	1.08267395493518	23.9494791477537	1.13040337426478	23.2683362262505	0.0347494293569869	0.613812213803137	0	0	NA
ENSMUSG00000030256	Bhlhe41	ENSMUST00000111703	10549276	51.7335	12.550222876507	0.272377094124061	0.71397870498728	11.7889203634183	5.45324357679345	3.00882784406379	-0.0120090472813046	1.0776182135325	11.4232673812441	NA	0.965072613496892	11.9163512843682	0	11.6074523608057	0.0347521320803784	0.613812213803137	0	0	NA
ENSMUSG00000001998	Ap4e1	ENSMUST00000110393	NA	0	0	0	1.91704655813892	19.0957333102062	6.90516234942503	0.109193731221372	-0.000438362080287457	0.794294443443439	11.1175686793193	2.6	0	7.83340003505035	0.162436482196302	5.70272952562026	0.0347673328762229	0.613812213803137	0	0	NA
ENSMUSG00000029291	Rufy3	ENSMUST00000113238	10522976	50.701625	5.46831771577192	0.121397392519981	1.24131376403959	20.5235083844562	8.1336036060584	0.136583296243392	-0.000551035954169099	0.452759385970923	12.0205627043604	2	1.74841909427574	1.497807203756	0	8.77722116832327	0.0347728295606511	0.613812213803137	1	0	2
ENSMUSG00000027009	Itga4	ENSMUST00000028395	10473125	16.070875	1.75415300519225	0.168441473972168	0.519471156941995	23.3125888304222	6.79527272027149	0.584785045680184	-0.00234660494631698	1.08443889247341	0.187190087560037	NA	1.15116855186442	2.39999796057948	1.46950508175151	22.544951657914	0.0348507008210488	0.614668968268885	0	0	1
ENSMUSG00000043088	Il17re	ENSMUST00000053569	10540679	10.097	0.687407948382909	0.154816527881843	0.307960021657473	5.83633983838286	6.25498737973402	0.0854414738340539	-0.000342114835197796	0.579310544240252	18.2256364886116	NA	0	20.0961531210067	0	13.7659187037851	0.0348801356388334	0.614670716602588	0	0	NA
ENSMUSG00000027424	8430406I07Rik	ENSMUST00000110028	10476660	56.67970025	3.54736617239292	0.0695250549598434	1.57114056890925	20.3014612724084	7.32745422699385	0.252321159793922	-0.00101467236364824	0.43214557663873	22.9336704754954	NA	1.27868222108712	14.6221362532566	0.391475292690956	4.30639206369845	0.034920031882174	0.614856662207723	1	0	NA
ENSMUSG00000037752	Xkr8	ENSMUST00000045550	10516950	21.2157975	3.78618219962778	0.243344431473793	1.71620061524632	18.7492979365607	7.70798254028852	0.12336708184532	-0.000496862859738688	1.43113099823439	21.4279348091638	NA	0.390421440591289	18.3507418372133	0.683741582746552	22.0737679910916	0.0350092460437389	0.615286106267202	0	0	2
ENSMUSG00000057388	Mrpl18	ENSMUST00000079121	10447880	176.50325	16.3553947082453	0.095731575936373	0.723705707282472	22.8965324407922	9.5058234131014	0.292453902711325	-0.00118645359805579	2.48969806743914	14.0360768126357	7.2	0.83552376627482	14.0869370790218	0.171959504476041	16.7631615498417	0.0350405088457091	0.615286106267202	0	0	NA
ENSMUSG00000005320	Fgfr4	ENSMUST00000067171	10405380	73.9562	5.35904336519122	0.0784640512482711	0.756744209158347	20.8805592435024	9.46737880380303	0.549454186058687	-0.00222872812284512	1.06301520599935	23.905293050849	NA	0	1.05343049379094	0.481143708976534	NA	0.0350561373561657	0.615286106267202	0	1	NA
ENSMUSG00000074063	Osgin1	ENSMUST00000131448	10575873	13.6065	1.68056843062102	0.211401675416003	0.839389934777442	1.51711676700669	11.0984868677319	1.92162800576417	-0.00784653382164413	1.11939190043319	1.82809979208709	NA	0	23.0250720992245	0.924140172444075	6.77515328211884	0.0350618818729079	0.615286106267202	0	0	1
ENSMUSG00000023949	Tcte1	ENSMUST00000113547	10445407	9.696	1.22693286287392	0.303760482701009	0.343623892543687	7.45064895900466	5.49478260510111	0.0552923143842818	-0.000220723204727183	0.301029995663976	21.5152208737253	NA	2.94693447317175	14.9722242292646	0.628179447325499	11.841277097126	0.0350981650920866	0.615407408514218	0	0	NA
ENSMUSG00000038520	Tbc1d17	ENSMUST00000047085	10562911	96.57429975	6.19549202289758	0.068144149770057	0.445278521196519	4.18703833510442	8.741174005615	1.22484026418373	-0.00495367661501209	0.916468529483032	5.96538451925487	2.2	0	15.4939303520525	1.17576273075176	6.20992664696446	0.035172932672343	0.616202724317393	1	1	3
ENSMUSG00000078861	2810021G02Rik	ENSMUST00000108923	10490294	4.0073315	0.782232583150466	-0.474217517394766	0.418781369828265	15.485410109714	10.1798085855824	0.84705804916524	-0.00344584407119439	1.47412712931748	16.0498430633654	NA	0.770439139664892	12.9494476232436	0.752442968104162	17.2474254031286	0.0352972639608434	0.616699706833869	1	0	NA
[truncated: 21,266 more rows]
