# Supplementary material for: Genome-Wide RNA Polymerase II Profiles and RNA Accumulation Reveal Kinetics of Transcription and Associated Epigenetic Changes During Diurnal Cycles
Source: PLoS Biol. 2012 Nov 27;10(11):e1001442. doi: 10.1371/journal.pbio.1001442 (PMC3507959; doi:10.1371/journal.pbio.1001442)
Supplement: Table S5 — Gene Ontology analysis for the gene in classes 1–3: biological processes. (XLS) [file pbio.1001442.s017.xls]

## Sheet: summary
Class1
GOBPID	Pvalue	OddsRatio	ExpCount	Count	Size	Term
GO:0032787	1.01676e-05	2.45396	19.589	39	143	monocarboxylic acid metabolic process
GO:0042180	1.35278e-05	1.91568	41.6438	68	304	cellular ketone metabolic process
GO:0019752	2.23301e-05	1.90704	39.863	65	291	carboxylic acid metabolic process
GO:0043436	2.23301e-05	1.90704	39.863	65	291	oxoacid metabolic process
GO:0006082	2.57087e-05	1.88662	40.8219	66	298	organic acid metabolic process
GO:0006631	4.18368e-05	2.54963	15.0685	31	110	fatty acid metabolic process
GO:0009749	6.04707e-05	5.48684	3.56164	12	26	response to glucose stimulus
GO:0009746	9.54565e-05	5.11974	3.69863	12	27	response to hexose stimulus
GO:0034284	0.000146517	4.79852	3.83562	12	28	response to monosaccharide stimulus
GO:0009719	0.000168548	2.06897	22.7397	40	166	response to endogenous stimulus
GO:0016053	0.000197437	2.45933	13.4247	27	98	organic acid biosynthetic process
GO:0046394	0.000197437	2.45933	13.4247	27	98	carboxylic acid biosynthetic process
GO:0006629	0.000229144	1.69991	46.1644	69	337	lipid metabolic process
GO:0006633	0.000259635	3.56198	5.75342	15	42	fatty acid biosynthetic process
GO:0009743	0.000320583	4.26316	4.10959	12	30	response to carbohydrate stimulus
GO:0006003	0.0003492	Inf	0.547945	4	4	fructose 2,6-bisphosphate metabolic process
GO:0034625	0.0003492	Inf	0.547945	4	4	fatty acid elongation, monounsaturated fatty acid
GO:0071495	0.000387424	2.29122	14.6575	28	107	cellular response to endogenous stimulus
GO:0009725	0.000471653	2.0966	18.4932	33	135	response to hormone stimulus
GO:0050896	0.000614465	1.35549	178.219	213	1301	response to stimulus
GO:0010033	0.000809702	1.6237	45.6164	66	333	response to organic substance
GO:0001676	0.000920814	5.66013	2.32877	8	17	long-chain fatty acid metabolic process
GO:0015833	0.000922824	3.19967	5.75342	14	42	peptide transport
GO:0042221	0.000954165	1.48876	71.7808	96	524	response to chemical stimulus
Class2
GOBPID	Pvalue	OddsRatio	ExpCount	Count	Size	Term
GO:0006959	1.95958e-06	7.2603	3.6593	14	26	humoral immune response
GO:0006956	4.75931e-06	8.27733	2.95559	12	21	complement activation
GO:0072376	4.75931e-06	8.27733	2.95559	12	21	protein activation cascade
GO:0006518	2.91472e-05	6.2032	3.37782	12	24	peptide metabolic process
GO:0002455	0.000138482	6.1866	2.81485	10	20	humoral immune response mediated by circulating immunoglobulin
GO:0006958	0.000173082	6.95243	2.39262	9	17	complement activation, classical pathway
GO:0006957	0.000288809	30.7595	0.844454	5	6	complement activation, alternative pathway
Class3
GOBPID	Pvalue	OddsRatio	ExpCount	Count	Size	Term
GO:0009628	2.54718e-05	3.8346	4.94344	16	113	response to abiotic stimulus
GO:0051707	7.50865e-05	4.09589	3.76226	13	86	response to other organism
GO:0051704	0.000137664	3.13225	6.25586	17	143	multi-organism process
GO:0010332	0.000147141	13.9896	0.568714	5	13	response to gamma radiation
GO:0009607	0.000190717	3.68442	4.11224	13	94	response to biotic stimulus
GO:0009314	0.000216738	4.18431	3.10605	11	71	response to radiation
GO:0010212	0.000237849	6.85978	1.31242	7	30	response to ionizing radiation
GO:0009617	0.000619721	4.33739	2.44985	9	56	response to bacterium
GO:0055065	0.000807508	4.15841	2.53734	9	58	metal ion homeostasis
GO:0042981	0.000899508	2.11243	14.3491	27	328	regulation of apoptotic process

## Sheet: Class3
Gene to GO BP test for over-representation
2407 GO BP ids tested (71 have p < 0.01)
Selected gene set size: 198
Gene universe size: 4526
Annotation package: org.Mm.eg
GOBPID	Pvalue	OddsRatio	ExpCount	Count	Size	Term
GO:0009628	2.54718e-05	3.8346	4.94344	16	113	response to abiotic stimulus
GO:0051707	7.50865e-05	4.09589	3.76226	13	86	response to other organism
GO:0051704	0.000137664	3.13225	6.25586	17	143	multi-organism process
GO:0010332	0.000147141	13.9896	0.568714	5	13	response to gamma radiation
GO:0009607	0.000190717	3.68442	4.11224	13	94	response to biotic stimulus
GO:0009314	0.000216738	4.18431	3.10605	11	71	response to radiation
GO:0010212	0.000237849	6.85978	1.31242	7	30	response to ionizing radiation
GO:0009617	0.000619721	4.33739	2.44985	9	56	response to bacterium
GO:0055065	0.000807508	4.15841	2.53734	9	58	metal ion homeostasis
GO:0042981	0.000899508	2.11243	14.3491	27	328	regulation of apoptotic process
GO:0043067	0.00108266	2.08266	14.5241	27	332	regulation of programmed cell death
GO:0045776	0.00133346	11.134	0.524967	4	12	negative regulation of blood pressure
GO:0007018	0.00174661	6.98187	0.918692	5	21	microtubule-based movement
GO:0010941	0.00176338	2.00466	15.0053	27	343	regulation of cell death
GO:0046039	0.00188441	2.79888	5.20592	13	119	GTP metabolic process
GO:0009240	0.00190458	Inf	0.0874945	2	2	isopentenyl diphosphate biosynthetic process
GO:0019287	0.00190458	Inf	0.0874945	2	2	isopentenyl diphosphate biosynthetic process, mevalonate pathway
GO:0046490	0.00190458	Inf	0.0874945	2	2	isopentenyl diphosphate metabolic process
GO:0070254	0.00190458	Inf	0.0874945	2	2	mucus secretion
GO:0070255	0.00190458	Inf	0.0874945	2	2	regulation of mucus secretion
GO:0006952	0.00194975	2.48292	7.17455	16	164	defense response
GO:0006753	0.00205847	2.0347	13.6491	25	312	nucleoside phosphate metabolic process
GO:0009117	0.00205847	2.0347	13.6491	25	312	nucleotide metabolic process
GO:0055086	0.00212623	2.00092	14.4366	26	330	nucleobase-containing small molecule metabolic process
GO:0055082	0.00219223	2.74575	5.29342	13	121	cellular chemical homeostasis
GO:0019363	0.00253326	16.6308	0.306231	3	7	pyridine nucleotide biosynthetic process
GO:0030593	0.00253326	16.6308	0.306231	3	7	neutrophil chemotaxis
GO:0072525	0.00253326	16.6308	0.306231	3	7	pyridine-containing compound biosynthetic process
GO:0006873	0.00262422	2.8141	4.76845	12	109	cellular ion homeostasis
GO:0043066	0.00265784	2.39891	7.39328	16	169	negative regulation of apoptotic process
GO:0043069	0.00299547	2.36682	7.48078	16	171	negative regulation of programmed cell death
GO:0006875	0.00303619	3.67691	2.49359	8	57	cellular metal ion homeostasis
GO:0048511	0.00303803	4.1375	1.96863	7	45	rhythmic process
GO:0006915	0.00305562	1.87434	17.1489	29	392	apoptotic process
GO:0012501	0.00381987	1.84107	17.4114	29	398	programmed cell death
GO:0042312	0.00392325	13.3015	0.349978	3	8	regulation of vasodilation
GO:0007623	0.00395476	5.58031	1.09368	5	25	circadian rhythm
GO:0060548	0.00446942	2.26075	7.78701	16	178	negative regulation of cell death
GO:0008219	0.00469088	1.793	18.4613	30	422	cell death
GO:0006184	0.00472365	2.59478	5.11843	12	117	GTP catabolic process
GO:0016265	0.00485603	1.78799	18.5051	30	423	death
GO:0008285	0.00506092	2.56969	5.16217	12	118	negative regulation of cell proliferation
GO:0002761	0.0053971	6.84377	0.743703	4	17	regulation of myeloid leukocyte differentiation
GO:0042311	0.0053971	6.84377	0.743703	4	17	vasodilation
GO:0035588	0.0055487	44.1531	0.131242	2	3	G-protein coupled purinergic receptor signaling pathway
GO:0042454	0.0055487	44.1531	0.131242	2	3	ribonucleoside catabolic process
GO:0043576	0.0055487	44.1531	0.131242	2	3	regulation of respiratory gaseous exchange
GO:0045341	0.0055487	44.1531	0.131242	2	3	MHC class I biosynthetic process
GO:0045343	0.0055487	44.1531	0.131242	2	3	regulation of MHC class I biosynthetic process
GO:0045655	0.0055487	44.1531	0.131242	2	3	regulation of monocyte differentiation
GO:0072215	0.0055487	44.1531	0.131242	2	3	regulation of metanephros development
GO:0046635	0.00569658	11.0821	0.393725	3	9	positive regulation of alpha-beta T cell activation
GO:0043065	0.00589659	2.25194	7.30579	15	167	positive regulation of apoptotic process
GO:0008015	0.0062632	3.21203	2.79982	8	64	blood circulation
GO:0009108	0.00633421	4.06723	1.70614	6	39	coenzyme biosynthetic process
GO:0042127	0.00635921	1.95189	11.768	21	269	regulation of cell proliferation
GO:0050801	0.00660721	2.4739	5.33716	12	122	ion homeostasis
GO:0008637	0.00670523	6.35346	0.78745	4	18	apoptotic mitochondrial changes
GO:0042742	0.00670523	6.35346	0.78745	4	18	defense response to bacterium
GO:0003013	0.00688118	3.15494	2.84357	8	65	circulatory system process
GO:0043068	0.00694072	2.20677	7.43703	15	170	positive regulation of programmed cell death
GO:0010604	0.00715412	1.74746	18.1989	29	416	positive regulation of macromolecule metabolic process
GO:0055080	0.00766938	2.85513	3.49978	9	80	cation homeostasis
GO:0032844	0.00768402	3.41156	2.3186	7	53	regulation of homeostatic process
GO:0007585	0.00787814	9.4967	0.437472	3	10	respiratory gaseous exchange
GO:0042752	0.00787814	9.4967	0.437472	3	10	regulation of circadian rhythm
GO:0010942	0.00855891	2.14919	7.61202	15	174	positive regulation of cell death
GO:0048519	0.00874548	1.55259	32.8979	46	752	negative regulation of biological process
GO:0072521	0.00882595	1.88718	12.118	21	277	purine-containing compound metabolic process
GO:0030003	0.00901359	2.99509	2.97481	8	68	cellular cation homeostasis
GO:0048523	0.00985987	1.55847	30.4918	43	697	negative regulation of cellular process

## Sheet: Class2
Gene to GO BP test for over-representation
3314 GO BP ids tested (34 have p < 0.01)
Selected gene set size: 637
Gene universe size: 4526
Annotation package: org.Mm.eg
GOBPID	Pvalue	OddsRatio	ExpCount	Count	Size	Term
GO:0006959	1.95958e-06	7.2603	3.6593	14	26	humoral immune response
GO:0006956	4.75931e-06	8.27733	2.95559	12	21	complement activation
GO:0072376	4.75931e-06	8.27733	2.95559	12	21	protein activation cascade
GO:0006518	2.91472e-05	6.2032	3.37782	12	24	peptide metabolic process
GO:0002455	0.000138482	6.1866	2.81485	10	20	humoral immune response mediated by circulating immunoglobulin
GO:0006958	0.000173082	6.95243	2.39262	9	17	complement activation, classical pathway
GO:0006957	0.000288809	30.7595	0.844454	5	6	complement activation, alternative pathway
GO:0016054	0.00135662	2.43938	9.99271	20	71	organic acid catabolic process
GO:0046395	0.00135662	2.43938	9.99271	20	71	carboxylic acid catabolic process
GO:0009063	0.00137386	3.22	5.34821	13	38	cellular amino acid catabolic process
GO:0030449	0.00172809	24.5687	0.703712	4	5	regulation of complement activation
GO:0070207	0.00172809	24.5687	0.703712	4	5	protein homotrimerization
GO:2000257	0.00172809	24.5687	0.703712	4	5	regulation of protein activation cascade
GO:0010951	0.00201061	2.89064	6.19266	14	44	negative regulation of endopeptidase activity
GO:0002673	0.00210712	10.2479	1.12594	5	8	regulation of acute inflammatory response
GO:0002920	0.00210712	10.2479	1.12594	5	8	regulation of humoral immune response
GO:0010466	0.00216653	2.7343	6.89638	15	49	negative regulation of peptidase activity
GO:0006575	0.00227412	2.61107	7.60009	16	54	cellular modified amino acid metabolic process
GO:0006520	0.00264624	1.86953	19.5632	32	139	cellular amino acid metabolic process
GO:0006749	0.00265437	4.48388	2.67411	8	19	glutathione metabolic process
GO:0010954	0.00277661	Inf	0.422227	3	3	positive regulation of protein processing
GO:0045917	0.00277661	Inf	0.422227	3	3	positive regulation of complement activation
GO:2000259	0.00277661	Inf	0.422227	3	3	positive regulation of protein activation cascade
GO:0009310	0.00298592	2.87277	5.77044	13	41	amine catabolic process
GO:0070206	0.00460666	12.2812	0.844454	4	6	protein trimerization
GO:0052548	0.00471877	2.18342	10.2742	19	73	regulation of endopeptidase activity
GO:0002253	0.00500765	2.35994	8.16306	16	58	activation of immune response
GO:0009064	0.00551923	3.7921	2.95559	8	21	glutamine family amino acid metabolic process
GO:0051346	0.00553799	2.14316	10.4149	19	74	negative regulation of hydrolase activity
GO:0052547	0.00716805	2.03417	11.4001	20	81	regulation of peptidase activity
GO:0050776	0.00842036	1.92365	13.089	22	93	regulation of immune response
GO:0002437	0.00955754	8.18536	0.985197	4	7	inflammatory response to antigenic stimulus
GO:0001960	0.00993882	18.3975	0.56297	3	4	negative regulation of cytokine-mediated signaling pathway
GO:0002922	0.00993882	18.3975	0.56297	3	4	positive regulation of humoral immune response

## Sheet: Class1
Gene to GO BP test for over-representation
3906 GO BP ids tested (94 have p < 0.01)
Selected gene set size: 620
Gene universe size: 4526
Annotation package: org.Mm.eg
GOBPID	Pvalue	OddsRatio	ExpCount	Count	Size	Term
GO:0032787	1.01676e-05	2.45396	19.589	39	143	monocarboxylic acid metabolic process
GO:0042180	1.35278e-05	1.91568	41.6438	68	304	cellular ketone metabolic process
GO:0019752	2.23301e-05	1.90704	39.863	65	291	carboxylic acid metabolic process
GO:0043436	2.23301e-05	1.90704	39.863	65	291	oxoacid metabolic process
GO:0006082	2.57087e-05	1.88662	40.8219	66	298	organic acid metabolic process
GO:0006631	4.18368e-05	2.54963	15.0685	31	110	fatty acid metabolic process
GO:0009749	6.04707e-05	5.48684	3.56164	12	26	response to glucose stimulus
GO:0009746	9.54565e-05	5.11974	3.69863	12	27	response to hexose stimulus
GO:0034284	0.000146517	4.79852	3.83562	12	28	response to monosaccharide stimulus
GO:0009719	0.000168548	2.06897	22.7397	40	166	response to endogenous stimulus
GO:0016053	0.000197437	2.45933	13.4247	27	98	organic acid biosynthetic process
GO:0046394	0.000197437	2.45933	13.4247	27	98	carboxylic acid biosynthetic process
GO:0006629	0.000229144	1.69991	46.1644	69	337	lipid metabolic process
GO:0006633	0.000259635	3.56198	5.75342	15	42	fatty acid biosynthetic process
GO:0009743	0.000320583	4.26316	4.10959	12	30	response to carbohydrate stimulus
GO:0006003	0.0003492	Inf	0.547945	4	4	fructose 2,6-bisphosphate metabolic process
GO:0034625	0.0003492	Inf	0.547945	4	4	fatty acid elongation, monounsaturated fatty acid
GO:0071495	0.000387424	2.29122	14.6575	28	107	cellular response to endogenous stimulus
GO:0009725	0.000471653	2.0966	18.4932	33	135	response to hormone stimulus
GO:0050896	0.000614465	1.35549	178.219	213	1301	response to stimulus
GO:0010033	0.000809702	1.6237	45.6164	66	333	response to organic substance
GO:0001676	0.000920814	5.66013	2.32877	8	17	long-chain fatty acid metabolic process
GO:0015833	0.000922824	3.19967	5.75342	14	42	peptide transport
GO:0042221	0.000954165	1.48876	71.7808	96	524	response to chemical stimulus
GO:0007165	0.00106596	1.40679	105.205	133	768	signal transduction
GO:0032870	0.00111889	2.35819	11.2329	22	82	cellular response to hormone stimulus
GO:0042304	0.00125292	6.36052	1.91781	7	14	regulation of fatty acid biosynthetic process
GO:0042401	0.00125292	6.36052	1.91781	7	14	cellular biogenic amine biosynthetic process
GO:0044281	0.00136357	1.38415	113.151	141	826	small molecule metabolic process
GO:0023052	0.00145842	1.37975	114.247	142	834	signaling
GO:0071310	0.00145895	1.76781	27.5342	43	201	cellular response to organic substance
GO:0008610	0.00147237	1.83792	23.5616	38	172	lipid biosynthetic process
GO:0070887	0.00150916	1.65416	36.5753	54	267	cellular response to chemical stimulus
GO:0008216	0.00155572	25.3571	0.684932	4	5	spermidine metabolic process
GO:0019368	0.00155572	25.3571	0.684932	4	5	fatty acid elongation, unsaturated fatty acid
GO:0032933	0.00155572	25.3571	0.684932	4	5	SREBP-mediated signaling pathway
GO:0010565	0.00161084	3.33209	4.79452	12	35	regulation of cellular ketone metabolic process
GO:0009612	0.00161548	7.6241	1.50685	6	11	response to mechanical stimulus
GO:0044283	0.00192079	1.91383	19.1781	32	140	small molecule biosynthetic process
GO:0051716	0.00201286	1.34488	132.74	161	969	cellular response to stimulus
GO:0044271	0.0021346	1.84011	21.6438	35	158	cellular nitrogen compound biosynthetic process
GO:0016126	0.00218041	4.09493	3.15068	9	23	sterol biosynthetic process
GO:0003188	0.00255985	Inf	0.410959	3	3	heart valve formation
GO:0019367	0.00255985	Inf	0.410959	3	3	fatty acid elongation, saturated fatty acid
GO:0021681	0.00255985	Inf	0.410959	3	3	cerebellar granular layer development
GO:0021683	0.00255985	Inf	0.410959	3	3	cerebellar granular layer morphogenesis
GO:0032332	0.00255985	Inf	0.410959	3	3	positive regulation of chondrocyte differentiation
GO:0035104	0.00255985	Inf	0.410959	3	3	positive regulation of transcription via sterol regulatory element binding
GO:0061333	0.00255985	Inf	0.410959	3	3	renal tubule morphogenesis
GO:0072080	0.00255985	Inf	0.410959	3	3	nephron tubule development
GO:0048519	0.00268004	1.36836	103.014	128	752	negative regulation of biological process
GO:0019217	0.00307237	3.82095	3.28767	9	24	regulation of fatty acid metabolic process
GO:0016125	0.00309411	2.71137	6.43836	14	47	sterol metabolic process
GO:0007154	0.00349234	1.33484	119.452	145	872	cell communication
GO:0006066	0.00351058	1.70327	26.3014	40	192	alcohol metabolic process
GO:0048513	0.00373875	1.43738	64.1096	84	468	organ development
GO:0044255	0.00401803	1.59185	34.7945	50	254	cellular lipid metabolic process
GO:0030497	0.00416105	12.6753	0.821918	4	6	fatty acid elongation
GO:0042759	0.00416105	12.6753	0.821918	4	6	long-chain fatty acid biosynthetic process
GO:0010817	0.00428272	2.1046	11.6438	21	85	regulation of hormone levels
GO:0007267	0.00530299	1.86678	16.4384	27	120	cell-cell signaling
GO:0031669	0.00537778	2.92159	4.79452	11	35	cellular response to nutrient levels
GO:0046890	0.00563849	2.73355	5.47945	12	40	regulation of lipid biosynthetic process
GO:0045165	0.00569838	3.36969	3.56164	9	26	cell fate commitment
GO:0006595	0.00659839	6.34309	1.36986	5	10	polyamine metabolic process
GO:0048523	0.00676547	1.33387	95.4795	117	697	negative regulation of cellular process
GO:0071705	0.00694146	2.41575	6.9863	14	51	nitrogen compound transport
GO:0045861	0.00729028	4.7614	1.91781	6	14	negative regulation of proteolysis
GO:0031667	0.00732611	2.1742	9.17808	17	67	response to nutrient levels
GO:0048705	0.00753301	3.18167	3.69863	9	27	skeletal system morphogenesis
GO:0006357	0.00830056	1.48369	41.2329	56	301	regulation of transcription from RNA polymerase II promoter
GO:0009309	0.00833812	2.35157	7.12329	14	52	amine biosynthetic process
GO:0048545	0.00833812	2.35157	7.12329	14	52	response to steroid hormone stimulus
GO:0046883	0.00852515	2.69547	5.06849	11	37	regulation of hormone secretion
GO:0046879	0.00862024	2.55	5.75342	12	42	hormone secretion
GO:0006000	0.00866157	8.44805	0.958904	4	7	fructose metabolic process
GO:0006596	0.00866157	8.44805	0.958904	4	7	polyamine biosynthetic process
GO:0071702	0.00892722	1.68797	21.0959	32	154	organic substance transport
GO:0003170	0.00919181	18.987	0.547945	3	4	heart valve development
GO:0003179	0.00919181	18.987	0.547945	3	4	heart valve morphogenesis
GO:0006654	0.00919181	18.987	0.547945	3	4	phosphatidic acid biosynthetic process
GO:0006857	0.00919181	18.987	0.547945	3	4	oligopeptide transport
GO:0008295	0.00919181	18.987	0.547945	3	4	spermidine biosynthetic process
GO:0019098	0.00919181	18.987	0.547945	3	4	reproductive behavior
GO:0032330	0.00919181	18.987	0.547945	3	4	regulation of chondrocyte differentiation
GO:0033131	0.00919181	18.987	0.547945	3	4	regulation of glucokinase activity
GO:0042761	0.00919181	18.987	0.547945	3	4	very long-chain fatty acid biosynthetic process
GO:0046473	0.00919181	18.987	0.547945	3	4	phosphatidic acid metabolic process
GO:0060351	0.00919181	18.987	0.547945	3	4	cartilage development involved in endochondral bone morphogenesis
GO:0061326	0.00919181	18.987	0.547945	3	4	renal tubule development
GO:0070229	0.00919181	18.987	0.547945	3	4	negative regulation of lymphocyte apoptosis
GO:0072009	0.00919181	18.987	0.547945	3	4	nephron epithelium development
GO:0055085	0.00973494	1.54521	31.2329	44	228	transmembrane transport
GO:0030902	0.00978603	3.01344	3.83562	9	28	hindbrain development
