# Supplementary material for: Genome-Wide RNA Polymerase II Profiles and RNA Accumulation Reveal Kinetics of Transcription and Associated Epigenetic Changes During Diurnal Cycles
Source: PLoS Biol. 2012 Nov 27;10(11):e1001442. doi: 10.1371/journal.pbio.1001442 (PMC3507959; doi:10.1371/journal.pbio.1001442)
Supplement: Table S6 — Gene Ontology analysis for the gene in classes 1–3: molecular function. (XLS) [file pbio.1001442.s018.xls]

## Sheet: Summary
Class1
GOMFID	Pvalue	OddsRatio	ExpCount	Count	Size	Term
GO:0001077	0.000645934	4.60517	3.25906	10	24	RNA polymerase II core promoter proximal region sequence-specific DNA binding transcription factor activity involved in positive regulation of transcription
GO:0001071	0.00077753	1.91772	22.8134	38	168	nucleic acid binding transcription factor activity
GO:0003700	0.00077753	1.91772	22.8134	38	168	sequence-specific DNA binding transcription factor activity
GO:0003705	0.000947601	4.29704	3.39485	10	25	sequence-specific distal enhancer binding RNA polymerase II transcription factor activity
Class2
GOMFID	Pvalue	OddsRatio	ExpCount	Count	Size	Term
GO:0004364	8.66945e-07	27.8637	1.54787	9	11	glutathione transferase activity
GO:0061135	9.48701e-05	4.05537	5.3472	15	38	endopeptidase regulator activity
GO:0016765	0.000267338	4.86558	3.5179	11	25	transferase activity, transferring alkyl or aryl (other than methyl) groups
GO:0061134	0.000317346	3.31572	6.47293	16	46	peptidase regulator activity
GO:0016491	0.00066056	1.70581	37.8526	57	269	oxidoreductase activity
GO:0004866	0.000765909	3.50325	5.06577	13	36	endopeptidase inhibitor activity
Clss3
GOMFID	Pvalue	OddsRatio	ExpCount	Count	Size	Term
GO:0008144	0.000198021	7.1189	1.27808	7	29	drug binding
GO:0000981	0.000240993	4.51658	2.6443	10	60	sequence-specific DNA binding RNA polymerase II transcription factor activity

## Sheet: Class1
Gene to GO MF test for over-representation
984 GO MF ids tested (24 have p < 0.01)
Selected gene set size: 607
Gene universe size: 4470
Annotation package: org.Mm.eg
GOMFID	Pvalue	OddsRatio	ExpCount	Count	Size	Term
GO:0001077	0.000645934	4.60517	3.25906	10	24	RNA polymerase II core promoter proximal region sequence-specific DNA binding transcription factor activity involved in positive regulation of transcription
GO:0001071	0.00077753	1.91772	22.8134	38	168	nucleic acid binding transcription factor activity
GO:0003700	0.00077753	1.91772	22.8134	38	168	sequence-specific DNA binding transcription factor activity
GO:0003705	0.000947601	4.29704	3.39485	10	25	sequence-specific distal enhancer binding RNA polymerase II transcription factor activity
GO:0003873	0.00249336	Inf	0.407383	3	3	6-phosphofructo-2-kinase activity
GO:0004331	0.00249336	Inf	0.407383	3	3	fructose-2,6-bisphosphate 2-phosphatase activity
GO:0008443	0.00249336	Inf	0.407383	3	3	phosphofructokinase activity
GO:0022857	0.00325213	1.75216	23.764	37	175	transmembrane transporter activity
GO:0000982	0.00349216	3.38887	3.93803	10	29	RNA polymerase II core promoter proximal region sequence-specific DNA binding transcription factor activity
GO:0016746	0.00385166	2.12721	11.5425	21	85	transferase activity, transferring acyl groups
GO:0004312	0.00402594	12.806	0.814765	4	6	fatty acid synthase activity
GO:0005536	0.00402594	12.806	0.814765	4	6	glucose binding
GO:0016831	0.00449641	5.49941	1.76532	6	13	carboxy-lyase activity
GO:0008374	0.00465427	4.49517	2.3085	7	17	O-acyltransferase activity
GO:0004871	0.00483771	1.7147	23.4924	36	173	signal transducer activity
GO:0060089	0.00483771	1.7147	23.4924	36	173	molecular transducer activity
GO:0000981	0.00502667	2.34979	8.14765	16	60	sequence-specific DNA binding RNA polymerase II transcription factor activity
GO:0016290	0.00634945	6.40864	1.35794	5	10	palmitoyl-CoA hydrolase activity
GO:0030246	0.00639541	2.05511	11.2709	20	83	carbohydrate binding
GO:0015291	0.00803952	2.57681	5.70336	12	42	secondary active transmembrane transporter activity
GO:0009922	0.00896204	19.1821	0.543177	3	4	fatty acid elongase activity
GO:0016406	0.00896204	19.1821	0.543177	3	4	carnitine O-acyltransferase activity
GO:0042605	0.00896204	19.1821	0.543177	3	4	peptide antigen binding
GO:0042975	0.00896204	19.1821	0.543177	3	4	peroxisome proliferator activated receptor binding

## Sheet: Class2
Gene to GO MF test for over-representation
897 GO MF ids tested (21 have p < 0.01)
Selected gene set size: 629
Gene universe size: 4470
Annotation package: org.Mm.eg
GOMFID	Pvalue	OddsRatio	ExpCount	Count	Size	Term
GO:0004364	8.66945e-07	27.8637	1.54787	9	11	glutathione transferase activity
GO:0061135	9.48701e-05	4.05537	5.3472	15	38	endopeptidase regulator activity
GO:0016765	0.000267338	4.86558	3.5179	11	25	transferase activity, transferring alkyl or aryl (other than methyl) groups
GO:0061134	0.000317346	3.31572	6.47293	16	46	peptidase regulator activity
GO:0016491	0.00066056	1.70581	37.8526	57	269	oxidoreductase activity
GO:0004866	0.000765909	3.50325	5.06577	13	36	endopeptidase inhibitor activity
GO:0030414	0.00103176	3.3564	5.20649	13	37	peptidase inhibitor activity
GO:0050840	0.002105	10.2511	1.12573	5	8	extracellular matrix binding
GO:0004867	0.00263788	3.96809	3.23647	9	23	serine-type endopeptidase inhibitor activity
GO:0004497	0.0026764	3.09319	5.06577	12	36	monooxygenase activity
GO:0004175	0.00714684	2.03505	11.398	20	81	endopeptidase activity
GO:0004091	0.00761479	3.52151	3.09575	8	22	carboxylesterase activity
GO:0004252	0.00988047	2.80438	4.50291	10	32	serine-type endopeptidase activity
GO:0016597	0.00988047	2.80438	4.50291	10	32	amino acid binding
GO:0016670	0.00993297	18.4026	0.562864	3	4	oxidoreductase activity, acting on a sulfur group of donors, oxygen as acceptor
GO:0016813	0.00993297	18.4026	0.562864	3	4	hydrolase activity, acting on carbon-nitrogen (but not peptide) bonds, in linear amidines
GO:0030151	0.00993297	18.4026	0.562864	3	4	molybdenum ion binding
GO:0043236	0.00993297	18.4026	0.562864	3	4	laminin binding
GO:0080030	0.00993297	18.4026	0.562864	3	4	methyl indole-3-acetate esterase activity
GO:0080031	0.00993297	18.4026	0.562864	3	4	methyl salicylate esterase activity
GO:0080032	0.00993297	18.4026	0.562864	3	4	methyl jasmonate esterase activity

## Sheet: Class3
Gene to GO MF test for over-representation
491 GO MF ids tested (25 have p < 0.01)
Selected gene set size: 197
Gene universe size: 4470
Annotation package: org.Mm.eg
GOMFID	Pvalue	OddsRatio	ExpCount	Count	Size	Term
GO:0008144	0.000198021	7.1189	1.27808	7	29	drug binding
GO:0000981	0.000240993	4.51658	2.6443	10	60	sequence-specific DNA binding RNA polymerase II transcription factor activity
GO:0070888	0.00152793	22.0103	0.26443	3	6	E-box binding
GO:0000975	0.00165005	3.40869	3.34944	10	76	regulatory region DNA binding
GO:0001067	0.00165005	3.40869	3.34944	10	76	regulatory region nucleic acid binding
GO:0004014	0.00193288	Inf	0.0881432	2	2	adenosylmethionine decarboxylase activity
GO:0043426	0.00193288	Inf	0.0881432	2	2	MRF binding
GO:0001071	0.00268983	2.39663	7.40403	16	168	nucleic acid binding transcription factor activity
GO:0003700	0.00268983	2.39663	7.40403	16	168	sequence-specific DNA binding transcription factor activity
GO:0044212	0.0039906	3.19909	3.17315	9	72	transcription regulatory region DNA binding
GO:0016814	0.00400601	13.2	0.352573	3	8	hydrolase activity, acting on carbon-nitrogen (but not peptide) bonds, in cyclic amidines
GO:0000977	0.00408096	5.53776	1.10179	5	25	RNA polymerase II regulatory region sequence-specific DNA binding
GO:0001012	0.00408096	5.53776	1.10179	5	25	RNA polymerase II regulatory region DNA binding
GO:0005525	0.00523862	2.68765	4.53937	11	103	GTP binding
GO:0043565	0.00605813	2.40391	5.94966	13	135	sequence-specific DNA binding
GO:0019001	0.00606043	2.6292	4.62752	11	105	guanyl nucleotide binding
GO:0032561	0.00606043	2.6292	4.62752	11	105	guanyl ribonucleotide binding
GO:0038023	0.00650774	2.60091	4.67159	11	106	signaling receptor activity
GO:0016763	0.00688069	6.30496	0.793289	4	18	transferase activity, transferring pentosyl groups
GO:0016830	0.00688069	6.30496	0.793289	4	18	carbon-carbon lyase activity
GO:0000982	0.00790719	4.61046	1.27808	5	29	RNA polymerase II core promoter proximal region sequence-specific DNA binding transcription factor activity
GO:0000979	0.00804047	9.42415	0.440716	3	10	RNA polymerase II core promoter sequence-specific DNA binding
GO:0003676	0.00852407	1.56867	31.1145	44	706	nucleic acid binding
GO:0003677	0.00882184	1.70174	19.3034	30	438	DNA binding
GO:0046982	0.00974855	2.57299	4.27494	10	97	protein heterodimerization activity
