# Supplementary material for: Genome-Wide RNA Polymerase II Profiles and RNA Accumulation Reveal Kinetics of Transcription and Associated Epigenetic Changes During Diurnal Cycles
Source: PLoS Biol. 2012 Nov 27;10(11):e1001442. doi: 10.1371/journal.pbio.1001442 (PMC3507959; doi:10.1371/journal.pbio.1001442)
Supplement: Table S7 — Gene Ontology analysis for the gene in classes 1–3: cellular component. (XLS) [file pbio.1001442.s019.xls]

## Sheet: Summary
Class1
GOCCID	Pvalue	OddsRatio	ExpCount	Count	Size	Term
GO:0031224	5.4921e-05	1.47519	136.527	175	1007	intrinsic to membrane
GO:0016021	0.000117195	1.45231	133.68	170	986	integral to membrane
GO:0071944	0.000176606	1.48791	101.955	134	752	cell periphery
GO:0044425	0.000259982	1.39411	164.457	201	1213	membrane part
GO:0042613	0.000335059	Inf	0.542314	4	4	MHC class II protein complex
GO:0005792	0.000476279	2.29193	14.1002	27	104	microsome
GO:0005886	0.000495497	1.45102	98.8366	128	729	plasma membrane
GO:0042598	0.000899336	2.1765	14.6425	27	108	vesicular fraction
Class2
GOCCID	Pvalue	OddsRatio	ExpCount	Count	Size	Term
GO:0005576	1.46719e-07	2.17664	41.5552	74	296	extracellular region
GO:0005615	1.99607e-06	2.5089	21.9007	44	156	extracellular space
GO:0044421	1.59071e-05	2.15752	27.2355	49	194	extracellular region part
Class3
No GO with an adjusted p-value < 0.001

## Sheet: Class1
Gene to GO CC test for over-representation
416 GO CC ids tested (15 have p < 0.01)
Selected gene set size: 620
Gene universe size: 4573
Annotation package: org.Mm.eg
GOCCID	Pvalue	OddsRatio	ExpCount	Count	Size	Term
GO:0031224	5.4921e-05	1.47519	136.527	175	1007	intrinsic to membrane
GO:0016021	0.000117195	1.45231	133.68	170	986	integral to membrane
GO:0071944	0.000176606	1.48791	101.955	134	752	cell periphery
GO:0044425	0.000259982	1.39411	164.457	201	1213	membrane part
GO:0042613	0.000335059	Inf	0.542314	4	4	MHC class II protein complex
GO:0005792	0.000476279	2.29193	14.1002	27	104	microsome
GO:0005886	0.000495497	1.45102	98.8366	128	729	plasma membrane
GO:0042598	0.000899336	2.1765	14.6425	27	108	vesicular fraction
GO:0044459	0.00165747	1.59588	42.5716	61	314	plasma membrane part
GO:0016020	0.00170678	1.29974	228.585	262	1686	membrane
GO:0042611	0.00354546	8.02642	1.22021	5	9	MHC protein complex
GO:0031226	0.0046136	1.97468	13.9646	24	103	intrinsic to plasma membrane
GO:0005771	0.00834188	8.54978	0.949049	4	7	multivesicular body
GO:0005783	0.00940136	1.43935	47.588	63	351	endoplasmic reticulum
GO:0000267	0.00967622	1.41784	52.0621	68	384	cell fraction

## Sheet: Class2
Gene to GO CC test for over-representation
405 GO CC ids tested (7 have p < 0.01)
Selected gene set size: 642
Gene universe size: 4573
Annotation package: org.Mm.eg
GOCCID	Pvalue	OddsRatio	ExpCount	Count	Size	Term
GO:0005576	1.46719e-07	2.17664	41.5552	74	296	extracellular region
GO:0005615	1.99607e-06	2.5089	21.9007	44	156	extracellular space
GO:0044421	1.59071e-05	2.15752	27.2355	49	194	extracellular region part
GO:0019005	0.00184275	7.40755	1.54428	6	11	SCF ubiquitin ligase complex
GO:0035102	0.00275584	Inf	0.421168	3	3	PRC1 complex
GO:0008305	0.0045637	12.3166	0.842335	4	6	integrin complex
GO:0005579	0.00986736	18.4507	0.561557	3	4	membrane attack complex

## Sheet: Class3
Gene to GO CC test for over-representation
259 GO CC ids tested (4 have p < 0.01)
Selected gene set size: 198
Gene universe size: 4573
Annotation package: org.Mm.eg
GOCCID	Pvalue	OddsRatio	ExpCount	Count	Size	Term
GO:0045111	0.00166859	7.05797	0.90925	5	21	intermediate filament cytoskeleton
GO:0005856	0.00478216	1.82587	16.8861	28	390	cytoskeleton
GO:0043228	0.007418	1.57009	32.6031	46	753	non-membrane-bounded organelle
GO:0043232	0.007418	1.57009	32.6031	46	753	intracellular non-membrane-bounded organelle
