# Supplementary material for: Genome-Wide RNA Polymerase II Profiles and RNA Accumulation Reveal Kinetics of Transcription and Associated Epigenetic Changes During Diurnal Cycles
Source: PLoS Biol. 2012 Nov 27;10(11):e1001442. doi: 10.1371/journal.pbio.1001442 (PMC3507959; doi:10.1371/journal.pbio.1001442)
Supplement: Table S8 — PCR primers used for qRT-PCR validations. (XLS) [file pbio.1001442.s020.xls]

## Sheet: Feuil1
	Sequence Forward 5'3'	Sequence Reverse 5'3'
Tfrc (exon)	GGTCTTCTGTTGAAACTTGCCC	TGGCACCAACAGCTCCAAA
Tfrc (intron)	GAGCAGTCGGGTGCTCTAAC	AGTACTTTGTGGGGCTGGTG
Fus (exon)	GCTATGGTGGACAGCAACAA	CCACCACCTCCACTGCTACT
Fus (intron)	CTCCAAATTTGCCCATATCC	TGTGAAGCATCATGGAAAGG
Rdbp (exon)	CAGAAACTGTGCCTTCGTCA	GTCTCGATGGCAACCCTTAG
Rdbp (intron)	AGGAGGCCTGTCTCTTAGCC	TTTGGGTAGAATGGGCTGTC
GusB (exon)	ACGGGATTGTGGTCATCGA	TGACTCGTTGCCAAAACTCTGA
Cyclophilin (exon)	GGAGATGGCACAGGAGGAA	GCCCGTAGTGCTTCAGCTT
